# Supplementary material for: Control of seed dormancy and germination by DOG1-AHG1 PP2C phosphatase complex via binding to heme
Source: Nat Commun. 2018 Jun 6;9:2132. doi: 10.1038/s41467-018-04437-9 (PMC5989226; doi:10.1038/s41467-018-04437-9)
Supplement: Supplementary file 4 — Supplementary Data 1 [file 41467_2018_4437_MOESM4_ESM.xlsx]

## Sheet: YFP-AHG1 (ex1; -ABA)
Supplementary Data 1. List of AHG1-interacting protein candidates in the YFP-AHG1ox plants derived from LC-MS/MS data.
DTASelect v2.1.3
Reference: Cociorva D, Tabb DL, Yates JR 3rd, "Validation of tandem mass spectrometry database search results using DTASelect", Current Protocols in Bioinformatics, Chapter 13, Unit 13.4 (2007).
/ip2_garibaldi/yrc/Noriyuki_2/AHG_01_2016_07_06_13_83322/search/projects2016_07_26_14_100855
/data/2/rpark/ip2_data/yrc/database///UniProt_Arabidopsis_thaliana_Nori_08-23-2011_reversed.fasta
ProLuCID 1.3.5 in SQT format.
-p 2 -y 1 --trypstat --pfp 0.01 --extra --pI -DM 10 --DB --dm -in -t 1 --brief --quiet
Jump to the summary table.
sequest.params modifications:
TRUE	Use criteria
0	Minimum peptide probability
0.794277	Peptide global false discovery rate
0	Minimum protein probability
1	Protein false discovery rate
1	Minimum charge state
50	Maximum charge state
-1	Minimum ion proportion
10000	Maximum Sp rank
-1	Minimum Sp score
10	Maximum mass deviation (ppm)
TRUE	Define delta mass with respect to nearest isotope
Include	Modified peptide inclusion
Half	Tryptic status requirement
FALSE	Multiple, ambiguous IDs allowed
Ignore	Peptide validation handling
Salt step	Purge duplicate peptides by protein
FALSE	Include only loci with unique peptide
FALSE	Remove subset proteins
Ignore	Locus validation handling
0	Minimum modified peptides per locus
2	Minimum peptides per locus
Locus Key:
Validation Status	Locus	Sequence Count	Spectrum Count	Sequence Coverage	Length	MolWt	pI	NSAF	EMPAI	Descriptive Name
Similarity Key:
Locus	# of identical peptides	# of differing peptides
U	YFP	38	58	0.835	254	28699	6	0.0992822	5.83912	254 AA| 28699 MW| 5594288F310C2FD0 CRC64
	Filename	XCorr	DeltCN	Conf%	ObsM+H+	CalcM+H+	PPM	SpR	Prob Score	pI	Ion%	#	Sequence
	AMG1_1_0220-02142012-04.795.795.6	3.0229	0.3582	0.8	4691.39	4691.41	-4.4	15	5.16509	4.63	0.144	1	M.VSKGEELFTGVVPILVELDGDVNGHKFSVSGEGEGDATYGKLTLK.F
	AMG1_1_0220-02142012-02.7834.7834.2	1.9027	0.1949	0.361	954.464	954.464	0.4	1	4.82575	5.63	0.933	1	E.LDGDVNGHK.F
	AMG1_1_0220-02142012-03.2631.2631.2	2.0647	0.2371	0.992	821.392	821.394	-2.5	1	5.18217	7.33	1	2	K.QHDFFK.S
	AMG1_1_0220-02142012-03.2840.2840.2	1.9115	0.1711	0.971	1266.58	1266.58	-1.2	1	3.96958	4.46	0.706	1	K.SAMPEGYVQER.T
	AMG1_1_0220-02142012-02.5027.5027.2	3.1069	0.2643	0.994	1347.66	1347.66	-0.8	1	6.48759	6.56	0.941	1	R.TIFFKDDGNYK.T
	AMG1_1_0220-02142012-03.4753.4753.2	2.7823	0.2763	0.995	1347.66	1347.66	-0.8	1	6.26881	6.56	0.647	1	R.TIFFKDDGNYK.T
	AMG1_1_0220-02142012-02.5031.5031.3	1.1454	0.2104	0.784	1347.66	1347.66	-1.8	12	5.17428	6.56	0.529	1	R.TIFFKDDGNYK.T
	AMG1_1_0220-02142012-03.4766.4766.3	1.5443	0.1878	0.854	1347.66	1347.66	-1.9	1	4.26469	6.56	0.375	1	R.TIFFKDDGNYK.T
	AMG1_1_0220-02142012-03.4421.4421.2	4.1386	0.512	1	1604.8	1604.81	-1.4	1	8.478	8.64	0.95	3	R.TIFFKDDGNYKTR.A
	AMG1_1_0220-02142012-03.4452.4452.3	2.8918	0.3536	1	1604.8	1604.81	-3.4	1	6.91088	8.64	0.632	4	R.TIFFKDDGNYKTR.A
	AMG1_1_0220-02142012-03.3941.3941.4	1.7345	0.3288	0.971	1604.8	1604.81	-2.9	68	5.63288	8.64	0.368	1	R.TIFFKDDGNYKTR.A
	AMG1_1_0220-02142012-03.4004.4004.2	3.1469	0.2683	0.867	1390.68	1390.67	0.2	1	5.79425	8.64	0.778	1	I.FFKDDGNYKTR.A
	AMG1_1_0220-02142012-03.4470.4470.3	3.8135	0.3415	1	1734.91	1734.91	-1.7	1	6.44376	6.56	0.675	1	K.TRAEVKFEGDTLVNR.I
	AMG1_1_0220-02142012-04.5425.5425.3	3.3092	0.2903	1	2218.21	2218.22	-1.9	22	4.44633	6.34	0.382	2	K.TRAEVKFEGDTLVNRIELK.G
	AMG1_1_0220-02142012-04.8957.8957.4	2.7671	0.1792	0.964	2218.21	2218.22	-4.1	7	4.45691	6.34	0.418	1	K.TRAEVKFEGDTLVNRIELK.G
	AMG1_1_0220-02142012-02.5813.5813.2	4.3467	0.4176	1	1961.07	1961.07	-0.6	1	6.61713	4.89	0.625	2	R.AEVKFEGDTLVNRIELK.G
	AMG1_1_0220-02142012-03.5575.5575.2	4.9699	0.3986	1	1961.07	1961.07	1.9	1	6.37241	4.89	0.84	1	R.AEVKFEGDTLVNRIELK.G
	AMG1_1_0220-02142012-02.5653.5653.3	4.2068	0.3179	1	1961.07	1961.07	-1.7	1	5.73251	4.89	0.574	2	R.AEVKFEGDTLVNRIELK.G
	AMG1_1_0220-02142012-03.966.966.3	1.4144	0.1024	0.662	1961.07	1961.07	-2.2	21	3.63685	4.89	0.171	1	R.AEVKFEGDTLVNRIELK.G
	AMG1_1_0220-02142012-04.5403.5403.3	2.7836	0.2636	0.993	1961.06	1961.07	-2.8	1	4.30891	4.89	0.592	1	R.AEVKFEGDTLVNRIELK.G
	AMG1_1_0220-02142012-02.5660.5660.4	1.7236	0.0414	0.631	1961.06	1961.07	-3.3	75	3.94663	4.89	0.382	1	R.AEVKFEGDTLVNRIELK.G
	AMG1_1_0220-02142012-04.5369.5369.2	2.6531	0.4595	0.991	2026.1	2026.1	1.1	1	6.57146	5.74	0.467	1	R.IELKGIDFKEDGNILGHK.L
	AMG1_1_0220-02142012-03.4875.4875.2	2.3429	0.3361	0.995	1542.79	1542.79	1.7	1	5.90702	5.8	0.545	1	K.GIDFKEDGNILGHK.L
	AMG1_1_0220-02142012-03.4795.4795.3	3.5943	0.4186	1	1542.79	1542.79	-2.1	1	7.34263	5.8	0.7	1	K.GIDFKEDGNILGHK.L
	AMG1_1_0220-02142012-03.4635.4635.2	6.1353	0.456	1	2230.06	2230.06	-0.4	1	9.23373	7.25	0.815	1	K.LEYNYNSHNVYIMADKQK.N
	AMG1_1_0220-02142012-04.2790.2790.2	2.3676	0.1082	0.984	919.537	919.536	0.8	1	3.84793	10.04	0.846	5	K.NGIKVNFK.I
	AMG1_1_0220-02142012-03.6064.6064.4	5.2319	0.4848	1	4534.19	4534.19	-1	1	6.98514	4.95	0.369	1	R.HNIEDGSVQLADHYQQNTPIGDGPVLLPDNHYLSYQSALSK.D
	AMG1_1_0220-02142012-03.5702.5702.5	4.471	0.4576	1	5273.53	5273.55	-3.6	1	6.80582	5.13	0.379	1	R.HNIEDGSVQLADHYQQNTPIGDGPVLLPDNHYLSYQSALSKDPNEKR.D
	AMG1_1_0220-02142012-03.9416.9416.2	3.7779	0.4897	1	2566.29	2566.29	-2	1	8.78026	4.4	0.645	1	R.DHMVLLEFVTAAGITLGMDELYK.G
	AMG1_1_0220-02142012-04.309.309.2	1.8481	0.3141	0.992	2566.29	2566.29	-0.8	1	5.70412	4.4	0.321	1	R.DHMVLLEFVTAAGITLGMDELYK.G
	AMG1_1_0220-02142012-03.9387.9387.3	1.749	0.1274	0.815	2566.29	2566.29	0.6	11	3.11968	4.4	0.266	1	R.DHMVLLEFVTAAGITLGMDELYK.G
	AMG1_1_0220-02142012-04.9134.9134.3	2.8974	0.2759	0.993	2566.29	2566.29	-1.7	8	5.24363	4.4	0.348	4	R.DHMVLLEFVTAAGITLGMDELYK.G
	AMG1_1_0220-02142012-04.8620.8620.3	3.0273	0.4265	1	3267.65	3267.65	-0.2	1	7.08398	4.25	0.388	1	R.DHMVLLEFVTAAGITLGMDELYKGTEITSL.Y
	AMG1_1_0220-02142012-03.8762.8762.3	2.5957	0.0622	0.843	3558.8	3558.81	-2.9	2	4.39265	4.58	0.21	1	R.DHMVLLEFVTAAGITLGMDELYKGTEITSLYK.K
	AMG1_1_0220-02142012-04.9145.9145.3	4.6432	0.4011	1	3558.82	3558.81	2.6	1	7.42485	4.58	0.349	4	R.DHMVLLEFVTAAGITLGMDELYKGTEITSLYK.K
	AMG1_1_0220-02142012-04.9171.9171.4	3.2511	0.3412	1	3558.81	3558.81	0.1	1	5.75983	4.58	0.392	2	R.DHMVLLEFVTAAGITLGMDELYKGTEITSLYK.K
	AMG1_1_0220-02142012-04.9011.9011.4	3.8189	0.4109	1	3686.9	3686.91	-1.7	1	6.07889	5	0.333	1	R.DHMVLLEFVTAAGITLGMDELYKGTEITSLYKK.A
	AMG1_1_0220-02142012-03.3335.3335.2	2.2762	0.1266	0.978	1139.63	1139.63	-4.8	2	3.54411	8.64	0.714	1	K.GTEITSLYKK.A
U	AT5G51760.1	71	187	0.745	416	46043	5.6	0.195445	4.55904	| Symbols: AHG1 | Protein phosphatase 2C family protein | chr5:21026916-21028912 FORWARD LENGTH=416
	Filename	XCorr	DeltCN	Conf%	ObsM+H+	CalcM+H+	PPM	SpR	Prob Score	pI	Ion%	#	Sequence
	AMG1_1_0220-02142012-02.2775.2775.2	3.5603	0.1345	0.992	1433.72	1433.72	-2.3	1	4.9295	6.56	0.739	3	R.TISTGRGDDVSPTK.C
	AMG1_1_0220-02142012-02.3132.3132.2	2.3898	0.3361	0.892	1593.75	1593.75	-1.3	1	6.34547	6.56	0.542	1	R.TISTGRGDDVSPTKC.R
	AMG1_1_0220-02142012-03.1831.1831.3	3.1443	0.1695	0.971	1749.85	1749.85	-1.6	1	4.62877	8.26	0.696	1	R.TISTGRGDDVSPTKCR.E
	AMG1_1_0220-02142012-03.2166.2166.2	4.766	0.3591	1	1391.7	1391.7	-3.4	1	7.60222	10.06	1	1	R.RQAAVFGEPSSSR.N
	AMG1_1_0220-02142012-04.2051.2051.2	2.9528	0.3251	0.994	1391.7	1391.7	-5.2	1	6.37395	10.06	0.864	2	R.RQAAVFGEPSSSR.N
	AMG1_1_0220-02142012-02.4389.4389.2	2.3019	0.2084	0.989	1235.6	1235.6	-2.8	10	4.89718	6.56	0.571	1	R.QAAVFGEPSSSR.N
	AMG1_1_0220-02142012-03.2829.2829.2	2.6647	0.3272	0.994	1235.6	1235.6	-2.8	1	7.59134	6.56	0.778	1	R.QAAVFGEPSSSR.N
	AMG1_1_0220-02142012-02.4300.4300.2	1.7672	0.1774	0.263	1107.54	1107.54	-3.6	1	4.24765	6.56	0.765	1	Q.AAVFGEPSSSR.N
	AMG1_1_0220-02142012-03.5128.5128.2	4.3121	0.3566	1	2328.14	2328.14	-0.8	1	5.86572	6.34	0.75	1	R.NRDRTDMEVYSSFDVPLRK.Q
	AMG1_1_0220-02142012-04.5064.5064.2	3.5805	0.3526	0.991	2328.14	2328.14	0.8	1	6.07137	6.34	0.714	1	R.NRDRTDMEVYSSFDVPLRK.Q
	AMG1_1_0220-02142012-04.5110.5110.3	3.0191	0.217	0.994	2328.15	2328.14	2.5	1	5.00519	6.34	0.439	1	R.NRDRTDMEVYSSFDVPLRK.Q
	AMG1_1_0220-02142012-03.5433.5433.4	2.6907	0.285	1	2328.13	2328.14	-3.7	1	5.35152	6.34	0.577	1	R.NRDRTDMEVYSSFDVPLRK.Q
	AMG1_1_0220-02142012-03.5597.5597.2	3.1132	0.3829	0.992	2057.99	2058	-1.9	1	6.13893	4.89	0.536	1	R.DRTDMEVYSSFDVPLRK.Q
	AMG1_1_0220-02142012-03.3705.3705.2	1.9291	0.2105	0.44	961.544	961.547	-2.9	11	5.30341	9.08	0.692	1	S.SFDVPLRK.Q
	AMG1_1_0220-02142012-03.6798.6798.2	2.5148	0.3624	0.875	1996.04	1996.05	-3	1	5.4984	4.46	0.529	1	R.RSEIGGLPADIGGFLAPPAAS.S
	AMG1_1_0220-02142012-03.6795.6795.2	3.415	0.3242	0.923	2083.08	2083.08	-0.2	1	5.38948	4.46	0.706	1	R.RSEIGGLPADIGGFLAPPAASS.C
	AMG1_1_0220-02142012-04.6045.6045.2	5.0144	0.6471	1	2499.27	2499.27	2.3	1	11.2264	6.56	0.743	1	R.RSEIGGLPADIGGFLAPPAASSCQK.S
	AMG1_1_0220-02142012-04.6135.6135.3	3.0054	0.2234	0.982	2499.26	2499.27	-0.6	6	4.38377	6.56	0.394	1	R.RSEIGGLPADIGGFLAPPAASSCQK.S
	AMG1_1_0220-02142012-02.6920.6920.2	2.7234	0.3978	0.993	2343.17	2343.16	0.6	1	7.78182	4.46	0.606	1	R.SEIGGLPADIGGFLAPPAASSCQK.S
	AMG1_1_0220-02142012-02.6907.6907.3	2.493	0.0657	0.838	2343.17	2343.16	0.3	4	3.03161	4.46	0.4	1	R.SEIGGLPADIGGFLAPPAASSCQK.S
	AMG1_1_0220-02142012-02.7361.7361.4	3.6047	0.3652	1	5102.47	5102.48	-1.2	15	6.51559	4.19	0.248	1	R.SEIGGLPADIGGFLAPPAASSCQKSEAPVWKGEETEDEPLYGIVSVMGR.S
	AMG1_1_0220-02142012-02.6868.6868.2	4.4616	0.5366	1	2778.33	2778.33	-0.6	1	8.90627	4.12	0.75	1	K.SEAPVWKGEETEDEPLYGIVSVMGR.S
	AMG1_1_0220-02142012-02.6856.6856.3	4.9503	0.4432	1	2778.34	2778.33	2.4	1	7.22965	4.12	0.565	1	K.SEAPVWKGEETEDEPLYGIVSVMGR.S
	AMG1_1_0220-02142012-02.7083.7083.2	3.9018	0.5097	1	1980.92	1980.92	-1.3	1	8.51414	3.86	0.857	1	K.GEETEDEPLYGIVSVMGR.S
	AMG1_1_0220-02142012-03.3466.3466.2	4.4118	0.4792	1	2116.05	2116.05	-2.3	1	7.99436	6.56	0.621	1	K.MEDSVTVKPNLCKPEVNR.Q
	AMG1_1_0220-02142012-03.3465.3465.3	3.2316	0.3565	1	2116.05	2116.05	-1.3	1	5.40239	6.56	0.531	1	K.MEDSVTVKPNLCKPEVNR.Q
	AMG1_1_0220-02142012-02.5576.5576.2	5.65	0.6051	1	2505.07	2505.07	-0.2	1	10.1791	3.51	0.852	1	K.EELEQNLEEEEEGSENDVVER.K
	AMG1_1_0220-02142012-03.6035.6035.2	5.17	0.527	1	2806.43	2806.43	-1.2	1	9.39757	5.52	0.767	1	R.EAAISGSTAVTAVLTHDHIIVANTGDSR.A
	AMG1_1_0220-02142012-04.5826.5826.2	2.8594	0.4146	0.992	2806.43	2806.43	0.1	1	7.62166	5.52	0.267	1	R.EAAISGSTAVTAVLTHDHIIVANTGDSR.A
	AMG1_1_0220-02142012-02.9014.9014.3	2.9511	0.2918	1	2806.43	2806.43	-1.7	1	5.73032	5.52	0.408	4	R.EAAISGSTAVTAVLTHDHIIVANTGDSR.A
	AMG1_1_0220-02142012-03.6106.6106.3	5.4558	0.5812	1	2806.43	2806.43	0.3	1	10.0189	5.52	0.538	17	R.EAAISGSTAVTAVLTHDHIIVANTGDSR.A
	AMG1_1_0220-02142012-04.244.244.3	3.0561	0.415	1	2806.43	2806.43	-0.3	1	6.10273	5.52	0.365	5	R.EAAISGSTAVTAVLTHDHIIVANTGDSR.A
	AMG1_1_0220-02142012-02.6254.6254.4	2.0839	0.1233	0.844	2806.43	2806.43	-1.7	12	4.42276	5.52	0.333	1	R.EAAISGSTAVTAVLTHDHIIVANTGDSR.A
	AMG1_1_0220-02142012-03.9322.9322.4	2.459	0.2789	0.988	2806.42	2806.43	-3	1	5.12829	5.52	0.374	2	R.EAAISGSTAVTAVLTHDHIIVANTGDSR.A
	AMG1_1_0220-02142012-04.910.910.4	1.5014	0.1313	0.738	2806.42	2806.43	-3.1	62	3.39621	5.52	0.13	1	R.EAAISGSTAVTAVLTHDHIIVANTGDSR.A
	AMG1_1_0220-02142012-04.3239.3239.2	2.2121	0.1259	0.25	1818.95	1818.95	-0.3	1	4.26752	6.51	0.414	1	T.AVLTHDHIIVANTGDSR.A
	AMG1_1_0220-02142012-04.3484.3484.2	4.1974	0.3386	0.99	2162.04	2162.04	-1.9	1	6.36059	5.74	0.8	4	R.NGMAIPLSNDHKPDRPDER.A
	AMG1_1_0220-02142012-04.4429.4429.3	3.0235	0.331	1	2162.05	2162.04	4	1	5.73852	5.74	0.585	5	R.NGMAIPLSNDHKPDRPDER.A
	AMG1_1_0220-02142012-04.3507.3507.4	2.5257	0.3462	1	2162.03	2162.04	-3.4	41	5.36979	5.74	0.383	3	R.NGMAIPLSNDHKPDRPDER.A
	AMG1_1_0220-02142012-04.3545.3545.2	2.6032	0.2781	0.818	1675.82	1675.81	1.5	1	4.89104	5.74	0.524	1	I.PLSNDHKPDRPDER.A
	AMG1_1_0220-02142012-03.1811.1811.2	2.9546	0.1245	0.992	900.498	900.501	-3.5	2	4.93455	10.06	0.933	3	R.ARIEAAGGR.V
	AMG1_1_0220-02142012-03.2595.2595.2	1.9219	0.1603	0.25	1112.65	1112.65	-4.3	2	3.78666	10.06	0.667	1	R.ARIEAAGGRVL.V
	AMG1_1_0220-02142012-03.5783.5783.2	3.4561	0.3131	0.993	1755.01	1755.01	-0.1	1	7.69705	6.56	0.655	10	R.VLVVDGARVEGILATSR.A
	AMG1_1_0220-02142012-03.9623.9623.3	3.9387	0.4408	1	1755.01	1755.01	-2.8	1	7.04245	6.56	0.58	13	R.VLVVDGARVEGILATSR.A
	AMG1_1_0220-02142012-04.250.250.3	2.5643	0.3699	1	1755.01	1755.01	-2.2	1	6.81461	6.56	0.532	3	R.VLVVDGARVEGILATSR.A
	AMG1_1_0220-02142012-03.5825.5825.2	3.1961	0.4051	0.938	1542.87	1542.86	6.4	3	6.20936	6.56	0.542	1	L.VVDGARVEGILATSR.A
	AMG1_1_0220-02142012-03.3436.3436.2	3.6795	0.2787	0.92	1229.7	1229.7	-0.8	1	5.686	10.06	0.842	1	D.GARVEGILATSR.A
	AMG1_1_0220-02142012-03.3447.3447.3	2.4283	0.147	0.219	1229.69	1229.7	-3.2	1	3.4287	10.06	0.6	1	D.GARVEGILATSR.A
	AMG1_1_0220-02142012-02.4788.4788.2	2.9463	0.2909	0.993	945.535	945.536	-1.4	1	6.3149	6.56	0.933	1	R.VEGILATSR.A
	AMG1_1_0220-02142012-03.3451.3451.2	2.5381	0.2108	0.991	945.533	945.536	-3.2	1	4.99294	6.56	0.867	2	R.VEGILATSR.A
	AMG1_1_0220-02142012-04.6273.6273.2	3.363	0.2283	0.995	1997.01	1997	1.5	1	6.51875	6.56	0.72	1	R.YLKPMVAWEPEVTFMR.R
	AMG1_1_0220-02142012-03.7842.7842.3	3.8188	0.416	1	3235.54	3235.54	2	1	7.23154	4.12	0.408	1	R.RESGDECLVLASDGLWDVLSSQLACDIAR.F
	AMG1_1_0220-02142012-02.8233.8233.2	2.8005	0.4216	0.992	3079.44	3079.43	3.1	1	7.76591	3.8	0.667	1	R.ESGDECLVLASDGLWDVLSSQLACDIAR.F
	AMG1_1_0220-02142012-03.9017.9017.2	4.3146	0.5607	1	3079.42	3079.43	-4.4	1	9.3349	3.8	0.786	3	R.ESGDECLVLASDGLWDVLSSQLACDIAR.F
	AMG1_1_0220-02142012-04.8039.8039.2	2.8353	0.4692	1	3079.44	3079.43	1.1	1	7.9618	3.8	0.5	4	R.ESGDECLVLASDGLWDVLSSQLACDIAR.F
	AMG1_1_0220-02142012-03.8236.8236.3	3.9492	0.4281	1	3079.44	3079.43	2.3	1	6.78635	3.8	0.38	3	R.ESGDECLVLASDGLWDVLSSQLACDIAR.F
	AMG1_1_0220-02142012-04.8067.8067.3	4.8249	0.4645	1	3079.43	3079.43	-1.7	1	7.68446	3.8	0.521	3	R.ESGDECLVLASDGLWDVLSSQLACDIAR.F
	AMG1_1_0220-02142012-02.5528.5528.2	5.181	0.4516	1	1836.89	1836.89	-1.3	1	7.52708	4.72	0.84	1	R.FCLREETPSSLDLNR.M
	AMG1_1_0220-02142012-03.5329.5329.2	2.0375	0.018	0.86	1836.89	1836.89	-2.7	1	3.23425	4.72	0.48	1	R.FCLREETPSSLDLNR.M
	AMG1_1_0220-02142012-02.5458.5458.3	2.5115	0.0611	0.856	1836.89	1836.89	0.1	1	3.79897	4.72	0.571	1	R.FCLREETPSSLDLNR.M
	AMG1_1_0220-02142012-02.4720.4720.2	2.106	0.275	0.992	1260.6	1260.61	-1.8	1	5.43339	4.14	0.706	1	R.EETPSSLDLNR.M
	AMG1_1_0220-02142012-02.5519.5519.2	2.5564	0.2222	0.822	901.473	901.474	-1.3	1	4.1493	6.56	1	1	T.PSSLDLNR.M
	AMG1_1_0220-02142012-01.2590.2590.2	1.5291	0.4217	0.816	1365.48	1365.49	-1.7	1	6.7434	3.31	0.5	1	R.MAQEDDNDGEQN.P
	AMG1_1_0220-02142012-03.6195.6195.2	3.3288	0.2266	0.994	1044.64	1044.64	-4.1	1	5.29957	10.06	0.941	1	R.SVLAATLLTR.L
	AMG1_1_0220-02142012-04.5580.5580.2	3.2629	0.2377	0.994	1044.64	1044.64	-3.7	1	5.21715	10.06	1	1	R.SVLAATLLTR.L
	AMG1_1_0220-02142012-02.9120.9120.2	3.5766	0.4715	1	1516.82	1516.82	-2	1	8.06529	4.46	0.957	4	R.QSSDNISVVVIDLK.N
	AMG1_1_0220-02142012-03.9051.9051.2	4.1956	0.431	1	1516.82	1516.82	-0.5	1	8.17378	4.46	0.913	15	R.QSSDNISVVVIDLK.N
	AMG1_1_0220-02142012-04.894.894.2	4.1304	0.4616	1	1516.82	1516.82	-1.4	1	8.70136	4.46	0.917	12	R.QSSDNISVVVIDLK.N
	AMG1_1_0220-02142012-02.9006.9006.2	4.1993	0.3707	1	1932.98	1932.99	-2.1	1	7.3572	4.46	0.704	4	R.QSSDNISVVVIDLKNSSQ.-
	AMG1_1_0220-02142012-03.6214.6214.2	4.0782	0.4766	1	1932.99	1932.99	-0.4	1	8.00558	4.46	0.704	11	R.QSSDNISVVVIDLKNSSQ.-
	AMG1_1_0220-02142012-04.7.7.2	3.6118	0.4749	1	1932.99	1932.99	-0.5	1	8.46039	4.46	0.556	5	R.QSSDNISVVVIDLKNSSQ.-
U	YFP-AHG1	112	248	0.606	886	99364	7	0.121701	3.03645	no description
	Filename	XCorr	DeltCN	Conf%	ObsM+H+	CalcM+H+	PPM	SpR	Prob Score	pI	Ion%	#	Sequence
	AMG1_1_0220-02142012-04.795.795.6	3.0229	0.3582	0.8	4691.39	4691.41	-4.4	15	5.16509	4.63	0.144	1	M.VSKGEELFTGVVPILVELDGDVNGHKFSVSGEGEGDATYGKLTLK.F
	AMG1_1_0220-02142012-02.7834.7834.2	1.9027	0.1949	0.361	954.464	954.464	0.4	1	4.82575	5.63	0.933	1	E.LDGDVNGHK.F
	AMG1_1_0220-02142012-03.2631.2631.2	2.0647	0.2371	0.992	821.392	821.394	-2.5	1	5.18217	7.33	1	2	K.QHDFFK.S
	AMG1_1_0220-02142012-03.2840.2840.2	1.9115	0.1711	0.971	1266.58	1266.58	-1.2	1	3.96958	4.46	0.706	1	K.SAMPEGYVQER.T
	AMG1_1_0220-02142012-02.5027.5027.2	3.1069	0.2643	0.994	1347.66	1347.66	-0.8	1	6.48759	6.56	0.941	1	R.TIFFKDDGNYK.T
	AMG1_1_0220-02142012-03.4753.4753.2	2.7823	0.2763	0.995	1347.66	1347.66	-0.8	1	6.26881	6.56	0.647	1	R.TIFFKDDGNYK.T
	AMG1_1_0220-02142012-02.5031.5031.3	1.1454	0.2104	0.784	1347.66	1347.66	-1.8	12	5.17428	6.56	0.529	1	R.TIFFKDDGNYK.T
	AMG1_1_0220-02142012-03.4766.4766.3	1.5443	0.1878	0.854	1347.66	1347.66	-1.9	1	4.26469	6.56	0.375	1	R.TIFFKDDGNYK.T
	AMG1_1_0220-02142012-03.4421.4421.2	4.1386	0.512	1	1604.8	1604.81	-1.4	1	8.478	8.64	0.95	3	R.TIFFKDDGNYKTR.A
	AMG1_1_0220-02142012-03.4452.4452.3	2.8918	0.3536	1	1604.8	1604.81	-3.4	1	6.91088	8.64	0.632	4	R.TIFFKDDGNYKTR.A
	AMG1_1_0220-02142012-03.3941.3941.4	1.7345	0.3288	0.971	1604.8	1604.81	-2.9	68	5.63288	8.64	0.368	1	R.TIFFKDDGNYKTR.A
	AMG1_1_0220-02142012-03.4004.4004.2	3.1469	0.2683	0.867	1390.68	1390.67	0.2	1	5.79425	8.64	0.778	1	I.FFKDDGNYKTR.A
	AMG1_1_0220-02142012-03.4470.4470.3	3.8135	0.3415	1	1734.91	1734.91	-1.7	1	6.44376	6.56	0.675	1	K.TRAEVKFEGDTLVNR.I
	AMG1_1_0220-02142012-04.5425.5425.3	3.3092	0.2903	1	2218.21	2218.22	-1.9	22	4.44633	6.34	0.382	2	K.TRAEVKFEGDTLVNRIELK.G
	AMG1_1_0220-02142012-04.8957.8957.4	2.7671	0.1792	0.964	2218.21	2218.22	-4.1	7	4.45691	6.34	0.418	1	K.TRAEVKFEGDTLVNRIELK.G
	AMG1_1_0220-02142012-02.5813.5813.2	4.3467	0.4176	1	1961.07	1961.07	-0.6	1	6.61713	4.89	0.625	2	R.AEVKFEGDTLVNRIELK.G
	AMG1_1_0220-02142012-03.5575.5575.2	4.9699	0.3986	1	1961.07	1961.07	1.9	1	6.37241	4.89	0.84	1	R.AEVKFEGDTLVNRIELK.G
	AMG1_1_0220-02142012-02.5653.5653.3	4.2068	0.3179	1	1961.07	1961.07	-1.7	1	5.73251	4.89	0.574	2	R.AEVKFEGDTLVNRIELK.G
	AMG1_1_0220-02142012-03.966.966.3	1.4144	0.1024	0.662	1961.07	1961.07	-2.2	21	3.63685	4.89	0.171	1	R.AEVKFEGDTLVNRIELK.G
	AMG1_1_0220-02142012-04.5403.5403.3	2.7836	0.2636	0.993	1961.06	1961.07	-2.8	1	4.30891	4.89	0.592	1	R.AEVKFEGDTLVNRIELK.G
	AMG1_1_0220-02142012-02.5660.5660.4	1.7236	0.0414	0.631	1961.06	1961.07	-3.3	75	3.94663	4.89	0.382	1	R.AEVKFEGDTLVNRIELK.G
	AMG1_1_0220-02142012-04.5369.5369.2	2.6531	0.4595	0.991	2026.1	2026.1	1.1	1	6.57146	5.74	0.467	1	R.IELKGIDFKEDGNILGHK.L
	AMG1_1_0220-02142012-03.4875.4875.2	2.3429	0.3361	0.995	1542.79	1542.79	1.7	1	5.90702	5.8	0.545	1	K.GIDFKEDGNILGHK.L
	AMG1_1_0220-02142012-03.4795.4795.3	3.5943	0.4186	1	1542.79	1542.79	-2.1	1	7.34263	5.8	0.7	1	K.GIDFKEDGNILGHK.L
	AMG1_1_0220-02142012-03.4635.4635.2	6.1353	0.456	1	2230.06	2230.06	-0.4	1	9.23373	7.25	0.815	1	K.LEYNYNSHNVYIMADKQK.N
	AMG1_1_0220-02142012-04.2790.2790.2	2.3676	0.1082	0.984	919.537	919.536	0.8	1	3.84793	10.04	0.846	5	K.NGIKVNFK.I
	AMG1_1_0220-02142012-03.6064.6064.4	5.2319	0.4848	1	4534.19	4534.19	-1	1	6.98514	4.95	0.369	1	R.HNIEDGSVQLADHYQQNTPIGDGPVLLPDNHYLSYQSALSK.D
	AMG1_1_0220-02142012-03.5702.5702.5	4.471	0.4576	1	5273.53	5273.55	-3.6	1	6.80582	5.13	0.379	1	R.HNIEDGSVQLADHYQQNTPIGDGPVLLPDNHYLSYQSALSKDPNEKR.D
	AMG1_1_0220-02142012-03.9416.9416.2	3.7779	0.4897	1	2566.29	2566.29	-2	1	8.78026	4.4	0.645	1	R.DHMVLLEFVTAAGITLGMDELYK.G
	AMG1_1_0220-02142012-04.309.309.2	1.8481	0.3141	0.992	2566.29	2566.29	-0.8	1	5.70412	4.4	0.321	1	R.DHMVLLEFVTAAGITLGMDELYK.G
	AMG1_1_0220-02142012-03.9387.9387.3	1.749	0.1274	0.815	2566.29	2566.29	0.6	11	3.11968	4.4	0.266	1	R.DHMVLLEFVTAAGITLGMDELYK.G
	AMG1_1_0220-02142012-04.9134.9134.3	2.8974	0.2759	0.993	2566.29	2566.29	-1.7	8	5.24363	4.4	0.348	4	R.DHMVLLEFVTAAGITLGMDELYK.G
	AMG1_1_0220-02142012-04.8620.8620.3	3.0273	0.4265	1	3267.65	3267.65	-0.2	1	7.08398	4.25	0.388	1	R.DHMVLLEFVTAAGITLGMDELYKGTEITSL.Y
	AMG1_1_0220-02142012-03.8762.8762.3	2.5957	0.0622	0.843	3558.8	3558.81	-2.9	2	4.39265	4.58	0.21	1	R.DHMVLLEFVTAAGITLGMDELYKGTEITSLYK.K
	AMG1_1_0220-02142012-04.9145.9145.3	4.6432	0.4011	1	3558.82	3558.81	2.6	1	7.42485	4.58	0.349	4	R.DHMVLLEFVTAAGITLGMDELYKGTEITSLYK.K
	AMG1_1_0220-02142012-04.9171.9171.4	3.2511	0.3412	1	3558.81	3558.81	0.1	1	5.75983	4.58	0.392	2	R.DHMVLLEFVTAAGITLGMDELYKGTEITSLYK.K
	AMG1_1_0220-02142012-04.9011.9011.4	3.8189	0.4109	1	3686.9	3686.91	-1.7	1	6.07889	5	0.333	1	R.DHMVLLEFVTAAGITLGMDELYKGTEITSLYKK.A
	AMG1_1_0220-02142012-03.3335.3335.2	2.2762	0.1266	0.978	1139.63	1139.63	-4.8	2	3.54411	8.64	0.714	1	K.GTEITSLYKK.A
*	AMG1_1_0220-02142012-04.5166.5166.3	2.9287	0.237	0.994	1713.87	1713.86	2.1	3	5.53522	8.8	0.467	1	K.KAGSAAAPFTMTEIYR.T
*	AMG1_1_0220-02142012-03.5877.5877.2	2.1835	0.258	0.992	1585.77	1585.77	4.3	2	5.4419	6.56	0.565	1	K.AGSAAAPFTMTEIYR.T
*	AMG1_1_0220-02142012-04.4350.4350.2	2.4833	0.3103	0.995	1585.77	1585.77	-1.5	1	6.97945	6.56	0.636	1	K.AGSAAAPFTMTEIYR.T
	AMG1_1_0220-02142012-02.2775.2775.2	3.5603	0.1345	0.992	1433.72	1433.72	-2.3	1	4.9295	6.56	0.739	3	R.TISTGRGDDVSPTK.C
	AMG1_1_0220-02142012-02.3132.3132.2	2.3898	0.3361	0.892	1593.75	1593.75	-1.3	1	6.34547	6.56	0.542	1	R.TISTGRGDDVSPTKC.R
	AMG1_1_0220-02142012-03.1831.1831.3	3.1443	0.1695	0.971	1749.85	1749.85	-1.6	1	4.62877	8.26	0.696	1	R.TISTGRGDDVSPTKCR.E
	AMG1_1_0220-02142012-03.2166.2166.2	4.766	0.3591	1	1391.7	1391.7	-3.4	1	7.60222	10.06	1	1	R.RQAAVFGEPSSSR.N
	AMG1_1_0220-02142012-04.2051.2051.2	2.9528	0.3251	0.994	1391.7	1391.7	-5.2	1	6.37395	10.06	0.864	2	R.RQAAVFGEPSSSR.N
	AMG1_1_0220-02142012-02.4389.4389.2	2.3019	0.2084	0.989	1235.6	1235.6	-2.8	10	4.89718	6.56	0.571	1	R.QAAVFGEPSSSR.N
	AMG1_1_0220-02142012-03.2829.2829.2	2.6647	0.3272	0.994	1235.6	1235.6	-2.8	1	7.59134	6.56	0.778	1	R.QAAVFGEPSSSR.N
	AMG1_1_0220-02142012-02.4300.4300.2	1.7672	0.1774	0.263	1107.54	1107.54	-3.6	1	4.24765	6.56	0.765	1	Q.AAVFGEPSSSR.N
	AMG1_1_0220-02142012-03.5128.5128.2	4.3121	0.3566	1	2328.14	2328.14	-0.8	1	5.86572	6.34	0.75	1	R.NRDRTDMEVYSSFDVPLRK.Q
	AMG1_1_0220-02142012-04.5064.5064.2	3.5805	0.3526	0.991	2328.14	2328.14	0.8	1	6.07137	6.34	0.714	1	R.NRDRTDMEVYSSFDVPLRK.Q
	AMG1_1_0220-02142012-04.5110.5110.3	3.0191	0.217	0.994	2328.15	2328.14	2.5	1	5.00519	6.34	0.439	1	R.NRDRTDMEVYSSFDVPLRK.Q
	AMG1_1_0220-02142012-03.5433.5433.4	2.6907	0.285	1	2328.13	2328.14	-3.7	1	5.35152	6.34	0.577	1	R.NRDRTDMEVYSSFDVPLRK.Q
	AMG1_1_0220-02142012-03.5597.5597.2	3.1132	0.3829	0.992	2057.99	2058	-1.9	1	6.13893	4.89	0.536	1	R.DRTDMEVYSSFDVPLRK.Q
	AMG1_1_0220-02142012-03.3705.3705.2	1.9291	0.2105	0.44	961.544	961.547	-2.9	11	5.30341	9.08	0.692	1	S.SFDVPLRK.Q
	AMG1_1_0220-02142012-03.6798.6798.2	2.5148	0.3624	0.875	1996.04	1996.05	-3	1	5.4984	4.46	0.529	1	R.RSEIGGLPADIGGFLAPPAAS.S
	AMG1_1_0220-02142012-03.6795.6795.2	3.415	0.3242	0.923	2083.08	2083.08	-0.2	1	5.38948	4.46	0.706	1	R.RSEIGGLPADIGGFLAPPAASS.C
	AMG1_1_0220-02142012-04.6045.6045.2	5.0144	0.6471	1	2499.27	2499.27	2.3	1	11.2264	6.56	0.743	1	R.RSEIGGLPADIGGFLAPPAASSCQK.S
	AMG1_1_0220-02142012-04.6135.6135.3	3.0054	0.2234	0.982	2499.26	2499.27	-0.6	6	4.38377	6.56	0.394	1	R.RSEIGGLPADIGGFLAPPAASSCQK.S
	AMG1_1_0220-02142012-02.6920.6920.2	2.7234	0.3978	0.993	2343.17	2343.16	0.6	1	7.78182	4.46	0.606	1	R.SEIGGLPADIGGFLAPPAASSCQK.S
	AMG1_1_0220-02142012-02.6907.6907.3	2.493	0.0657	0.838	2343.17	2343.16	0.3	4	3.03161	4.46	0.4	1	R.SEIGGLPADIGGFLAPPAASSCQK.S
	AMG1_1_0220-02142012-02.7361.7361.4	3.6047	0.3652	1	5102.47	5102.48	-1.2	15	6.51559	4.19	0.248	1	R.SEIGGLPADIGGFLAPPAASSCQKSEAPVWKGEETEDEPLYGIVSVMGR.S
	AMG1_1_0220-02142012-02.6868.6868.2	4.4616	0.5366	1	2778.33	2778.33	-0.6	1	8.90627	4.12	0.75	1	K.SEAPVWKGEETEDEPLYGIVSVMGR.S
	AMG1_1_0220-02142012-02.6856.6856.3	4.9503	0.4432	1	2778.34	2778.33	2.4	1	7.22965	4.12	0.565	1	K.SEAPVWKGEETEDEPLYGIVSVMGR.S
	AMG1_1_0220-02142012-02.7083.7083.2	3.9018	0.5097	1	1980.92	1980.92	-1.3	1	8.51414	3.86	0.857	1	K.GEETEDEPLYGIVSVMGR.S
	AMG1_1_0220-02142012-03.3466.3466.2	4.4118	0.4792	1	2116.05	2116.05	-2.3	1	7.99436	6.56	0.621	1	K.MEDSVTVKPNLCKPEVNR.Q
	AMG1_1_0220-02142012-03.3465.3465.3	3.2316	0.3565	1	2116.05	2116.05	-1.3	1	5.40239	6.56	0.531	1	K.MEDSVTVKPNLCKPEVNR.Q
	AMG1_1_0220-02142012-02.5576.5576.2	5.65	0.6051	1	2505.07	2505.07	-0.2	1	10.1791	3.51	0.852	1	K.EELEQNLEEEEEGSENDVVER.K
	AMG1_1_0220-02142012-03.6035.6035.2	5.17	0.527	1	2806.43	2806.43	-1.2	1	9.39757	5.52	0.767	1	R.EAAISGSTAVTAVLTHDHIIVANTGDSR.A
	AMG1_1_0220-02142012-04.5826.5826.2	2.8594	0.4146	0.992	2806.43	2806.43	0.1	1	7.62166	5.52	0.267	1	R.EAAISGSTAVTAVLTHDHIIVANTGDSR.A
	AMG1_1_0220-02142012-02.9014.9014.3	2.9511	0.2918	1	2806.43	2806.43	-1.7	1	5.73032	5.52	0.408	4	R.EAAISGSTAVTAVLTHDHIIVANTGDSR.A
	AMG1_1_0220-02142012-03.6106.6106.3	5.4558	0.5812	1	2806.43	2806.43	0.3	1	10.0189	5.52	0.538	17	R.EAAISGSTAVTAVLTHDHIIVANTGDSR.A
	AMG1_1_0220-02142012-04.244.244.3	3.0561	0.415	1	2806.43	2806.43	-0.3	1	6.10273	5.52	0.365	5	R.EAAISGSTAVTAVLTHDHIIVANTGDSR.A
	AMG1_1_0220-02142012-02.6254.6254.4	2.0839	0.1233	0.844	2806.43	2806.43	-1.7	12	4.42276	5.52	0.333	1	R.EAAISGSTAVTAVLTHDHIIVANTGDSR.A
	AMG1_1_0220-02142012-03.9322.9322.4	2.459	0.2789	0.988	2806.42	2806.43	-3	1	5.12829	5.52	0.374	2	R.EAAISGSTAVTAVLTHDHIIVANTGDSR.A
	AMG1_1_0220-02142012-04.910.910.4	1.5014	0.1313	0.738	2806.42	2806.43	-3.1	62	3.39621	5.52	0.13	1	R.EAAISGSTAVTAVLTHDHIIVANTGDSR.A
	AMG1_1_0220-02142012-04.3239.3239.2	2.2121	0.1259	0.25	1818.95	1818.95	-0.3	1	4.26752	6.51	0.414	1	T.AVLTHDHIIVANTGDSR.A
	AMG1_1_0220-02142012-04.3484.3484.2	4.1974	0.3386	0.99	2162.04	2162.04	-1.9	1	6.36059	5.74	0.8	4	R.NGMAIPLSNDHKPDRPDER.A
	AMG1_1_0220-02142012-04.4429.4429.3	3.0235	0.331	1	2162.05	2162.04	4	1	5.73852	5.74	0.585	5	R.NGMAIPLSNDHKPDRPDER.A
	AMG1_1_0220-02142012-04.3507.3507.4	2.5257	0.3462	1	2162.03	2162.04	-3.4	41	5.36979	5.74	0.383	3	R.NGMAIPLSNDHKPDRPDER.A
	AMG1_1_0220-02142012-04.3545.3545.2	2.6032	0.2781	0.818	1675.82	1675.81	1.5	1	4.89104	5.74	0.524	1	I.PLSNDHKPDRPDER.A
	AMG1_1_0220-02142012-03.1811.1811.2	2.9546	0.1245	0.992	900.498	900.501	-3.5	2	4.93455	10.06	0.933	3	R.ARIEAAGGR.V
	AMG1_1_0220-02142012-03.2595.2595.2	1.9219	0.1603	0.25	1112.65	1112.65	-4.3	2	3.78666	10.06	0.667	1	R.ARIEAAGGRVL.V
	AMG1_1_0220-02142012-03.5783.5783.2	3.4561	0.3131	0.993	1755.01	1755.01	-0.1	1	7.69705	6.56	0.655	10	R.VLVVDGARVEGILATSR.A
	AMG1_1_0220-02142012-03.9623.9623.3	3.9387	0.4408	1	1755.01	1755.01	-2.8	1	7.04245	6.56	0.58	13	R.VLVVDGARVEGILATSR.A
	AMG1_1_0220-02142012-04.250.250.3	2.5643	0.3699	1	1755.01	1755.01	-2.2	1	6.81461	6.56	0.532	3	R.VLVVDGARVEGILATSR.A
	AMG1_1_0220-02142012-03.5825.5825.2	3.1961	0.4051	0.938	1542.87	1542.86	6.4	3	6.20936	6.56	0.542	1	L.VVDGARVEGILATSR.A
	AMG1_1_0220-02142012-03.3436.3436.2	3.6795	0.2787	0.92	1229.7	1229.7	-0.8	1	5.686	10.06	0.842	1	D.GARVEGILATSR.A
	AMG1_1_0220-02142012-03.3447.3447.3	2.4283	0.147	0.219	1229.69	1229.7	-3.2	1	3.4287	10.06	0.6	1	D.GARVEGILATSR.A
	AMG1_1_0220-02142012-02.4788.4788.2	2.9463	0.2909	0.993	945.535	945.536	-1.4	1	6.3149	6.56	0.933	1	R.VEGILATSR.A
	AMG1_1_0220-02142012-03.3451.3451.2	2.5381	0.2108	0.991	945.533	945.536	-3.2	1	4.99294	6.56	0.867	2	R.VEGILATSR.A
	AMG1_1_0220-02142012-04.6273.6273.2	3.363	0.2283	0.995	1997.01	1997	1.5	1	6.51875	6.56	0.72	1	R.YLKPMVAWEPEVTFMR.R
	AMG1_1_0220-02142012-03.7842.7842.3	3.8188	0.416	1	3235.54	3235.54	2	1	7.23154	4.12	0.408	1	R.RESGDECLVLASDGLWDVLSSQLACDIAR.F
	AMG1_1_0220-02142012-02.8233.8233.2	2.8005	0.4216	0.992	3079.44	3079.43	3.1	1	7.76591	3.8	0.667	1	R.ESGDECLVLASDGLWDVLSSQLACDIAR.F
	AMG1_1_0220-02142012-03.9017.9017.2	4.3146	0.5607	1	3079.42	3079.43	-4.4	1	9.3349	3.8	0.786	3	R.ESGDECLVLASDGLWDVLSSQLACDIAR.F
	AMG1_1_0220-02142012-04.8039.8039.2	2.8353	0.4692	1	3079.44	3079.43	1.1	1	7.9618	3.8	0.5	4	R.ESGDECLVLASDGLWDVLSSQLACDIAR.F
	AMG1_1_0220-02142012-03.8236.8236.3	3.9492	0.4281	1	3079.44	3079.43	2.3	1	6.78635	3.8	0.38	3	R.ESGDECLVLASDGLWDVLSSQLACDIAR.F
	AMG1_1_0220-02142012-04.8067.8067.3	4.8249	0.4645	1	3079.43	3079.43	-1.7	1	7.68446	3.8	0.521	3	R.ESGDECLVLASDGLWDVLSSQLACDIAR.F
	AMG1_1_0220-02142012-02.5528.5528.2	5.181	0.4516	1	1836.89	1836.89	-1.3	1	7.52708	4.72	0.84	1	R.FCLREETPSSLDLNR.M
	AMG1_1_0220-02142012-03.5329.5329.2	2.0375	0.018	0.86	1836.89	1836.89	-2.7	1	3.23425	4.72	0.48	1	R.FCLREETPSSLDLNR.M
	AMG1_1_0220-02142012-02.5458.5458.3	2.5115	0.0611	0.856	1836.89	1836.89	0.1	1	3.79897	4.72	0.571	1	R.FCLREETPSSLDLNR.M
	AMG1_1_0220-02142012-02.4720.4720.2	2.106	0.275	0.992	1260.6	1260.61	-1.8	1	5.43339	4.14	0.706	1	R.EETPSSLDLNR.M
	AMG1_1_0220-02142012-02.5519.5519.2	2.5564	0.2222	0.822	901.473	901.474	-1.3	1	4.1493	6.56	1	1	T.PSSLDLNR.M
	AMG1_1_0220-02142012-01.2590.2590.2	1.5291	0.4217	0.816	1365.48	1365.49	-1.7	1	6.7434	3.31	0.5	1	R.MAQEDDNDGEQN.P
	AMG1_1_0220-02142012-03.6195.6195.2	3.3288	0.2266	0.994	1044.64	1044.64	-4.1	1	5.29957	10.06	0.941	1	R.SVLAATLLTR.L
	AMG1_1_0220-02142012-04.5580.5580.2	3.2629	0.2377	0.994	1044.64	1044.64	-3.7	1	5.21715	10.06	1	1	R.SVLAATLLTR.L
	AMG1_1_0220-02142012-02.9120.9120.2	3.5766	0.4715	1	1516.82	1516.82	-2	1	8.06529	4.46	0.957	4	R.QSSDNISVVVIDLK.N
	AMG1_1_0220-02142012-03.9051.9051.2	4.1956	0.431	1	1516.82	1516.82	-0.5	1	8.17378	4.46	0.913	15	R.QSSDNISVVVIDLK.N
	AMG1_1_0220-02142012-04.894.894.2	4.1304	0.4616	1	1516.82	1516.82	-1.4	1	8.70136	4.46	0.917	12	R.QSSDNISVVVIDLK.N
	AMG1_1_0220-02142012-02.9006.9006.2	4.1993	0.3707	1	1932.98	1932.99	-2.1	1	7.3572	4.46	0.704	4	R.QSSDNISVVVIDLKNSSQ.C
	AMG1_1_0220-02142012-03.6214.6214.2	4.0782	0.4766	1	1932.99	1932.99	-0.4	1	8.00558	4.46	0.704	11	R.QSSDNISVVVIDLKNSSQ.C
	AMG1_1_0220-02142012-04.7.7.2	3.6118	0.4749	1	1932.99	1932.99	-0.5	1	8.46039	4.46	0.556	5	R.QSSDNISVVVIDLKNSSQ.C
U	AT3G56090.1	26	37	0.568	259	28837	5.8	0.0621125	2.69828	| Symbols: ATFER3, FER3 | ferritin 3 | chr3:20814350-20815984 REVERSE LENGTH=259
	Filename	XCorr	DeltCN	Conf%	ObsM+H+	CalcM+H+	PPM	SpR	Prob Score	pI	Ion%	#	Sequence
*	AMG1_1_0220-02142012-02.6466.6466.2	3.8644	0.3832	1	2374.2	2374.2	0.8	1	7.8162	4.72	0.571	1	K.SSTTTTSTLSGVVFEPFEEVKK.E
*	AMG1_1_0220-02142012-02.7247.7247.3	5.3199	0.582	1	3999.03	3999.03	2	1	9.20307	4.57	0.506	1	K.SSTTTTSTLSGVVFEPFEEVKKEMDLVPSGQQLSLAR.H
*	AMG1_1_0220-02142012-02.7236.7236.4	3.3134	0.2337	0.994	3999.01	3999.03	-3.7	59	4.7954	4.57	0.273	1	K.SSTTTTSTLSGVVFEPFEEVKKEMDLVPSGQQLSLAR.H
*	AMG1_1_0220-02142012-02.7266.7266.2	2.9473	0.246	0.882	959.531	959.527	4.3	2	4.73384	10.06	0.867	1	P.SGQQLSLAR.H
*	AMG1_1_0220-02142012-02.7277.7277.2	2.4132	0.1853	0.726	872.5	872.495	5.5	3	4.30801	10.06	0.923	1	S.GQQLSLAR.H
*	AMG1_1_0220-02142012-03.2645.2645.2	2.3053	0.0926	0.966	1028.61	1028.61	-3.6	2	4.61764	8.8	0.824	1	R.DNVALKGLAK.F
*	AMG1_1_0220-02142012-02.4115.4115.3	3.087	0.2282	1	1257.61	1257.61	-2.9	1	4.99701	4.72	0.767	1	K.FFKESSVEER.E
*	AMG1_1_0220-02142012-03.5375.5375.3	5.1582	0.5812	1	2743.31	2743.3	2.1	1	8.63444	4.71	0.569	1	K.FFKESSVEEREHAELLMEYQNK.R
*	AMG1_1_0220-02142012-04.517.517.3	2.5534	0.1372	0.929	2743.29	2743.3	-3.8	1	4.49146	4.71	0.238	2	K.FFKESSVEEREHAELLMEYQNK.R
*	AMG1_1_0220-02142012-03.9029.9029.4	4.0518	0.3755	1	2743.3	2743.3	-0.8	1	5.72405	4.71	0.506	3	K.FFKESSVEEREHAELLMEYQNK.R
*	AMG1_1_0220-02142012-04.895.895.4	2.9513	0.1927	0.968	2743.3	2743.3	-2.5	2	4.25234	4.71	0.283	2	K.FFKESSVEEREHAELLMEYQNK.R
*	AMG1_1_0220-02142012-04.8296.8296.4	2.273	0.1413	0.894	2899.42	2899.4	3.8	87	3.43168	5.08	0.219	1	K.FFKESSVEEREHAELLMEYQNKR.G
*	AMG1_1_0220-02142012-03.5058.5058.5	2.6877	0.1054	0.897	2899.41	2899.4	3.2	13	3.51708	5.08	0.351	1	K.FFKESSVEEREHAELLMEYQNKR.G
*	AMG1_1_0220-02142012-03.4453.4453.3	4.0285	0.2969	1	2477.18	2477.17	1.3	1	5.4195	4.71	0.518	1	K.ESSVEEREHAELLMEYQNKR.G
*	AMG1_1_0220-02142012-04.6746.6746.3	3.5272	0.2207	0.994	3726.94	3726.91	6.8	6	5.13748	4.71	0.312	1	R.VKLQPMVLPQSEFDHPEKGDALYAMELALSLEK.L
*	AMG1_1_0220-02142012-04.8954.8954.4	3.5507	0.3291	1	3726.92	3726.91	1.4	13	4.834	4.71	0.269	1	R.VKLQPMVLPQSEFDHPEKGDALYAMELALSLEK.L
*	AMG1_1_0220-02142012-04.7432.7432.3	6.2895	0.4399	1	3698.93	3698.93	-0.3	1	7.63246	4.42	0.469	1	K.LLNLHSVASKNDDVQLADFIESVFLNEQVEAIK.K
*	AMG1_1_0220-02142012-04.7323.7323.3	6.2033	0.4993	1	3827.01	3827.02	-2.4	1	8.06495	4.71	0.494	2	K.LLNLHSVASKNDDVQLADFIESVFLNEQVEAIKK.I
*	AMG1_1_0220-02142012-04.8962.8962.4	6.3745	0.498	1	3827.02	3827.02	0.1	1	8.214	4.71	0.368	4	K.LLNLHSVASKNDDVQLADFIESVFLNEQVEAIKK.I
*	AMG1_1_0220-02142012-04.7122.7122.5	2.6853	0.2157	0.968	3827.02	3827.02	-1	1	4.43855	4.71	0.328	2	K.LLNLHSVASKNDDVQLADFIESVFLNEQVEAIKK.I
*	AMG1_1_0220-02142012-02.7725.7725.2	2.7368	0.3284	0.995	2764.39	2764.4	-4.6	1	5.4221	4.12	0.52	1	K.NDDVQLADFIESVFLNEQVEAIKK.I
*	AMG1_1_0220-02142012-02.7714.7714.3	2.431	0.2533	0.967	2764.4	2764.4	-0.9	1	4.45044	4.12	0.415	1	K.NDDVQLADFIESVFLNEQVEAIKK.I
*	AMG1_1_0220-02142012-04.7527.7527.3	2.6054	0.3015	0.993	2764.4	2764.4	-1.1	1	5.48962	4.12	0.418	1	K.NDDVQLADFIESVFLNEQVEAIKK.I
*	AMG1_1_0220-02142012-03.3977.3977.2	2.9476	0.245	0.995	1222.68	1222.68	-1.1	1	5.04514	8.8	0.938	1	K.KISEYVSQLR.R
*	AMG1_1_0220-02142012-03.3154.3154.2	2.3611	0.2336	0.992	1250.68	1250.69	-3.2	1	4.25222	9.08	0.933	2	K.ISEYVSQLRR.L
*	AMG1_1_0220-02142012-03.3137.3137.3	1.6903	0.0745	0.737	1250.68	1250.69	-3	1	3.27266	9.08	0.517	2	K.ISEYVSQLRR.L
U	AT2G40300.1	23	29	0.525	259	29029	6.6	0.0486828	2.34965	| Symbols: ATFER4, FER4 | ferritin 4 | chr2:16831501-16833214 REVERSE LENGTH=259
	Filename	XCorr	DeltCN	Conf%	ObsM+H+	CalcM+H+	PPM	SpR	Prob Score	pI	Ion%	#	Sequence
*	AMG1_1_0220-02142012-03.1032.1032.2	1.5095	0.1662	0.936	1028.51	1028.52	-5.6	1	3.72155	10.06	0.667	2	K.SGNLTFSFR.A
*	AMG1_1_0220-02142012-03.6029.6029.3	3.6955	0.3342	1	2256.17	2256.18	-1.2	1	5.97152	6.56	0.562	1	A.SKSSTTDALSGVVFEPFKEVK.K
*	AMG1_1_0220-02142012-02.6576.6576.2	4.1318	0.5043	1	2041.05	2041.05	-0.4	1	8.29253	4.72	0.5	1	K.SSTTDALSGVVFEPFKEVK.K
*	AMG1_1_0220-02142012-03.6071.6071.2	4.4081	0.5556	1	2169.14	2169.14	-2.9	1	8.85306	6.56	0.6	1	K.SSTTDALSGVVFEPFKEVKK.E
*	AMG1_1_0220-02142012-03.6074.6074.4	2.84	0.3232	1	2169.14	2169.14	-2.7	16	5.32173	6.56	0.395	1	K.SSTTDALSGVVFEPFKEVKK.E
*	AMG1_1_0220-02142012-04.6907.6907.3	3.0525	0.4841	1	3788.02	3788.01	2.5	2	7.32923	5.85	0.358	1	K.SSTTDALSGVVFEPFKEVKKELDLVPTSSHLSLAR.Q
*	AMG1_1_0220-02142012-04.6861.6861.2	2.7636	0.2363	0.872	971.523	971.527	-4	2	5.39315	10.06	0.8	1	P.TSSHLSLAR.Q
*	AMG1_1_0220-02142012-02.4553.4553.3	3.3053	0.2838	1	1271.62	1271.63	-1.3	2	5.13029	4.72	0.7	1	K.FFKESSLEER.E
*	AMG1_1_0220-02142012-03.3413.3413.2	5.2441	0.3081	1	1865.9	1865.9	-0.9	1	8.34388	5	0.846	4	K.FFKESSLEEREHAEK.L
*	AMG1_1_0220-02142012-03.3330.3330.3	2.644	0.2084	0.966	1865.9	1865.9	-2.6	1	4.99938	5	0.674	1	K.FFKESSLEEREHAEK.L
*	AMG1_1_0220-02142012-03.3428.3428.4	3.3663	0.1865	0.994	1865.9	1865.9	-3	1	4.70737	5	0.538	2	K.FFKESSLEEREHAEK.L
*	AMG1_1_0220-02142012-03.4637.4637.4	2.7903	0.1806	0.964	2772.33	2772.33	-1.6	13	4.05125	5.08	0.36	1	K.FFKESSLEEREHAEKLMEYQNK.R
*	AMG1_1_0220-02142012-03.4684.4684.5	2.9261	0.2422	0.994	2772.32	2772.33	-1.8	3	4.63816	5.08	0.48	1	K.FFKESSLEEREHAEKLMEYQNK.R
*	AMG1_1_0220-02142012-03.3281.3281.2	2.5361	0.3463	0.994	1675.82	1675.82	-1.2	1	5.82163	7.33	0.667	1	R.EHAEKLMEYQNKR.G
*	AMG1_1_0220-02142012-04.7053.7053.3	4.9219	0.4307	1	3689.91	3689.92	-2.4	1	6.70467	4.71	0.367	1	R.VKLQSIVMPLSEFEHVDKGDALYGMELALSLEK.L
*	AMG1_1_0220-02142012-04.7056.7056.4	4.3448	0.29	1	3689.9	3689.92	-4.1	1	5.78409	4.71	0.351	1	R.VKLQSIVMPLSEFEHVDKGDALYGMELALSLEK.L
*	AMG1_1_0220-02142012-04.8941.8941.5	2.5791	0.2986	0.994	3689.91	3689.92	-1.8	1	4.31387	4.71	0.3	1	R.VKLQSIVMPLSEFEHVDKGDALYGMELALSLEK.L
*	AMG1_1_0220-02142012-04.8543.8543.3	7.2491	0.6378	1	3833.96	3833.96	0.1	1	12.1118	4.28	0.625	1	K.NNDVHLADFIESEFLTEQVEAIKLISEYVAQLR.R
*	AMG1_1_0220-02142012-03.8776.8776.4	3.4876	0.3203	1	3833.95	3833.96	-2.9	1	4.85455	4.28	0.32	2	K.NNDVHLADFIESEFLTEQVEAIKLISEYVAQLR.R
*	AMG1_1_0220-02142012-04.8327.8327.3	5.2227	0.5885	1	3990.08	3990.06	4.8	1	9.68137	4.53	0.55	1	K.NNDVHLADFIESEFLTEQVEAIKLISEYVAQLRR.V
*	AMG1_1_0220-02142012-04.8307.8307.5	3.2342	0.3117	1	3990.06	3990.06	-0.3	4	5.56988	4.53	0.315	1	K.NNDVHLADFIESEFLTEQVEAIKLISEYVAQLRR.V
*	AMG1_1_0220-02142012-02.5830.5830.2	2.4419	0.2152	0.992	1191.67	1191.67	0.3	1	5.01023	6.56	0.6	1	K.LISEYVAQLR.R
*	AMG1_1_0220-02142012-03.5175.5175.2	2.162	0.1486	0.978	1347.77	1347.77	-2.5	1	3.81381	9.08	0.778	1	K.LISEYVAQLRR.V
U	contaminant_KERATIN02	17	17	0.455	622	61987	5.2	0.0118833	1.85102	no description
	Filename	XCorr	DeltCN	Conf%	ObsM+H+	CalcM+H+	PPM	SpR	Prob Score	pI	Ion%	#	Sequence
*	AMG1_1_0220-02142012-02.3438.3438.2	3.547	0.4025	1	1232.6	1232.6	-2.3	1	7.62532	10.06	0.667	1	T.SGGGGGGGLGSGGSIR.S
*	AMG1_1_0220-02142012-02.3451.3451.2	2.5545	0.271	0.75	1145.56	1145.57	-2.6	3	5.88331	10.06	0.667	1	S.GGGGGGGLGSGGSIR.S
*	AMG1_1_0220-02142012-02.2615.2615.2	2.7992	0.2784	0.995	1235.53	1235.53	-2.3	1	6.9308	9.08	0.652	1	R.FSSSSGYGGGSSR.V
*	AMG1_1_0220-02142012-03.5960.5960.2	6.8816	0.7129	1	2705.16	2705.16	-0.8	1	14.7459	8.8	0.784	1	R.GGGGSFGYSYGGGSGGGFSASSLGGGFGGGSR.G
*	AMG1_1_0220-02142012-02.7296.7296.3	2.5382	0.3078	0.993	2902.41	2902.41	-1.1	5	5.41287	4.4	0.338	1	K.NYSPYYNTIDDLKDQIVDLTVGNNK.T
*	AMG1_1_0220-02142012-02.5461.5461.2	2.0621	0.1282	0.971	1060.56	1060.56	-2.9	1	3.94875	4.46	0.933	1	K.TLLDIDNTR.M
*	AMG1_1_0220-02142012-02.5606.5606.2	2.0059	0.2454	0.992	897.412	897.413	-1.6	1	5.37839	4.46	1	1	R.MTLDDFR.I
*	AMG1_1_0220-02142012-02.7040.7040.3	4.5326	0.5039	1	3990.9	3990.92	-3.1	1	7.54159	4.28	0.44	1	K.DIENQYETQITQIEHEVSSSGQEVQSSAKEVTQLR.H
*	AMG1_1_0220-02142012-02.6365.6365.2	2.1828	0.3694	0.995	1837.96	1837.97	-1.1	1	5.51305	4.72	0.5	1	R.HGVQELEIELQSQLSK.K
*	AMG1_1_0220-02142012-03.5857.5857.2	5.9879	0.4733	1	1966.06	1966.06	0.4	1	9.19039	5.8	0.821	1	R.HGVQELEIELQSQLSKK.A
*	AMG1_1_0220-02142012-03.5839.5839.3	4.4565	0.3919	1	1966.05	1966.06	-2.8	1	6.11995	5.8	0.63	1	R.HGVQELEIELQSQLSKK.A
*	AMG1_1_0220-02142012-02.5820.5820.2	5.1701	0.5442	1	2510.13	2510.13	0.9	1	8.20936	4.12	0.852	1	K.EIETYHNLLEGGQEDFESSGAGK.I
*	AMG1_1_0220-02142012-02.5814.5814.3	3.4039	0.2513	1	2510.13	2510.13	0.3	2	6.22708	4.12	0.406	1	K.EIETYHNLLEGGQEDFESSGAGK.I
*	AMG1_1_0220-02142012-04.1134.1134.3	5.0754	0.1145	0.994	4972.93	4972.94	-2.1	1	8.99523	8.7	0.414	1	R.GGSGGSYGGGSGSGGGSGGGYGGGSGGGHSGGSGGGHSGGSGGNYGGGSGSGGGSGGGYGGGSGSR.G
*	AMG1_1_0220-02142012-04.1133.1133.4	6.0763	0.3208	1	4972.93	4972.94	-2.4	1	9.74214	8.7	0.264	1	R.GGSGGSYGGGSGSGGGSGGGYGGGSGGGHSGGSGGGHSGGSGGNYGGGSGSGGGSGGGYGGGSGSR.G
*	AMG1_1_0220-02142012-02.4046.4046.2	2.9782	0.6025	1	2143.82	2143.82	2.2	1	11.5757	4.14	0.543	1	R.GGSGGSHGGGSGFGGESGGSYGGGEE.A
*	AMG1_1_0220-02142012-02.3995.3995.3	6.975	0.6543	1	3223.28	3223.28	-0.6	1	13.1496	4.72	0.423	1	R.GGSGGSHGGGSGFGGESGGSYGGGEEASGSGGGYGGGSGK.S
U	contaminant_KERATIN13	21	23	0.432	643	65494	6.6	0.0155523	1.70396	no description
	Filename	XCorr	DeltCN	Conf%	ObsM+H+	CalcM+H+	PPM	SpR	Prob Score	pI	Ion%	#	Sequence
*	AMG1_1_0220-02142012-03.6219.6219.2	3.8003	0.4421	1	1638.86	1638.86	-2.5	1	7.3059	9.08	0.773	1	K.SLNNQFASFIDKVR.F
*	AMG1_1_0220-02142012-04.5923.5923.2	4.4846	0.3497	1	1638.86	1638.86	-0.9	1	6.13768	9.08	0.682	1	K.SLNNQFASFIDKVR.F
	AMG1_1_0220-02142012-04.4863.4863.2	2.9746	0.2569	0.994	1082.6	1082.6	-0.5	1	6.06939	9.08	1	1	Q.FASFIDKVR.F
*	AMG1_1_0220-02142012-03.6374.6374.2	4.6671	0.5009	1	2932.52	2932.52	-0.2	1	8.72123	4.72	0.846	1	R.FLEQQNQVLQTKWELLQQVDTSTR.T
*	AMG1_1_0220-02142012-03.6341.6341.3	4.8714	0.49	1	2932.51	2932.52	-1.1	1	8.09543	4.72	0.623	2	R.FLEQQNQVLQTKWELLQQVDTSTR.T
*	AMG1_1_0220-02142012-03.6889.6889.3	5.1835	0.4385	1	1993.97	1993.98	-2.9	1	6.6413	5.63	0.791	1	R.THNLEPYFESFINNLR.R
*	AMG1_1_0220-02142012-02.4018.4018.2	2.4375	0.0713	0.955	1277.63	1277.63	0.6	10	2.70509	4.72	0.667	1	K.SDQSRLDSELK.N
*	AMG1_1_0220-02142012-02.5248.5248.2	3.1235	0.3309	0.993	1265.63	1265.64	-1.7	1	6.64997	4.46	0.889	1	R.TNAENEFVTIK.K
*	AMG1_1_0220-02142012-02.4475.4475.3	2.493	0.3315	1	1393.73	1393.73	-3.2	1	4.97543	6.56	0.697	1	R.TNAENEFVTIKK.D
*	AMG1_1_0220-02142012-03.8643.8643.4	2.2938	0.1689	0.93	5181.57	5181.57	-1.2	39	4.00793	4.03	0.169	1	K.VDLQAKLDNLQQEIDFLTALYQAELSQMQTQISETNVILSMDNNR.Q
*	AMG1_1_0220-02142012-03.8748.8748.3	3.4291	0.4076	1	4527.18	4527.2	-5.5	1	7.19855	3.8	0.224	1	K.LDNLQQEIDFLTALYQAELSQMQTQISETNVILSMDNNR.Q
*	AMG1_1_0220-02142012-02.3689.3689.2	3.754	0.3554	1	1340.67	1340.67	-1.2	1	6.19199	6.56	0.85	1	K.SKAEAESLYQSK.Y
*	AMG1_1_0220-02142012-03.5076.5076.2	6.8442	0.5433	1	2501.26	2501.25	2.6	1	10.7118	4.89	0.926	1	K.SKAEAESLYQSKYEELQITAGR.H
*	AMG1_1_0220-02142012-02.4623.4623.2	3.3698	0.2174	0.995	1302.7	1302.7	-2	1	4.7365	6.56	0.941	1	R.NSKIEISELNR.V
*	AMG1_1_0220-02142012-04.4965.4965.2	1.7052	0.091	0.882	1799.01	1799.01	-2.6	9	3.49029	9.08	0.417	1	R.NSKIEISELNRVIQR.L
*	AMG1_1_0220-02142012-02.4240.4240.2	2.2849	0.0953	0.97	1033.51	1033.52	-3	1	4.93116	4.14	0.867	1	R.TLLEGEESR.M
*	AMG1_1_0220-02142012-03.4437.4437.3	3.9461	0.4537	1	2565.17	2565.17	-0.1	1	7.23667	7.11	0.479	2	R.MSGECAPNVSVTVSTSHTSISGGGSR.G
*	AMG1_1_0220-02142012-02.3672.3672.2	5.4104	0.6046	1	2383.95	2383.95	-1	1	14.7275	8.64	0.564	1	R.GGGGGGYGSGGSSYGSGGGSYGSGGGGGGGR.G
*	AMG1_1_0220-02142012-04.1137.1137.4	2.0784	0.0476	0.724	5677.23	5677.24	-1.7	68	3.85379	9.16	0.14	1	R.GGGGGGYGSGGSSYGSGGGSYGSGGGGGGGRGSYGSGGGSYGSGGSSYGSGGGGGGHGSYGSGSSSGGYR.G
*	AMG1_1_0220-02142012-04.1138.1138.3	4.8027	0.5716	1	4299.71	4299.72	-1.7	1	10.9307	9.42	0.342	1	R.GSYGSGGGSYGSGGSSYGSGGGGGGHGSYGSGSSSGGYRGGSGGGGGGSSGGR.G
*	AMG1_1_0220-02142012-04.1136.1136.4	4.7082	0.5781	1	4299.71	4299.72	-1.7	2	9.88657	9.42	0.265	1	R.GSYGSGGGSYGSGGSSYGSGGGGGGHGSYGSGSSSGGYRGGSGGGGGGSSGGR.G
U	AT4G24280.1	26	27	0.429	718	76508	5.2	0.01635	1.68534	| Symbols: cpHsc70-1 | chloroplast heat shock protein 70-1 | chr4:12590094-12593437 FORWARD LENGTH=718
	Filename	XCorr	DeltCN	Conf%	ObsM+H+	CalcM+H+	PPM	SpR	Prob Score	pI	Ion%	#	Sequence
	AMG1_1_0220-02142012-03.5862.5862.3	6.6445	0.6414	1	3313.71	3313.71	-0.1	1	10.4271	4.89	0.593	1	N.EKVVGIDLGTTNSAVAAMEGGKPTIVTNAEGQR.T
	AMG1_1_0220-02142012-03.5858.5858.4	2.483	0.1557	0.236	3313.69	3313.71	-3.8	1	3.48943	4.89	0.324	1	N.EKVVGIDLGTTNSAVAAMEGGKPTIVTNAEGQR.T
	AMG1_1_0220-02142012-02.4294.4294.2	2.3032	0.3648	0.994	1066.58	1066.58	-2.6	7	5.9898	8.8	0.647	1	R.TTPSVVAYTK.S
	AMG1_1_0220-02142012-02.6202.6202.2	2.7263	0.2434	0.991	1579.81	1579.81	-1.2	1	4.91364	6.56	0.565	1	R.QAVVNPENTFFSVK.R
	AMG1_1_0220-02142012-03.5431.5431.3	4.1135	0.4692	1	1735.91	1735.91	-2.6	1	6.90116	9.08	0.651	1	R.QAVVNPENTFFSVKR.F
	AMG1_1_0220-02142012-04.5308.5308.3	3.2124	0.3618	1	1735.91	1735.91	-2.6	5	5.57577	9.08	0.511	1	R.QAVVNPENTFFSVKR.F
*	AMG1_1_0220-02142012-03.2758.2758.2	4.6205	0.3756	1	2112.08	2112.09	-2	1	6.46323	6.56	0.759	2	R.VVRDENNNVKLECPAINK.Q
*	AMG1_1_0220-02142012-03.2675.2675.4	3.9624	0.4439	1	2112.08	2112.09	-3.6	1	6.85988	6.56	0.549	1	R.VVRDENNNVKLECPAINK.Q
*	AMG1_1_0220-02142012-03.5693.5693.3	7.2867	0.533	1	3554.84	3554.84	1.6	1	9.44468	5.02	0.473	1	R.VVRDENNNVKLECPAINKQFAAEEISAQVLR.K
*	AMG1_1_0220-02142012-03.5683.5683.4	4.0266	0.3065	1	3554.84	3554.84	-0.1	3	5.30613	5.02	0.357	1	R.VVRDENNNVKLECPAINKQFAAEEISAQVLR.K
*	AMG1_1_0220-02142012-03.5688.5688.5	3.0226	0.2794	1	3554.83	3554.84	-3.4	24	5.32982	5.02	0.38	1	R.VVRDENNNVKLECPAINKQFAAEEISAQVLR.K
	AMG1_1_0220-02142012-02.6201.6201.2	2.6489	0.3617	0.994	1461.77	1461.77	-1.8	1	5.37128	4.46	0.762	1	K.QFAAEEISAQVLR.K
	AMG1_1_0220-02142012-02.5654.5654.2	2.1235	0.1041	0.965	870.539	870.541	-2.4	3	3.46033	6.56	0.923	1	R.IAGLEVLR.I
*	AMG1_1_0220-02142012-03.5562.5562.3	1.6069	0.0705	0.668	1865.98	1865.98	-0.2	11	2.94776	6.56	0.451	1	R.IINEPTAASLAYGFDRK.A
	AMG1_1_0220-02142012-03.4555.4555.2	2.6724	0.2268	0.992	1870.04	1870.04	-0.8	1	5.07835	6.34	0.68	1	K.KDEGIDLLKDKQALQR.L
	AMG1_1_0220-02142012-03.4552.4552.3	5.1732	0.2271	1	1870.04	1870.04	-2	1	7.10915	6.34	0.706	1	K.KDEGIDLLKDKQALQR.L
	AMG1_1_0220-02142012-03.4557.4557.4	4.3061	0.3537	1	1870.03	1870.04	-2.8	1	6.23613	6.34	0.571	1	K.KDEGIDLLKDKQALQR.L
	AMG1_1_0220-02142012-02.2231.2231.2	2.4642	0.0507	0.955	960.536	960.536	-0.4	1	4.35661	6.56	0.933	1	R.LTEAAEKAK.I
	AMG1_1_0220-02142012-04.6513.6513.3	2.5043	0.1462	0.93	3486.81	3486.81	-2.2	3	3.5527	5.8	0.313	1	K.IELSSLTQTNMSLPFITATADGPKHIETTLTR.A
*	AMG1_1_0220-02142012-02.5877.5877.2	2.0253	0.2379	0.99	1595.78	1595.77	2	1	4.68091	4.4	0.5	1	R.AKFEELCSDLLDR.V
	AMG1_1_0220-02142012-04.1979.1979.2	2.1692	0.2198	0.989	1170.66	1170.66	4.5	1	5.00006	10.06	0.706	1	R.VRTPVENSLR.D
	AMG1_1_0220-02142012-02.3747.3747.2	2.9625	0.3282	0.993	1229.65	1229.65	0.3	1	5.21273	6.56	0.944	1	R.TPVENSLRDAK.L
	AMG1_1_0220-02142012-02.3891.3891.3	1.4529	0.0762	0.635	1229.65	1229.65	-2	2	3.58954	6.56	0.677	1	R.TPVENSLRDAK.L
	AMG1_1_0220-02142012-02.6851.6851.3	3.3714	0.384	1	1849	1849.01	-2.2	4	7.17037	4.72	0.489	1	K.LSFKDIDEVILVGGSTR.I
*	AMG1_1_0220-02142012-04.8989.8989.4	3.6476	0.426	1	5570.02	5570.03	-1.8	12	7.27221	4.28	0.189	1	R.KVTGKEPNVTVNPDEVVALGAAVQAGVLAGDVSDIVLLDVTPLSIGLETLGGVMTK.I
	AMG1_1_0220-02142012-04.5842.5842.4	3.0945	0.2386	0.994	4168.07	4168.08	-1.3	2	4.33634	4.73	0.326	1	R.NTTLPTSKSEVFSTAADGQTSVEINVLQGEREFVRDNK.S
U	AT5G49910.1	28	28	0.421	718	76997	5.3	0.0169555	1.63633	| Symbols: CPHSC70-2EAT SHOCK PROTEIN 70-2, HSC70-7, cpHsc70-2 | chloroplast heat shock protein 70-2 | chr5:20303470-20306295 FORWARD LENGTH=718
	Filename	XCorr	DeltCN	Conf%	ObsM+H+	CalcM+H+	PPM	SpR	Prob Score	pI	Ion%	#	Sequence
	AMG1_1_0220-02142012-03.5862.5862.3	6.6445	0.6414	1	3313.71	3313.71	-0.1	1	10.4271	4.89	0.593	1	N.EKVVGIDLGTTNSAVAAMEGGKPTIVTNAEGQR.T
	AMG1_1_0220-02142012-03.5858.5858.4	2.483	0.1557	0.236	3313.69	3313.71	-3.8	1	3.48943	4.89	0.324	1	N.EKVVGIDLGTTNSAVAAMEGGKPTIVTNAEGQR.T
	AMG1_1_0220-02142012-02.4294.4294.2	2.3032	0.3648	0.994	1066.58	1066.58	-2.6	7	5.9898	8.8	0.647	1	R.TTPSVVAYTK.S
	AMG1_1_0220-02142012-02.6202.6202.2	2.7263	0.2434	0.991	1579.81	1579.81	-1.2	1	4.91364	6.56	0.565	1	R.QAVVNPENTFFSVK.R
	AMG1_1_0220-02142012-03.5431.5431.3	4.1135	0.4692	1	1735.91	1735.91	-2.6	1	6.90116	9.08	0.651	1	R.QAVVNPENTFFSVKR.F
	AMG1_1_0220-02142012-04.5308.5308.3	3.2124	0.3618	1	1735.91	1735.91	-2.6	5	5.57577	9.08	0.511	1	R.QAVVNPENTFFSVKR.F
*	AMG1_1_0220-02142012-02.2253.2253.2	2.3777	0.2754	0.995	1192.56	1192.56	-2.9	2	4.80556	4.72	0.812	1	R.RMNEVAEESK.Q
*	AMG1_1_0220-02142012-02.4146.4146.2	3.8806	0.4912	1	1669.78	1669.79	-2.8	1	7.81148	4.72	0.667	1	R.MNEVAEESKQVSYR.V
*	AMG1_1_0220-02142012-03.3712.3712.2	5.4246	0.5763	1	1970.04	1970.04	-0.9	1	9.10221	6.56	0.815	1	R.VIKDENGNVKLDCPAIGK.Q
	AMG1_1_0220-02142012-02.6201.6201.2	2.6489	0.3617	0.994	1461.77	1461.77	-1.8	1	5.37128	4.46	0.762	1	K.QFAAEEISAQVLR.K
	AMG1_1_0220-02142012-02.5654.5654.2	2.1235	0.1041	0.965	870.539	870.541	-2.4	3	3.46033	6.56	0.923	1	R.IAGLEVLR.I
	AMG1_1_0220-02142012-03.4555.4555.2	2.6724	0.2268	0.992	1870.04	1870.04	-0.8	1	5.07835	6.34	0.68	1	K.KDEGIDLLKDKQALQR.L
	AMG1_1_0220-02142012-03.4552.4552.3	5.1732	0.2271	1	1870.04	1870.04	-2	1	7.10915	6.34	0.706	1	K.KDEGIDLLKDKQALQR.L
	AMG1_1_0220-02142012-03.4557.4557.4	4.3061	0.3537	1	1870.03	1870.04	-2.8	1	6.23613	6.34	0.571	1	K.KDEGIDLLKDKQALQR.L
	AMG1_1_0220-02142012-02.2231.2231.2	2.4642	0.0507	0.955	960.536	960.536	-0.4	1	4.35661	6.56	0.933	1	R.LTEAAEKAK.I
	AMG1_1_0220-02142012-04.6513.6513.3	2.5043	0.1462	0.93	3486.81	3486.81	-2.2	3	3.5527	5.8	0.313	1	K.IELSSLTQTNMSLPFITATADGPKHIETTLTR.G
*	AMG1_1_0220-02142012-03.5990.5990.3	3.1736	0.4552	1	1836.92	1836.93	-1.9	1	6.57487	4.89	0.636	1	R.GKFEELCSDLLDRVR.T
	AMG1_1_0220-02142012-04.1979.1979.2	2.1692	0.2198	0.989	1170.66	1170.66	4.5	1	5.00006	10.06	0.706	1	R.VRTPVENSLR.D
	AMG1_1_0220-02142012-02.3747.3747.2	2.9625	0.3282	0.993	1229.65	1229.65	0.3	1	5.21273	6.56	0.944	1	R.TPVENSLRDAK.L
	AMG1_1_0220-02142012-02.3891.3891.3	1.4529	0.0762	0.635	1229.65	1229.65	-2	2	3.58954	6.56	0.677	1	R.TPVENSLRDAK.L
	AMG1_1_0220-02142012-02.6851.6851.3	3.3714	0.384	1	1849	1849.01	-2.2	4	7.17037	4.72	0.489	1	K.LSFKDIDEVILVGGSTR.I
*	AMG1_1_0220-02142012-04.7021.7021.4	2.5313	0.0284	0.787	2840.58	2840.59	-2.3	1	3.6246	4.89	0.392	1	K.LSFKDIDEVILVGGSTRIPAVQDLVR.K
*	AMG1_1_0220-02142012-03.5347.5347.2	2.5566	0.2648	0.995	1010.6	1010.6	-2.5	2	5.08796	6.56	0.867	1	R.IPAVQDLVR.K
	AMG1_1_0220-02142012-04.5842.5842.4	3.0945	0.2386	0.994	4168.07	4168.08	-1.3	2	4.33634	4.73	0.326	1	R.NTTLPTSKSEVFSTAADGQTSVEINVLQGEREFVRDNK.S
*	AMG1_1_0220-02142012-03.1675.1675.2	2.835	0.2573	0.995	1150.62	1150.62	-3.1	1	4.84502	8.64	0.933	1	R.FAKEDKEKR.D
*	AMG1_1_0220-02142012-03.2973.2973.2	2.5149	0.2532	0.996	1166.67	1166.68	-3.8	1	5.84961	6.56	0.722	1	K.ELGEKIPGPVK.E
*	AMG1_1_0220-02142012-04.3407.3407.3	2.8902	0.4091	1	1851.05	1851.06	-2.6	1	5.84206	6.34	0.521	1	K.ELGEKIPGPVKEKVEAK.L
*	AMG1_1_0220-02142012-02.793.793.2	1.5286	0.4072	0.991	1668.66	1668.66	-0.4	1	7.06399	3.31	0.381	1	K.GGDNGGDVIDADFTDSN.-
U	AT1G70410.1	8	8	0.411	258	28412	7.1	0.0134818	1.57632	| Symbols: ATBCA4, BCA4, CA4 | beta carbonic anhydrase 4 | chr1:26534167-26536505 REVERSE LENGTH=258
U	AT1G70410.3	8	8	0.411	258	28412	7.1	0.0134818	1.57632	| Symbols: ATBCA4, BCA4 | beta carbonic anhydrase 4 | chr1:26534167-26536505 REVERSE LENGTH=258
U	AT1G70410.2	8	8	0.379	280	30836	7.1	0.0124225	1.39332	| Symbols: ATBCA4, BCA4 | beta carbonic anhydrase 4 | chr1:26534167-26537457 REVERSE LENGTH=280
	Filename	XCorr	DeltCN	Conf%	ObsM+H+	CalcM+H+	PPM	SpR	Prob Score	pI	Ion%	#	Sequence
	AMG1_1_0220-02142012-02.3818.3818.2	2.2185	0.1092	0.965	929.502	929.505	-3.5	1	3.83958	6.56	0.75	1	K.ADLGNVAAAK.I
	AMG1_1_0220-02142012-02.5618.5618.3	4.1868	0.4297	1	2062.03	2062.03	-1.1	1	6.70676	4.25	0.653	1	K.ALTAELKELDSSNSDAIER.I
	AMG1_1_0220-02142012-03.2560.2560.2	2.502	0.2789	0.995	1186.61	1186.61	-3.4	1	5.59048	8.8	0.867	1	K.TGFTQFKTEK.Y
	AMG1_1_0220-02142012-02.5997.5997.2	1.559	0.1989	0.954	1201.57	1201.57	-0.3	1	3.78929	6.56	0.647	1	K.FLVFACSDSR.V
	AMG1_1_0220-02142012-04.4989.4989.2	3.0297	0.2818	0.995	1755.89	1755.89	3	1	6.87717	7.16	0.72	1	K.VENILVIGHSCCGGIK.G
	AMG1_1_0220-02142012-02.7170.7170.2	2.0268	0.1025	0.936	2466.14	2466.15	-2.5	1	5.09307	3.86	0.5	1	K.GLMSIEDDAAPTQSDFIENWVK.I
	AMG1_1_0220-02142012-03.3302.3302.2	3.4132	0.2141	0.995	1213.72	1213.73	-2.4	1	5.91056	9.08	1	1	R.AEVVKNTLAIR.G
	AMG1_1_0220-02142012-04.1955.1955.2	2.173	0.2702	0.996	921.465	921.458	8.3	7	4.29638	8.8	0.833	1	R.GGHYNFVK.G
U	AT3G14420.4	12	12	0.368	348	38167	9.2	0.0149927	1.33346	| Symbols: | Aldolase-type TIM barrel family protein | chr3:4821861-4823899 FORWARD LENGTH=348
	Filename	XCorr	DeltCN	Conf%	ObsM+H+	CalcM+H+	PPM	SpR	Prob Score	pI	Ion%	#	Sequence
	AMG1_1_0220-02142012-02.6235.6235.2	2.6925	0.4388	0.991	2439.06	2439.06	3.1	1	7.2189	3.96	0.538	1	-.MVYDYYASGAEDQWTLQENR.N
	AMG1_1_0220-02142012-03.1033.1033.2	4.0064	0.4147	1	2439.05	2439.06	-1.2	1	8.82965	3.96	0.615	1	-.MVYDYYASGAEDQWTLQENR.N
	AMG1_1_0220-02142012-03.1040.1040.3	1.45	0.1899	0.823	2998.34	2998.34	-2.1	9	4.60897	4.4	0.152	1	-.MVYDYYASGAEDQWTLQENRNAFAR.I
	AMG1_1_0220-02142012-02.3557.3557.2	1.887	0.2152	0.984	1318.58	1318.58	-1.9	1	5.55847	5.63	0.895	1	K.MAHPDGEYATAR.A
	AMG1_1_0220-02142012-02.3484.3484.3	2.0262	0.0081	0.699	1318.58	1318.58	-3	2	3.79751	5.63	0.444	1	K.MAHPDGEYATAR.A
	AMG1_1_0220-02142012-03.7991.7991.3	3.6028	0.5051	1	2908.43	2908.44	-2.3	1	7.72433	4.46	0.459	1	R.AASAAGTIMTLSSWATSSVEEVASTGPGIR.F
	AMG1_1_0220-02142012-02.5325.5325.2	2.0183	0.0296	0.917	956.547	956.552	-5.8	5	3.54751	6.56	0.769	1	R.NVVEQLVR.R
	AMG1_1_0220-02142012-03.4583.4583.2	2.3548	0.0777	0.965	1112.65	1112.65	-3	1	3.60289	10.06	0.867	1	R.NVVEQLVRR.A
	AMG1_1_0220-02142012-02.7396.7396.2	3.046	0.3274	0.994	1875.01	1875.01	-0.7	1	5.93514	4.14	0.5	1	R.QLDYVPATISALEEVVK.A
	AMG1_1_0220-02142012-03.9297.9297.3	1.8999	0.1784	0.895	2269.11	2269.11	-1	29	3.82414	4.72	0.294	1	K.VLQMLRDEFELTMALSGCR.S
	AMG1_1_0220-02142012-04.3152.3152.2	1.9332	0.154	0.956	1780.88	1780.87	2.3	1	3.97891	7.33	0.455	1	R.NHITTEWDTPRPSAR.L
	AMG1_1_0220-02142012-04.4592.4592.3	2.4203	0.1873	0.96	1893.95	1893.96	-3.9	19	5.72181	7.33	0.4	1	R.NHITTEWDTPRPSARL.-
U	AT3G14420.1	12	12	0.349	367	40341	9.1	0.0142165	1.23357	| Symbols: | Aldolase-type TIM barrel family protein | chr3:4821804-4823899 FORWARD LENGTH=367
U	AT3G14420.3	12	12	0.349	367	40300	8.8	0.0142165	1.23357	| Symbols: | Aldolase-type TIM barrel family protein | chr3:4821804-4823899 FORWARD LENGTH=367
U	AT3G14420.2	12	12	0.349	367	40341	9.1	0.0142165	1.23357	| Symbols: | Aldolase-type TIM barrel family protein | chr3:4821804-4823899 FORWARD LENGTH=367
	Filename	XCorr	DeltCN	Conf%	ObsM+H+	CalcM+H+	PPM	SpR	Prob Score	pI	Ion%	#	Sequence
	AMG1_1_0220-02142012-02.6235.6235.2	2.6925	0.4388	0.991	2439.06	2439.06	3.1	1	7.2189	3.96	0.538	1	K.MVYDYYASGAEDQWTLQENR.N
	AMG1_1_0220-02142012-03.1033.1033.2	4.0064	0.4147	1	2439.05	2439.06	-1.2	1	8.82965	3.96	0.615	1	K.MVYDYYASGAEDQWTLQENR.N
	AMG1_1_0220-02142012-03.1040.1040.3	1.45	0.1899	0.823	2998.34	2998.34	-2.1	9	4.60897	4.4	0.152	1	K.MVYDYYASGAEDQWTLQENRNAFAR.I
	AMG1_1_0220-02142012-02.3557.3557.2	1.887	0.2152	0.984	1318.58	1318.58	-1.9	1	5.55847	5.63	0.895	1	K.MAHPDGEYATAR.A
	AMG1_1_0220-02142012-02.3484.3484.3	2.0262	0.0081	0.699	1318.58	1318.58	-3	2	3.79751	5.63	0.444	1	K.MAHPDGEYATAR.A
	AMG1_1_0220-02142012-03.7991.7991.3	3.6028	0.5051	1	2908.43	2908.44	-2.3	1	7.72433	4.46	0.459	1	R.AASAAGTIMTLSSWATSSVEEVASTGPGIR.F
	AMG1_1_0220-02142012-02.5325.5325.2	2.0183	0.0296	0.917	956.547	956.552	-5.8	5	3.54751	6.56	0.769	1	R.NVVEQLVR.R
	AMG1_1_0220-02142012-03.4583.4583.2	2.3548	0.0777	0.965	1112.65	1112.65	-3	1	3.60289	10.06	0.867	1	R.NVVEQLVRR.A
	AMG1_1_0220-02142012-02.7396.7396.2	3.046	0.3274	0.994	1875.01	1875.01	-0.7	1	5.93514	4.14	0.5	1	R.QLDYVPATISALEEVVK.A
	AMG1_1_0220-02142012-03.9297.9297.3	1.8999	0.1784	0.895	2269.11	2269.11	-1	29	3.82414	4.72	0.294	1	K.VLQMLRDEFELTMALSGCR.S
	AMG1_1_0220-02142012-04.3152.3152.2	1.9332	0.154	0.956	1780.88	1780.87	2.3	1	3.97891	7.33	0.455	1	R.NHITTEWDTPRPSAR.L
	AMG1_1_0220-02142012-04.4592.4592.3	2.4203	0.1873	0.96	1893.95	1893.96	-3.9	19	5.72181	7.33	0.4	1	R.NHITTEWDTPRPSARL.-
U	AT5G01600.1	16	22	0.337	255	28178	6.1	0.0375111	1.1727	| Symbols: ATFER1, FER1 | ferretin 1 | chr5:228149-229594 REVERSE LENGTH=255
	Filename	XCorr	DeltCN	Conf%	ObsM+H+	CalcM+H+	PPM	SpR	Prob Score	pI	Ion%	#	Sequence
*	AMG1_1_0220-02142012-03.5226.5226.2	2.8351	0.3136	0.995	1535.85	1535.85	-0.6	1	5.12926	7.33	0.72	1	K.ADLAIPITSHASLAR.Q
*	AMG1_1_0220-02142012-04.5024.5024.2	2.481	0.1493	0.984	1535.85	1535.85	-1.2	1	4.58982	7.33	0.542	1	K.ADLAIPITSHASLAR.Q
*	AMG1_1_0220-02142012-02.3737.3737.2	1.7754	0.1823	0.965	1287.58	1287.59	-2.1	1	4.05706	4.4	0.625	1	K.FFKESSEEER.G
*	AMG1_1_0220-02142012-03.2614.2614.2	3.6367	0.3872	0.99	1809.84	1809.84	-2.4	1	8.56616	5	0.792	3	K.FFKESSEEERGHAEK.F
*	AMG1_1_0220-02142012-02.4869.4869.3	3.3976	0.3114	1	1809.84	1809.84	-2.6	7	6.40942	5	0.463	1	K.FFKESSEEERGHAEK.F
*	AMG1_1_0220-02142012-03.4633.4633.3	7.3312	0.5123	1	2906.31	2906.32	-0.6	1	9.71641	5.08	0.633	1	K.FFKESSEEERGHAEKFMEYQNQR.G
*	AMG1_1_0220-02142012-03.4632.4632.4	3.9905	0.4982	1	2906.31	2906.32	-1.2	1	7.95838	5.08	0.443	2	K.FFKESSEEERGHAEKFMEYQNQR.G
*	AMG1_1_0220-02142012-03.4770.4770.5	3.324	0.3363	1	2906.31	2906.32	-3.5	21	5.15086	5.08	0.421	1	K.FFKESSEEERGHAEKFMEYQNQR.G
*	AMG1_1_0220-02142012-04.2107.2107.2	1.84	0.2694	0.989	1308.76	1308.76	-0.6	1	5.32138	8.8	0.562	1	K.LTNEKLLNVHK.V
*	AMG1_1_0220-02142012-03.6629.6629.4	3.9028	0.4306	1	3824.96	3824.97	-2.7	1	6.35674	4.53	0.367	1	K.LLNVHKVASENNDPQLADFVESEFLGEQIEAIKK.I
*	AMG1_1_0220-02142012-03.6627.6627.5	3.0637	0.304	1	3824.96	3824.97	-2.2	6	5.03814	4.53	0.267	1	K.LLNVHKVASENNDPQLADFVESEFLGEQIEAIKK.I
*	AMG1_1_0220-02142012-02.7099.7099.2	2.4216	0.2843	0.991	3120.54	3120.54	-0.2	1	5.9626	4.03	0.481	1	K.VASENNDPQLADFVESEFLGEQIEAIKK.I
*	AMG1_1_0220-02142012-02.7352.7352.3	3.1335	0.3389	1	3120.53	3120.54	-1.5	1	5.36755	4.03	0.42	4	K.VASENNDPQLADFVESEFLGEQIEAIKK.I
*	AMG1_1_0220-02142012-03.944.944.3	2.6345	0.2389	0.966	3120.53	3120.54	-2.3	1	5.01154	4.03	0.254	1	K.VASENNDPQLADFVESEFLGEQIEAIKK.I
*	AMG1_1_0220-02142012-02.7142.7142.4	3.6072	0.2993	1	3120.53	3120.54	-0.8	1	6.12613	4.03	0.405	1	K.VASENNDPQLADFVESEFLGEQIEAIKK.I
*	AMG1_1_0220-02142012-02.5440.5440.2	3.2151	0.351	0.99	1108.6	1108.6	-2.6	1	5.79676	6.56	0.933	1	K.ISDYITQLR.M
U	AT3G14415.1	9	9	0.33	367	40307	9	0.0106624	1.13796	| Symbols: | Aldolase-type TIM barrel family protein | chr3:4818667-4820748 FORWARD LENGTH=367
U	AT3G14415.3	9	9	0.33	367	40307	9	0.0106624	1.13796	| Symbols: | Aldolase-type TIM barrel family protein | chr3:4818667-4820748 FORWARD LENGTH=367
U	AT3G14415.2	9	9	0.324	373	40934	8.8	0.0104909	1.10863	| Symbols: | Aldolase-type TIM barrel family protein | chr3:4818667-4820748 FORWARD LENGTH=373
	Filename	XCorr	DeltCN	Conf%	ObsM+H+	CalcM+H+	PPM	SpR	Prob Score	pI	Ion%	#	Sequence
	AMG1_1_0220-02142012-02.6235.6235.2	2.6925	0.4388	0.991	2439.06	2439.06	3.1	1	7.2189	3.96	0.538	1	K.MVYDYYASGAEDQWTLQENR.N
	AMG1_1_0220-02142012-03.1033.1033.2	4.0064	0.4147	1	2439.05	2439.06	-1.2	1	8.82965	3.96	0.615	1	K.MVYDYYASGAEDQWTLQENR.N
	AMG1_1_0220-02142012-03.1040.1040.3	1.45	0.1899	0.823	2998.34	2998.34	-2.1	9	4.60897	4.4	0.152	1	K.MVYDYYASGAEDQWTLQENRNAFAR.I
	AMG1_1_0220-02142012-03.6951.6951.2	4.4747	0.4946	1	1991.13	1991.12	2.8	1	8.52854	6.56	0.69	1	R.ILIDVNKIDMATTVLGFK.I
	AMG1_1_0220-02142012-02.3557.3557.2	1.887	0.2152	0.984	1318.58	1318.58	-1.9	1	5.55847	5.63	0.895	1	K.MAHPDGEYATAR.A
	AMG1_1_0220-02142012-02.3484.3484.3	2.0262	0.0081	0.699	1318.58	1318.58	-3	2	3.79751	5.63	0.444	1	K.MAHPDGEYATAR.A
	AMG1_1_0220-02142012-03.7991.7991.3	3.6028	0.5051	1	2908.43	2908.44	-2.3	1	7.72433	4.46	0.459	1	R.AASAAGTIMTLSSWATSSVEEVASTGPGIR.F
	AMG1_1_0220-02142012-02.7396.7396.2	3.046	0.3274	0.994	1875.01	1875.01	-0.7	1	5.93514	4.14	0.5	1	R.QLDYVPATISALEEVVK.A
	AMG1_1_0220-02142012-03.9297.9297.3	1.8999	0.1784	0.895	2269.11	2269.11	-1	29	3.82414	4.72	0.294	1	K.VLQMLRDEFELTMALSGCR.S
U	AT3G14420.5	9	9	0.286	360	39463	9.5	0.0108697	0.931968	| Symbols: | Aldolase-type TIM barrel family protein | chr3:4821829-4823899 FORWARD LENGTH=360
U	AT3G14420.6	9	9	0.281	366	40317	9.3	0.0106915	0.909853	| Symbols: | Aldolase-type TIM barrel family protein | chr3:4821899-4823899 FORWARD LENGTH=366
	Filename	XCorr	DeltCN	Conf%	ObsM+H+	CalcM+H+	PPM	SpR	Prob Score	pI	Ion%	#	Sequence
	AMG1_1_0220-02142012-02.3557.3557.2	1.887	0.2152	0.984	1318.58	1318.58	-1.9	1	5.55847	5.63	0.895	1	K.MAHPDGEYATAR.A
	AMG1_1_0220-02142012-02.3484.3484.3	2.0262	0.0081	0.699	1318.58	1318.58	-3	2	3.79751	5.63	0.444	1	K.MAHPDGEYATAR.A
	AMG1_1_0220-02142012-03.7991.7991.3	3.6028	0.5051	1	2908.43	2908.44	-2.3	1	7.72433	4.46	0.459	1	R.AASAAGTIMTLSSWATSSVEEVASTGPGIR.F
	AMG1_1_0220-02142012-02.5325.5325.2	2.0183	0.0296	0.917	956.547	956.552	-5.8	5	3.54751	6.56	0.769	1	R.NVVEQLVR.R
	AMG1_1_0220-02142012-03.4583.4583.2	2.3548	0.0777	0.965	1112.65	1112.65	-3	1	3.60289	10.06	0.867	1	R.NVVEQLVRR.A
	AMG1_1_0220-02142012-02.7396.7396.2	3.046	0.3274	0.994	1875.01	1875.01	-0.7	1	5.93514	4.14	0.5	1	R.QLDYVPATISALEEVVK.A
	AMG1_1_0220-02142012-03.9297.9297.3	1.8999	0.1784	0.895	2269.11	2269.11	-1	29	3.82414	4.72	0.294	1	K.VLQMLRDEFELTMALSGCR.S
	AMG1_1_0220-02142012-04.3152.3152.2	1.9332	0.154	0.956	1780.88	1780.87	2.3	1	3.97891	7.33	0.455	1	R.NHITTEWDTPRPSAR.L
	AMG1_1_0220-02142012-04.4592.4592.3	2.4203	0.1873	0.96	1893.95	1893.96	-3.9	19	5.72181	7.33	0.4	1	R.NHITTEWDTPRPSARL.-
U	contaminant_KERATIN03	12	12	0.282	593	59519	5.2	0.0087984	0.914256	no description
	Filename	XCorr	DeltCN	Conf%	ObsM+H+	CalcM+H+	PPM	SpR	Prob Score	pI	Ion%	#	Sequence
*	AMG1_1_0220-02142012-02.3270.3270.2	2.7374	0.3819	0.993	1549.67	1549.68	-3.3	1	7.11364	8.26	0.406	1	R.SGGGGGGGGCGGGGGVSSLR.I
*	AMG1_1_0220-02142012-04.4929.4929.2	4.8141	0.5526	1	2210.05	2210.05	0	1	10.0959	10.99	0.658	1	R.ISSSKGSLGGGFSSGGFSGGSFSR.G
*	AMG1_1_0220-02142012-04.4834.4834.3	3.7567	0.3603	1	2096.96	2096.96	-2.6	1	7.28731	10.99	0.467	1	I.SSSKGSLGGGFSSGGFSGGSFSR.G
*	AMG1_1_0220-02142012-03.5519.5519.2	5.6377	0.6531	1	1707.77	1707.77	-1.1	1	13.2983	10.06	0.871	1	K.GSLGGGFSSGGFSGGSFSR.G
	AMG1_1_0220-02142012-03.3671.3671.2	2.9279	0.2921	0.993	1064.61	1064.61	-3.4	1	5.61104	8.8	1	1	R.LASYLDKVR.A
*	AMG1_1_0220-02142012-03.7566.7566.3	4.5573	0.2916	1	3052.62	3052.63	-2.5	1	5.67121	4.4	0.493	1	K.TIDDLKNQILNLTTDNANILLQIDNAR.L
*	AMG1_1_0220-02142012-04.7403.7403.3	2.3157	0.0427	0.786	3052.62	3052.63	-0.8	1	3.33781	4.4	0.465	1	K.TIDDLKNQILNLTTDNANILLQIDNAR.L
*	AMG1_1_0220-02142012-02.4555.4555.3	2.2183	0.1685	0.945	1234.67	1234.68	-3.3	1	3.56856	6.56	0.586	1	R.LKYENEVALR.Q
*	AMG1_1_0220-02142012-02.7384.7384.2	2.1196	0.4118	0.994	2872.39	2872.39	-1	1	7.06846	4.14	0.31	1	R.NVSTGDVNVEMNAAPGVDLTQLLNNMR.S
*	AMG1_1_0220-02142012-02.3932.3932.2	3.7453	0.3526	1	1493.73	1493.73	-1.2	1	5.62323	6.56	0.842	1	R.SQYEQLAEQNRK.D
*	AMG1_1_0220-02142012-03.6208.6208.4	3.6426	0.2873	1	3196.63	3196.63	-1.6	4	5.18711	4.73	0.325	1	K.SKELTTEIDNNIEQISSYKSEITELRR.N
*	AMG1_1_0220-02142012-03.4586.4586.2	4.3358	0.2694	0.991	1434.77	1434.77	-1.4	1	7.3611	6.56	0.944	1	K.IRLENEIQTYR.S
U	AT5G02500.2	14	18	0.263	521	57237	5.1	0.0150215	0.832314	| Symbols: HSC70-1, HSP70-1, AT-HSC70-1, HSC70 | heat shock cognate protein 70-1 | chr5:554055-556334 REVERSE LENGTH=521
	Filename	XCorr	DeltCN	Conf%	ObsM+H+	CalcM+H+	PPM	SpR	Prob Score	pI	Ion%	#	Sequence
	AMG1_1_0220-02142012-02.5371.5371.2	2.5539	0.5409	1	1473.68	1473.69	-1.7	1	7.9227	4.46	0.714	1	R.TTPSYVAFTDSER.L
	AMG1_1_0220-02142012-02.6614.6614.2	3.4964	0.4505	1	1901.91	1901.91	0.4	1	6.94126	6.56	0.593	1	R.FSDSSVQSDMKLWPFK.I
	AMG1_1_0220-02142012-02.5805.5805.2	2.0783	0.2472	0.989	1680.83	1680.83	-0.9	1	4.99594	6.56	0.44	1	K.NAVVTVPAYFNDSQR.Q
	AMG1_1_0220-02142012-02.5733.5733.2	5.1125	0.4678	1	1787.99	1787.99	1.2	1	6.89423	6.56	0.786	1	R.IINEPTAAAIAYGLDKK.A
	AMG1_1_0220-02142012-02.4248.4248.2	3.9899	0.5216	1	1675.73	1675.73	-2.9	1	8.66665	4.4	0.704	1	K.ATAGDTHLGGEDFDNR.M
	AMG1_1_0220-02142012-02.4252.4252.3	2.0348	0.2057	0.936	1675.73	1675.73	-1.7	1	4.63313	4.4	0.511	1	K.ATAGDTHLGGEDFDNR.M
	AMG1_1_0220-02142012-03.4667.4667.2	3.4771	0.3473	0.99	1278.63	1278.63	-2.8	1	6.40932	7.33	1	1	R.MVNHFVQEFK.R
	AMG1_1_0220-02142012-04.4549.4549.2	2.1014	0.3247	0.995	1278.63	1278.63	-2.2	1	5.04749	7.33	0.688	1	R.MVNHFVQEFK.R
	AMG1_1_0220-02142012-02.2242.2242.2	1.4858	0.0372	0.817	900.487	900.49	-3.3	11	2.29405	9.08	0.714	1	K.KDITGNPR.A
	AMG1_1_0220-02142012-02.2675.2675.2	1.6319	0.0701	0.889	892.39	892.39	0.2	11	3.11035	4.46	0.75	1	K.CMEPVEK.C
	AMG1_1_0220-02142012-03.3935.3935.2	4.143	0.5162	1	1800.93	1800.93	0.3	1	8.92287	7.33	0.741	1	K.MDKSTVHDVVLVGGSTR.I
	AMG1_1_0220-02142012-03.3936.3936.3	3.0566	0.2861	1	1800.92	1800.93	-3.2	1	5.06364	7.33	0.622	1	K.MDKSTVHDVVLVGGSTR.I
	AMG1_1_0220-02142012-03.2571.2571.2	4.5578	0.4285	1	1998.08	1998.09	-1.8	1	7.93478	6.34	0.733	4	R.NTIQDEKIGEKLPAADKK.K
	AMG1_1_0220-02142012-03.2710.2710.3	3.2618	0.2958	1	1998.08	1998.09	-1.9	3	5.14939	6.34	0.462	2	R.NTIQDEKIGEKLPAADKK.K
U	AT4G33470.1	9	9	0.262	423	45577	6.7	0.0092508	0.8281	| Symbols: hda14, ATHDA14 | histone deacetylase 14 | chr4:16102774-16105439 REVERSE LENGTH=423
	Filename	XCorr	DeltCN	Conf%	ObsM+H+	CalcM+H+	PPM	SpR	Prob Score	pI	Ion%	#	Sequence
*	AMG1_1_0220-02142012-03.6325.6325.2	3.3145	0.3765	0.95	2215.17	2215.17	0.4	1	6.29199	6.56	0.552	1	C.SFSTEKNPLLPSIQQLADAR.L
*	AMG1_1_0220-02142012-03.6316.6316.3	3.3095	0.2592	0.636	2215.17	2215.17	-2.1	1	4.86313	6.56	0.534	1	C.SFSTEKNPLLPSIQQLADAR.L
*	AMG1_1_0220-02142012-04.4865.4865.2	3.2457	0.4119	1	1372.76	1372.76	0	1	7.2929	8.8	0.667	1	R.LIYSVSAALGHNK.E
*	AMG1_1_0220-02142012-04.4866.4866.3	1.2456	0.0298	0.543	1372.75	1372.76	-2.8	1	2.84537	8.8	0.389	1	R.LIYSVSAALGHNK.E
*	AMG1_1_0220-02142012-03.6607.6607.2	3.7747	0.5194	1	1738.94	1738.94	-2	1	9.63584	4.46	0.731	1	R.VPAIVNALEMNELTPK.F
*	AMG1_1_0220-02142012-02.6270.6270.2	3.3212	0.3852	1	1219.66	1219.67	-3.5	1	5.80479	6.56	0.938	1	R.GSQILELANFK.T
*	AMG1_1_0220-02142012-04.5482.5482.3	3.7781	0.2175	1	2754.45	2754.45	2.5	1	4.27796	6.56	0.5	1	K.ISDIGKGKGEGTTLNLPLPGGSGDIAMR.T
*	AMG1_1_0220-02142012-03.7663.7663.2	5.3257	0.5009	1	2584.2	2584.2	-0.7	1	8.54204	4.14	0.719	1	R.CVFFLEGGYNLESLSSSVADSFR.A
*	AMG1_1_0220-02142012-04.8952.8952.2	2.6512	0.4274	0.992	2584.2	2584.2	-0.9	1	6.72608	4.14	0.379	1	R.CVFFLEGGYNLESLSSSVADSFR.A
U	AT5G02500.1	15	19	0.255	651	71358	5.1	0.0126897	0.798871	| Symbols: HSC70-1, HSP70-1, AT-HSC70-1, HSC70 | heat shock cognate protein 70-1 | chr5:554055-556334 REVERSE LENGTH=651
	Filename	XCorr	DeltCN	Conf%	ObsM+H+	CalcM+H+	PPM	SpR	Prob Score	pI	Ion%	#	Sequence
	AMG1_1_0220-02142012-02.5371.5371.2	2.5539	0.5409	1	1473.68	1473.69	-1.7	1	7.9227	4.46	0.714	1	R.TTPSYVAFTDSER.L
	AMG1_1_0220-02142012-02.6614.6614.2	3.4964	0.4505	1	1901.91	1901.91	0.4	1	6.94126	6.56	0.593	1	R.FSDSSVQSDMKLWPFK.I
	AMG1_1_0220-02142012-02.5805.5805.2	2.0783	0.2472	0.989	1680.83	1680.83	-0.9	1	4.99594	6.56	0.44	1	K.NAVVTVPAYFNDSQR.Q
	AMG1_1_0220-02142012-02.5733.5733.2	5.1125	0.4678	1	1787.99	1787.99	1.2	1	6.89423	6.56	0.786	1	R.IINEPTAAAIAYGLDKK.A
	AMG1_1_0220-02142012-02.4248.4248.2	3.9899	0.5216	1	1675.73	1675.73	-2.9	1	8.66665	4.4	0.704	1	K.ATAGDTHLGGEDFDNR.M
	AMG1_1_0220-02142012-02.4252.4252.3	2.0348	0.2057	0.936	1675.73	1675.73	-1.7	1	4.63313	4.4	0.511	1	K.ATAGDTHLGGEDFDNR.M
	AMG1_1_0220-02142012-03.4667.4667.2	3.4771	0.3473	0.99	1278.63	1278.63	-2.8	1	6.40932	7.33	1	1	R.MVNHFVQEFK.R
	AMG1_1_0220-02142012-04.4549.4549.2	2.1014	0.3247	0.995	1278.63	1278.63	-2.2	1	5.04749	7.33	0.688	1	R.MVNHFVQEFK.R
	AMG1_1_0220-02142012-02.2242.2242.2	1.4858	0.0372	0.817	900.487	900.49	-3.3	11	2.29405	9.08	0.714	1	K.KDITGNPR.A
	AMG1_1_0220-02142012-02.2675.2675.2	1.6319	0.0701	0.889	892.39	892.39	0.2	11	3.11035	4.46	0.75	1	K.CMEPVEK.C
	AMG1_1_0220-02142012-03.3935.3935.2	4.143	0.5162	1	1800.93	1800.93	0.3	1	8.92287	7.33	0.741	1	K.MDKSTVHDVVLVGGSTR.I
	AMG1_1_0220-02142012-03.3936.3936.3	3.0566	0.2861	1	1800.92	1800.93	-3.2	1	5.06364	7.33	0.622	1	K.MDKSTVHDVVLVGGSTR.I
*	AMG1_1_0220-02142012-03.8865.8865.3	2.5579	0.315	1	3035.71	3035.71	0.3	1	5.50272	4.14	0.253	1	K.VQDLLLLDVTPLSLGLETAGGVMTTLIPR.N
	AMG1_1_0220-02142012-03.2571.2571.2	4.5578	0.4285	1	1998.08	1998.09	-1.8	1	7.93478	6.34	0.733	4	R.NTIQDEKIGEKLPAADKK.K
	AMG1_1_0220-02142012-03.2710.2710.3	3.2618	0.2958	1	1998.08	1998.09	-1.9	3	5.14939	6.34	0.462	2	R.NTIQDEKIGEKLPAADKK.K
U	AT2G39730.2	8	8	0.244	446	49100	7.7	0.00779888	0.75388	| Symbols: RCA | rubisco activase | chr2:16571046-16573345 REVERSE LENGTH=446
	Filename	XCorr	DeltCN	Conf%	ObsM+H+	CalcM+H+	PPM	SpR	Prob Score	pI	Ion%	#	Sequence
	AMG1_1_0220-02142012-02.4744.4744.2	4.198	0.5076	1	1697.76	1697.76	-0.9	1	7.98161	3.96	0.87	1	R.GLAYDTSDDQQDITR.G
	AMG1_1_0220-02142012-02.6598.6598.2	2.3341	0.2321	0.989	2304.07	2304.07	0.5	1	4.4653	4.14	0.438	1	K.MGINPIMMSAGELESGNAGEPAK.L
	AMG1_1_0220-02142012-03.2252.2252.3	1.7717	0.0285	0.67	1206.68	1206.68	-3.9	3	2.82595	8.64	0.531	1	R.YREAADLIKK.G
	AMG1_1_0220-02142012-03.2203.2203.2	2.2024	0.0036	0.932	836.46	836.462	-3.2	1	3.96694	9.08	1	1	K.GIFRTDK.I
	AMG1_1_0220-02142012-02.2319.2319.2	2.0036	0.1703	0.984	1023.51	1023.51	-3.5	1	4.3475	4.72	0.923	1	R.VYDDEVRK.F
	AMG1_1_0220-02142012-02.4572.4572.2	2.4622	0.0163	0.94	1135.63	1135.64	-2.8	1	3.39358	6.56	0.938	1	R.KFVESLGVEK.I
	AMG1_1_0220-02142012-02.6438.6438.2	5.6758	0.5283	1	2347.19	2347.19	-1	1	10.8285	4.14	0.727	1	R.VQLAETYLSQAALGDANADAIGR.G
*	AMG1_1_0220-02142012-02.4038.4038.2	2.7645	0.3331	0.994	1600.79	1600.79	3.8	1	5.72074	6.56	0.667	1	R.GTFYGKTEEKEPSK.-
U	AT5G16390.1	4	4	0.236	280	29613	9	0.00621125	0.721869	| Symbols: CAC1, CAC1A, BCCP, BCCP1 | chloroplastic acetylcoenzyme A carboxylase 1 | chr5:5361098-5363020 REVERSE LENGTH=280
U	AT5G16390.2	4	4	0.26	254	26928	9.5	0.00684705	0.819701	| Symbols: CAC1, CAC1A, BCCP, BCCP1, CAC1-A, BCCP-1 | chloroplastic acetylcoenzyme A carboxylase 1 | chr5:5361554-5363020 REVERSE LENGTH=254
	Filename	XCorr	DeltCN	Conf%	ObsM+H+	CalcM+H+	PPM	SpR	Prob Score	pI	Ion%	#	Sequence
	AMG1_1_0220-02142012-03.1681.1681.2	1.826	0.2219	0.306	1321.67	1321.67	-1.1	1	4.43533	10.04	0.409	1	Q.SNKVSTGASSNAAK.V
	AMG1_1_0220-02142012-03.1819.1819.3	3.9832	0.257	0.857	2506.23	2506.24	-1.8	3	6.57603	8.7	0.441	1	Q.SNKVSTGASSNAAKVDGPSSAEGKEK.N
	AMG1_1_0220-02142012-03.8132.8132.3	2.0451	0.0499	0.722	3325.69	3325.69	0	36	3.44192	4.25	0.239	1	K.NSLKESSASSPELATEESISEFLTQVTTLVK.L
	AMG1_1_0220-02142012-03.4090.4090.2	2.8495	0.3577	0.992	1029.48	1029.48	-4	1	5.99062	9.08	1	1	K.SPMAGTFYR.S
U	AT3G27850.1	4	5	0.23	187	19682	5.6	0.0116253	0.698244	| Symbols: RPL12-C | ribosomal protein L12-C | chr3:10324905-10325468 FORWARD LENGTH=187
	Filename	XCorr	DeltCN	Conf%	ObsM+H+	CalcM+H+	PPM	SpR	Prob Score	pI	Ion%	#	Sequence
	AMG1_1_0220-02142012-02.3167.3167.2	2.8685	0.2863	0.871	1113.61	1113.62	-2.2	1	5.54984	4.72	0.938	2	S.AVEAPEKIEK.I
	AMG1_1_0220-02142012-02.5707.5707.2	4.0991	0.2921	0.992	1504.78	1504.79	-0.9	1	6.39311	4.14	0.87	1	K.IGSEISSLTLEEAR.I
	AMG1_1_0220-02142012-03.3718.3718.2	3.0196	0.3243	0.993	1144.69	1144.69	-2.7	1	6.03345	8.8	1	1	R.ALTSLALKEAK.E
	AMG1_1_0220-02142012-04.6770.6770.3	4.2131	0.3718	1	2024.2	2024.2	-1.4	1	6.59135	6.56	0.604	1	R.ALTSLALKEAKELIEGLPK.K
U	AT3G27830.1	4	5	0.225	191	20075	5.6	0.0113819	0.678804	| Symbols: RPL12-A, RPL12 | ribosomal protein L12-A | chr3:10318576-10319151 FORWARD LENGTH=191
	Filename	XCorr	DeltCN	Conf%	ObsM+H+	CalcM+H+	PPM	SpR	Prob Score	pI	Ion%	#	Sequence
	AMG1_1_0220-02142012-02.3167.3167.2	2.8685	0.2863	0.871	1113.61	1113.62	-2.2	1	5.54984	4.72	0.938	2	A.AVEAPEKIEK.I
	AMG1_1_0220-02142012-02.5707.5707.2	4.0991	0.2921	0.992	1504.78	1504.79	-0.9	1	6.39311	4.14	0.87	1	K.IGSEISSLTLEEAR.I
	AMG1_1_0220-02142012-03.3718.3718.2	3.0196	0.3243	0.993	1144.69	1144.69	-2.7	1	6.03345	8.8	1	1	R.ALTSLALKEAK.E
	AMG1_1_0220-02142012-04.6770.6770.3	4.2131	0.3718	1	2024.2	2024.2	-1.4	1	6.59135	6.56	0.604	1	R.ALTSLALKEAKELIEGLPK.K
U	AT4G11010.1	7	7	0.206	238	25734	9.2	0.0127879	0.606941	| Symbols: NDPK3 | nucleoside diphosphate kinase 3 | chr4:6732780-6734298 REVERSE LENGTH=238
	Filename	XCorr	DeltCN	Conf%	ObsM+H+	CalcM+H+	PPM	SpR	Prob Score	pI	Ion%	#	Sequence
	AMG1_1_0220-02142012-03.4608.4608.2	2.561	0.1535	0.99	1344.76	1344.76	-0.6	1	5.50505	9.08	0.7	1	R.TFIAIKPDGVQR.G
	AMG1_1_0220-02142012-04.4446.4446.2	2.1841	0.1542	0.978	1344.76	1344.76	-4.1	3	4.27131	9.08	0.474	1	R.TFIAIKPDGVQR.G
*	AMG1_1_0220-02142012-02.6318.6318.2	2.4291	0.1328	0.987	987.582	987.583	-1.2	2	3.88012	6.56	0.867	1	R.GLISEIISR.F
*	AMG1_1_0220-02142012-04.7082.7082.3	2.266	0.0154	0.789	1419.79	1419.8	-2.1	1	6.57197	6.56	0.639	1	R.GLISEIISRFER.K
	AMG1_1_0220-02142012-03.2376.2376.2	2.3898	0.3187	0.995	1682.9	1682.91	-2.8	1	6.34103	6.56	0.481	1	K.LIGATDPQKSEPGTIR.G
	AMG1_1_0220-02142012-03.2456.2456.3	1.9253	0.0141	0.65	1682.9	1682.91	-1.7	19	3.0581	6.56	0.405	1	K.LIGATDPQKSEPGTIR.G
*	AMG1_1_0220-02142012-04.4966.4966.3	2.8778	0.1311	0.927	2551.38	2551.38	-3.4	1	3.52429	6.56	0.456	1	K.LIGATDPQKSEPGTIRGDLAVTVGR.N
U	AT2G39730.1	7	7	0.2	474	51981	6.1	0.00642092	0.584893	| Symbols: RCA | rubisco activase | chr2:16570951-16573345 REVERSE LENGTH=474
U	AT2G39730.3	7	7	0.215	441	48501	7.7	0.00690139	0.64059	| Symbols: RCA | rubisco activase | chr2:16571174-16573345 REVERSE LENGTH=441
	Filename	XCorr	DeltCN	Conf%	ObsM+H+	CalcM+H+	PPM	SpR	Prob Score	pI	Ion%	#	Sequence
	AMG1_1_0220-02142012-02.4744.4744.2	4.198	0.5076	1	1697.76	1697.76	-0.9	1	7.98161	3.96	0.87	1	R.GLAYDTSDDQQDITR.G
	AMG1_1_0220-02142012-02.6598.6598.2	2.3341	0.2321	0.989	2304.07	2304.07	0.5	1	4.4653	4.14	0.438	1	K.MGINPIMMSAGELESGNAGEPAK.L
	AMG1_1_0220-02142012-03.2252.2252.3	1.7717	0.0285	0.67	1206.68	1206.68	-3.9	3	2.82595	8.64	0.531	1	R.YREAADLIKK.G
	AMG1_1_0220-02142012-03.2203.2203.2	2.2024	0.0036	0.932	836.46	836.462	-3.2	1	3.96694	9.08	1	1	K.GIFRTDK.I
	AMG1_1_0220-02142012-02.2319.2319.2	2.0036	0.1703	0.984	1023.51	1023.51	-3.5	1	4.3475	4.72	0.923	1	R.VYDDEVRK.F
	AMG1_1_0220-02142012-02.4572.4572.2	2.4622	0.0163	0.94	1135.63	1135.64	-2.8	1	3.39358	6.56	0.938	1	R.KFVESLGVEK.I
	AMG1_1_0220-02142012-02.6438.6438.2	5.6758	0.5283	1	2347.19	2347.19	-1	1	10.8285	4.14	0.727	1	R.VQLAETYLSQAALGDANADAIGR.G
U	AT5G20080.1	6	6	0.171	328	35987	8.7	0.00795343	0.482518	| Symbols: | FAD/NAD(P)-binding oxidoreductase | chr5:6782708-6786360 FORWARD LENGTH=328
	Filename	XCorr	DeltCN	Conf%	ObsM+H+	CalcM+H+	PPM	SpR	Prob Score	pI	Ion%	#	Sequence
*	AMG1_1_0220-02142012-03.6019.6019.2	2.267	0.1969	0.99	1461.77	1461.77	-0.3	1	3.86077	6.56	0.684	1	K.TALNPDKWLEFK.L
*	AMG1_1_0220-02142012-04.2295.2295.2	1.7505	0.3605	0.995	1101.58	1101.58	-1.7	1	7.72025	10.06	0.769	1	R.VSHNTQLFR.F
*	AMG1_1_0220-02142012-02.3833.3833.2	3.0455	0.3003	0.993	1019.51	1019.52	-0.6	1	8.30742	6.56	0.941	1	R.APLGYNAEGK.T
*	AMG1_1_0220-02142012-03.4293.4293.2	3.2163	0.3493	0.992	1361.75	1361.75	-0.4	1	5.9088	7.33	0.85	1	K.LDVLQANHPNLK.I
*	AMG1_1_0220-02142012-03.4307.4307.3	1.7048	0.0782	0.738	1361.75	1361.75	-1.6	3	3.18384	7.33	0.5	1	K.LDVLQANHPNLK.I
*	AMG1_1_0220-02142012-03.4656.4656.2	3.8734	0.339	0.99	1338.71	1338.71	-1.6	1	6.1155	8.64	1	1	K.GGVGYISKDMALK.G
U	AT4G20360.1	8	8	0.153	476	51630	6.2	0.00730736	0.422329	| Symbols: ATRAB8D, ATRABE1B, RABE1b | RAB GTPase homolog E1B | chr4:10990036-10991466 FORWARD LENGTH=476
	Filename	XCorr	DeltCN	Conf%	ObsM+H+	CalcM+H+	PPM	SpR	Prob Score	pI	Ion%	#	Sequence
*	AMG1_1_0220-02142012-02.4090.4090.2	4.1636	0.4693	1	1435.67	1435.67	-1.8	1	8.20994	4.25	0.8	1	K.KYDEIDAAPEER.A
*	AMG1_1_0220-02142012-02.8504.8504.2	4.0383	0.567	1	2135.13	2135.14	-2.6	1	11.1018	4.14	0.667	1	R.QTELPFLLAVEDVFSITGR.G
*	AMG1_1_0220-02142012-03.8589.8589.2	2.6786	0.4543	0.991	2135.14	2135.14	3.2	1	7.52717	4.14	0.448	1	R.QTELPFLLAVEDVFSITGR.G
*	AMG1_1_0220-02142012-02.8511.8511.3	2.4485	0.3268	1	2135.14	2135.14	1.3	1	5.53133	4.14	0.386	1	R.QTELPFLLAVEDVFSITGR.G
*	AMG1_1_0220-02142012-03.8591.8591.3	2.1134	0.1225	0.855	2135.15	2135.14	4	2	4.72035	4.14	0.393	1	R.QTELPFLLAVEDVFSITGR.G
*	AMG1_1_0220-02142012-02.6864.6864.2	4.8508	0.4494	1	1681.95	1681.95	-0.2	1	6.75733	4.14	0.926	1	K.ILDEALAGDNVGLLLR.G
*	AMG1_1_0220-02142012-02.2252.2252.2	2.706	0.2914	0.995	1049.58	1049.58	-3.4	3	5.88752	8.8	0.867	1	R.TTDVTGKVTK.I
*	AMG1_1_0220-02142012-02.6453.6453.2	2.2375	0.1526	0.979	1500.83	1500.83	-0.5	3	3.65158	4.46	0.519	1	R.EGGKTVGAGVIGTILE.-
U	AT3G44310.1	4	4	0.15	346	38152	6.3	0.00502645	0.412538	| Symbols: NIT1, ATNIT1, NITI | nitrilase 1 | chr3:15986901-15988841 FORWARD LENGTH=346
U	AT3G44310.3	4	4	0.15	346	38152	6.3	0.00502645	0.412538	| Symbols: NIT1, ATNIT1, NITI | nitrilase 1 | chr3:15986901-15988841 FORWARD LENGTH=346
	Filename	XCorr	DeltCN	Conf%	ObsM+H+	CalcM+H+	PPM	SpR	Prob Score	pI	Ion%	#	Sequence
	AMG1_1_0220-02142012-02.7351.7351.2	2.371	0.1375	0.979	1821.96	1821.95	1.3	1	4.10089	4.46	0.393	1	K.GAELVLFPEGFIGGYPR.G
	AMG1_1_0220-02142012-03.4931.4931.3	2.7088	0.3997	1	1931.94	1931.94	1.5	1	7.10113	4.89	0.565	1	R.FGLAVGVHNEEGRDEFR.K
	AMG1_1_0220-02142012-03.3258.3258.2	4.2381	0.301	0.991	2025.05	2025.05	-0.4	1	7.40257	6.34	0.536	1	R.KSVTFVTKVEKAEDDSNK.-
	AMG1_1_0220-02142012-03.2803.2803.2	1.9403	0.2148	0.987	1137.65	1137.65	1.7	2	5.22684	8.8	0.625	1	K.SVTFVTKVEK.A
U	AT5G35360.1	5	5	0.147	537	58387	7.3	0.0040483	0.402814	| Symbols: CAC2 | acetyl Co-enzyme a carboxylase biotin carboxylase subunit | chr5:13584300-13588268 FORWARD LENGTH=537
U	AT5G35360.3	5	5	0.142	555	60771	7.7	0.00391701	0.386756	| Symbols: CAC2 | acetyl Co-enzyme a carboxylase biotin carboxylase subunit | chr5:13584300-13588163 FORWARD LENGTH=555
	Filename	XCorr	DeltCN	Conf%	ObsM+H+	CalcM+H+	PPM	SpR	Prob Score	pI	Ion%	#	Sequence
	AMG1_1_0220-02142012-04.4162.4162.2	3.1824	0.2498	0.868	1754.99	1754.99	-0.3	1	5.0991	9.08	0.615	1	C.SGGDKILVANRGEIAVR.V
	AMG1_1_0220-02142012-04.4041.4041.2	2.2706	0.0584	0.94	1310.79	1310.79	-1.4	1	4.12411	10.06	0.632	1	K.ILVANRGEIAVR.V
	AMG1_1_0220-02142012-03.7755.7755.3	1.9106	0.1708	0.883	3495.81	3495.82	-1.3	6	4.16246	4.4	0.291	1	K.NAGVPTVPGSDGLLQSTEEAVRVANEIGFPVMIK.A
	AMG1_1_0220-02142012-03.2179.2179.2	2.5252	0.0607	0.96	1117.62	1117.63	-3.8	1	3.85433	6.56	0.875	1	R.LAKEPGEFVK.L
	AMG1_1_0220-02142012-03.5614.5614.3	2.1417	0.1353	0.889	1971.05	1971.05	-0.7	9	3.80811	7.33	0.42	1	R.ALNDTIITGVPTTINYHK.L
U	AT5G09810.1	4	4	0.143	377	41736	5.5	0.00461313	0.389953	| Symbols: ACT7 | actin 7 | chr5:3052809-3054220 FORWARD LENGTH=377
	Filename	XCorr	DeltCN	Conf%	ObsM+H+	CalcM+H+	PPM	SpR	Prob Score	pI	Ion%	#	Sequence
	AMG1_1_0220-02142012-04.3342.3342.3	2.4617	0.254	0.972	2464.17	2464.17	1.2	1	5.45522	7.33	0.233	1	R.HTGVMVGMGQKDAYVGDEAQSKR.G
	AMG1_1_0220-02142012-02.2612.2612.2	1.974	0.2781	0.992	1338.63	1338.63	-2.3	1	5.18535	4.72	0.789	1	K.DAYVGDEAQSKR.G
*	AMG1_1_0220-02142012-02.5964.5964.3	4.2631	0.4004	1	2479.23	2479.23	-0.7	1	6.77431	4.4	0.655	1	K.SSSSVEKNYELPDGQVITIGAER.F
	AMG1_1_0220-02142012-04.1814.1814.2	2.1964	0.3176	0.995	895.533	895.536	-3.5	2	5.27017	9.08	0.846	1	K.VVAPPERK.Y
U	AT1G34430.1	3	3	0.142	465	48307	8.8	0.00280508	0.386756	| Symbols: EMB3003 | 2-oxoacid dehydrogenases acyltransferase family protein | chr1:12588027-12590084 REVERSE LENGTH=465
	Filename	XCorr	DeltCN	Conf%	ObsM+H+	CalcM+H+	PPM	SpR	Prob Score	pI	Ion%	#	Sequence
*	AMG1_1_0220-02142012-03.3395.3395.3	2.2292	0.183	0.929	2776.4	2776.41	-4.6	1	4.38247	6.56	0.366	1	K.ASGGGGGGDSKAPPASPPTAAVEAPVSVEKK.V
*	AMG1_1_0220-02142012-04.1953.1953.2	2.6469	0.2914	0.994	1004.6	1004.59	7.5	1	4.87879	9.98	0.938	1	K.RIVASPYAK.K
*	AMG1_1_0220-02142012-03.9044.9044.2	2.3421	0.3851	0.994	2881.53	2881.52	1.1	1	5.5976	3.96	0.538	1	R.VIYGADLAQFLQTLASIIEDPKDLTF.-
U	AT1G12900.1	5	5	0.135	399	42847	8.1	0.00544847	0.364583	| Symbols: GAPA-2 | glyceraldehyde 3-phosphate dehydrogenase A subunit 2 | chr1:4392634-4394283 REVERSE LENGTH=399
U	AT3G26650.1	5	5	0.136	396	42490	7.8	0.00548974	0.367729	| Symbols: GAPA, GAPA-1 | glyceraldehyde 3-phosphate dehydrogenase A subunit | chr3:9795226-9796848 FORWARD LENGTH=396
U	AT1G12900.4	5	5	0.154	350	37667	7.8	0.00621125	0.425608	| Symbols: GAPA-2 | glyceraldehyde 3-phosphate dehydrogenase A subunit 2 | chr1:4392634-4393850 REVERSE LENGTH=350
U	AT1G12900.3	5	5	0.154	350	37667	7.8	0.00621125	0.425608	| Symbols: GAPA-2 | glyceraldehyde 3-phosphate dehydrogenase A subunit 2 | chr1:4392634-4393850 REVERSE LENGTH=350
U	AT1G12900.2	5	5	0.17	317	34333	6.6	0.00685785	0.479108	| Symbols: GAPA-2 | glyceraldehyde 3-phosphate dehydrogenase A subunit 2 | chr1:4392634-4393747 REVERSE LENGTH=317
	Filename	XCorr	DeltCN	Conf%	ObsM+H+	CalcM+H+	PPM	SpR	Prob Score	pI	Ion%	#	Sequence
	AMG1_1_0220-02142012-02.5227.5227.2	2.3694	0.255	0.992	1384.78	1384.78	-2.1	9	5.00543	9.08	0.5	1	R.AAALNIVPTSTGAAK.A
	AMG1_1_0220-02142012-04.5756.5756.2	2.7785	0.2335	0.995	1037.67	1037.67	-3.4	1	5.55522	9.08	0.938	1	K.AVALVLPNLK.G
	AMG1_1_0220-02142012-02.7002.7002.2	3.2214	0.5187	1	1833.91	1833.91	0	1	7.45816	3.96	0.692	1	K.GILDVCDEPLVSVDFR.C
	AMG1_1_0220-02142012-02.7041.7041.2	1.9908	0.1618	0.265	1776.9	1776.88	9.5	1	3.67785	3.96	0.583	1	G.ILDVCDEPLVSVDFR.C
	AMG1_1_0220-02142012-02.7038.7038.2	3.9333	0.4963	1	1456.78	1456.78	-2.2	1	8.18988	4.46	0.8	1	R.VVDLADIVANNWK.-
U	AT3G12580.1	9	9	0.132	650	71102	5.3	0.00602014	0.355189	| Symbols: HSP70, ATHSP70 | heat shock protein 70 | chr3:3991487-3993689 REVERSE LENGTH=650
	Filename	XCorr	DeltCN	Conf%	ObsM+H+	CalcM+H+	PPM	SpR	Prob Score	pI	Ion%	#	Sequence
	AMG1_1_0220-02142012-02.5371.5371.2	2.5539	0.5409	1	1473.68	1473.69	-1.7	1	7.9227	4.46	0.714	1	R.TTPSYVAFTDSER.L
	AMG1_1_0220-02142012-02.5805.5805.2	2.0783	0.2472	0.989	1680.83	1680.83	-0.9	1	4.99594	6.56	0.44	1	K.NAVVTVPAYFNDSQR.Q
	AMG1_1_0220-02142012-02.5733.5733.2	5.1125	0.4678	1	1787.99	1787.99	1.2	1	6.89423	6.56	0.786	1	R.IINEPTAAAIAYGLDKK.A
	AMG1_1_0220-02142012-02.4248.4248.2	3.9899	0.5216	1	1675.73	1675.73	-2.9	1	8.66665	4.4	0.704	1	K.ATAGDTHLGGEDFDNR.M
	AMG1_1_0220-02142012-02.4252.4252.3	2.0348	0.2057	0.936	1675.73	1675.73	-1.7	1	4.63313	4.4	0.511	1	K.ATAGDTHLGGEDFDNR.M
	AMG1_1_0220-02142012-03.4667.4667.2	3.4771	0.3473	0.99	1278.63	1278.63	-2.8	1	6.40932	7.33	1	1	R.MVNHFVQEFK.R
	AMG1_1_0220-02142012-04.4549.4549.2	2.1014	0.3247	0.995	1278.63	1278.63	-2.2	1	5.04749	7.33	0.688	1	R.MVNHFVQEFK.R
	AMG1_1_0220-02142012-02.2242.2242.2	1.4858	0.0372	0.817	900.487	900.49	-3.3	11	2.29405	9.08	0.714	1	K.KDITGNPR.A
	AMG1_1_0220-02142012-02.2675.2675.2	1.6319	0.0701	0.889	892.39	892.39	0.2	11	3.11035	4.46	0.75	1	K.CMEPVEK.C
U	contaminant_KERATIN21	6	6	0.132	357	39219	5.2	0.00730736	0.355189	no description
	Filename	XCorr	DeltCN	Conf%	ObsM+H+	CalcM+H+	PPM	SpR	Prob Score	pI	Ion%	#	Sequence
	AMG1_1_0220-02142012-02.7037.7037.2	2.996	0.3059	0.994	1329.72	1329.73	-2.8	1	4.98448	4.14	0.75	1	R.NLDLDSIIAEVK.A
	AMG1_1_0220-02142012-02.3607.3607.2	2.2135	0.0617	0.949	1133.57	1133.56	9.7	2	4.07492	4.72	0.733	1	R.KLLEGEECR.L
	AMG1_1_0220-02142012-02.3663.3663.2	2.2832	0.2539	0.996	1005.46	1005.47	-2.7	1	5.80792	4.14	0.846	1	K.LLEGEECR.L
*	AMG1_1_0220-02142012-03.4217.4217.2	3.4787	0.2881	0.994	1447.77	1447.78	-1.4	1	6.51966	9.08	0.75	1	R.AIGGGLSSVGGGSSTIK.Y
*	AMG1_1_0220-02142012-04.4438.4438.2	2.5002	0.2728	0.991	2418.21	2418.21	-0.9	1	7.16682	9.98	0.364	1	R.AIGGGLSSVGGGSSTIKYTTTSSSSR.K
*	AMG1_1_0220-02142012-03.4601.4601.3	2.5419	0.155	0.928	2418.21	2418.21	-0.8	38	4.36308	9.98	0.297	1	R.AIGGGLSSVGGGSSTIKYTTTSSSSR.K
U	AT5G35360.2	4	4	0.122	499	54164	8	0.00348527	0.324342	| Symbols: CAC2 | acetyl Co-enzyme a carboxylase biotin carboxylase subunit | chr5:13584300-13587827 FORWARD LENGTH=499
	Filename	XCorr	DeltCN	Conf%	ObsM+H+	CalcM+H+	PPM	SpR	Prob Score	pI	Ion%	#	Sequence
	AMG1_1_0220-02142012-04.4162.4162.2	3.1824	0.2498	0.868	1754.99	1754.99	-0.3	1	5.0991	9.08	0.615	1	C.SGGDKILVANRGEIAVR.V
	AMG1_1_0220-02142012-04.4041.4041.2	2.2706	0.0584	0.94	1310.79	1310.79	-1.4	1	4.12411	10.06	0.632	1	K.ILVANRGEIAVR.V
	AMG1_1_0220-02142012-03.7755.7755.3	1.9106	0.1708	0.883	3495.81	3495.82	-1.3	6	4.16246	4.4	0.291	1	K.NAGVPTVPGSDGLLQSTEEAVRVANEIGFPVMIK.A
	AMG1_1_0220-02142012-03.2179.2179.2	2.5252	0.0607	0.96	1117.62	1117.63	-3.8	1	3.85433	6.56	0.875	1	R.LAKEPGEFVK.L
U	AT3G09440.1	8	8	0.12	649	71148	5.1	0.00535948	0.318257	| Symbols: | Heat shock protein 70 (Hsp 70) family protein | chr3:2903434-2905632 REVERSE LENGTH=649
U	AT5G02490.1	8	8	0.119	653	71387	5.1	0.00532665	0.315225	| Symbols: | Heat shock protein 70 (Hsp 70) family protein | chr5:550296-552565 REVERSE LENGTH=653
U	AT3G09440.2	8	8	0.12	649	71148	5.1	0.00535948	0.318257	| Symbols: | Heat shock protein 70 (Hsp 70) family protein | chr3:2903434-2905632 REVERSE LENGTH=649
	Filename	XCorr	DeltCN	Conf%	ObsM+H+	CalcM+H+	PPM	SpR	Prob Score	pI	Ion%	#	Sequence
	AMG1_1_0220-02142012-02.5371.5371.2	2.5539	0.5409	1	1473.68	1473.69	-1.7	1	7.9227	4.46	0.714	1	R.TTPSYVAFTDSER.L
	AMG1_1_0220-02142012-02.5805.5805.2	2.0783	0.2472	0.989	1680.83	1680.83	-0.9	1	4.99594	6.56	0.44	1	K.NAVVTVPAYFNDSQR.Q
	AMG1_1_0220-02142012-02.5733.5733.2	5.1125	0.4678	1	1787.99	1787.99	1.2	1	6.89423	6.56	0.786	1	R.IINEPTAAAIAYGLDKK.A
	AMG1_1_0220-02142012-02.4248.4248.2	3.9899	0.5216	1	1675.73	1675.73	-2.9	1	8.66665	4.4	0.704	1	K.ATAGDTHLGGEDFDNR.M
	AMG1_1_0220-02142012-02.4252.4252.3	2.0348	0.2057	0.936	1675.73	1675.73	-1.7	1	4.63313	4.4	0.511	1	K.ATAGDTHLGGEDFDNR.M
	AMG1_1_0220-02142012-03.4667.4667.2	3.4771	0.3473	0.99	1278.63	1278.63	-2.8	1	6.40932	7.33	1	1	R.MVNHFVQEFK.R
	AMG1_1_0220-02142012-04.4549.4549.2	2.1014	0.3247	0.995	1278.63	1278.63	-2.2	1	5.04749	7.33	0.688	1	R.MVNHFVQEFK.R
	AMG1_1_0220-02142012-02.2675.2675.2	1.6319	0.0701	0.889	892.39	892.39	0.2	11	3.11035	4.46	0.75	1	K.CMEPVEK.C
U	AT1G56410.1	7	7	0.115	617	68357	5.4	0.00493276	0.303167	| Symbols: ERD2, HSP70T-1 | heat shock protein 70 (Hsp 70) family protein | chr1:21117147-21119241 FORWARD LENGTH=617
	Filename	XCorr	DeltCN	Conf%	ObsM+H+	CalcM+H+	PPM	SpR	Prob Score	pI	Ion%	#	Sequence
	AMG1_1_0220-02142012-02.5371.5371.2	2.5539	0.5409	1	1473.68	1473.69	-1.7	1	7.9227	4.46	0.714	1	R.TTPSYVAFTDSER.L
	AMG1_1_0220-02142012-02.5805.5805.2	2.0783	0.2472	0.989	1680.83	1680.83	-0.9	1	4.99594	6.56	0.44	1	K.NAVVTVPAYFNDSQR.Q
	AMG1_1_0220-02142012-02.5733.5733.2	5.1125	0.4678	1	1787.99	1787.99	1.2	1	6.89423	6.56	0.786	1	R.IINEPTAAAIAYGLDKK.A
	AMG1_1_0220-02142012-02.4248.4248.2	3.9899	0.5216	1	1675.73	1675.73	-2.9	1	8.66665	4.4	0.704	1	K.ATAGDTHLGGEDFDNR.M
	AMG1_1_0220-02142012-02.4252.4252.3	2.0348	0.2057	0.936	1675.73	1675.73	-1.7	1	4.63313	4.4	0.511	1	K.ATAGDTHLGGEDFDNR.M
	AMG1_1_0220-02142012-03.4667.4667.2	3.4771	0.3473	0.99	1278.63	1278.63	-2.8	1	6.40932	7.33	1	1	R.MVNHFVQEFK.R
	AMG1_1_0220-02142012-04.4549.4549.2	2.1014	0.3247	0.995	1278.63	1278.63	-2.2	1	5.04749	7.33	0.688	1	R.MVNHFVQEFK.R
U	AT2G39800.1	5	5	0.11	717	77702	6.3	0.00303199	0.288249	| Symbols: P5CS1, ATP5CS | delta1-pyrroline-5-carboxylate synthase 1 | chr2:16598516-16602939 REVERSE LENGTH=717
U	AT2G39800.4	5	5	0.11	717	77702	6.3	0.00303199	0.288249	| Symbols: P5CS1 | delta1-pyrroline-5-carboxylate synthase 1 | chr2:16598516-16602939 REVERSE LENGTH=717
U	AT2G39800.3	5	5	0.111	714	77437	6.2	0.00304473	0.291219	| Symbols: P5CS1 | delta1-pyrroline-5-carboxylate synthase 1 | chr2:16598516-16602939 REVERSE LENGTH=714
U	AT2G39800.2	5	5	0.129	614	66759	5.9	0.00354062	0.34586	| Symbols: P5CS1, ATP5CS | delta1-pyrroline-5-carboxylate synthase 1 | chr2:16598516-16601976 REVERSE LENGTH=614
	Filename	XCorr	DeltCN	Conf%	ObsM+H+	CalcM+H+	PPM	SpR	Prob Score	pI	Ion%	#	Sequence
	AMG1_1_0220-02142012-03.6821.6821.3	3.4645	0.3647	1	2876.55	2876.55	0.6	2	6.14676	6.56	0.321	1	K.AAVNAAYAGIPVIITSGYSAENIDKVLR.G
	AMG1_1_0220-02142012-03.2826.2826.2	1.8073	0.0722	0.903	1143.59	1143.59	-3.2	3	3.59945	7.33	0.562	1	R.VGTLFHQDAR.L
	AMG1_1_0220-02142012-03.7895.7895.3	2.5352	0.2581	0.971	3044.76	3044.76	0.6	1	5.03872	4.42	0.319	1	K.LIGLVTSREEIPDLLKLDDVIDLVIPR.G
	AMG1_1_0220-02142012-03.2810.2810.2	4.4345	0.5779	1	1502.73	1502.73	-1.9	1	9.57645	7.33	0.913	1	R.QVDSAAVFHNASTR.F
	AMG1_1_0220-02142012-03.2781.2781.3	1.7953	0.2655	0.959	1502.73	1502.73	-1.9	30	4.72054	7.33	0.462	1	R.QVDSAAVFHNASTR.F
U	AT5G28540.1	5	5	0.105	669	73629	5.2	0.00324953	0.273503	| Symbols: BIP1 | heat shock protein 70 (Hsp 70) family protein | chr5:10540665-10543274 REVERSE LENGTH=669
U	AT5G42020.2	5	5	0.114	613	67401	5.3	0.00354639	0.30017	| Symbols: BIP | Heat shock protein 70 (Hsp 70) family protein | chr5:16807697-16810480 REVERSE LENGTH=613
U	AT5G42020.1	5	5	0.105	668	73561	5.2	0.0032544	0.273503	| Symbols: BIP, BIP2 | Heat shock protein 70 (Hsp 70) family protein | chr5:16807697-16810480 REVERSE LENGTH=668
	Filename	XCorr	DeltCN	Conf%	ObsM+H+	CalcM+H+	PPM	SpR	Prob Score	pI	Ion%	#	Sequence
	AMG1_1_0220-02142012-02.3975.3975.2	2.6486	0.3594	0.994	1536.75	1536.75	1.1	1	5.45141	5.63	0.545	1	K.NGHVEIIANDQGNR.I
	AMG1_1_0220-02142012-03.1900.1900.2	4.8633	0.5039	1	1680.9	1680.9	-0.3	1	8.63571	6.56	0.846	1	R.LIGEAAKNQAAVNPER.T
	AMG1_1_0220-02142012-03.1930.1930.2	3.1605	0.3199	0.993	1368.72	1368.72	-0.6	1	5.29876	8.7	0.85	1	K.MKETAEAYLGKK.I
	AMG1_1_0220-02142012-02.5733.5733.2	5.1125	0.4678	1	1787.99	1787.99	1.2	1	6.89423	6.56	0.786	1	R.IINEPTAAAIAYGLDKK.G
	AMG1_1_0220-02142012-02.5999.5999.2	2.4668	0.4166	0.992	1345.65	1345.65	-0.4	1	6.79761	6.56	0.882	1	R.NALETYVYNMK.N
U	contaminant_KERATIN17	7	7	0.105	590	62461	8.1	0.0051585	0.273503	no description
	Filename	XCorr	DeltCN	Conf%	ObsM+H+	CalcM+H+	PPM	SpR	Prob Score	pI	Ion%	#	Sequence
*	AMG1_1_0220-02142012-04.2689.2689.2	2.3045	0.2198	0.992	1094.6	1094.6	1.6	1	4.41112	9.98	0.647	1	R.SLYNLGGSKR.I
	AMG1_1_0220-02142012-04.4863.4863.2	2.9746	0.2569	0.994	1082.6	1082.6	-0.5	1	6.06939	9.08	1	1	K.FASFIDKVR.F
	AMG1_1_0220-02142012-02.7037.7037.2	2.996	0.3059	0.994	1329.72	1329.73	-2.8	1	4.98448	4.14	0.75	1	R.NLDLDSIIAEVK.A
*	AMG1_1_0220-02142012-02.3763.3763.2	3.1818	0.2249	0.995	1194.57	1194.58	-2.7	1	6.78612	4.46	0.882	1	K.YEELQQTAGR.H
*	AMG1_1_0220-02142012-03.5116.5116.3	2.5277	0.0496	0.858	1537.79	1537.8	-6.4	41	3.7979	6.56	0.472	1	R.LLREYQELMNTK.L
	AMG1_1_0220-02142012-02.3607.3607.2	2.2135	0.0617	0.949	1133.57	1133.56	9.7	2	4.07492	4.72	0.733	1	R.KLLEGEECR.L
	AMG1_1_0220-02142012-02.3663.3663.2	2.2832	0.2539	0.996	1005.46	1005.47	-2.7	1	5.80792	4.14	0.846	1	K.LLEGEECR.L
U	AT2G16950.1	4	4	0.104	895	99635	4.9	0.00194319	0.270574	| Symbols: TRN1, ATTRN1 | transportin 1 | chr2:7353939-7360637 FORWARD LENGTH=895
U	AT2G16950.2	4	4	0.104	891	99109	4.9	0.00195191	0.270574	| Symbols: TRN1, ATTRN1 | transportin 1 | chr2:7353939-7360637 FORWARD LENGTH=891
	Filename	XCorr	DeltCN	Conf%	ObsM+H+	CalcM+H+	PPM	SpR	Prob Score	pI	Ion%	#	Sequence
	AMG1_1_0220-02142012-04.8451.8451.3	3.8669	0.3398	1	4442.24	4442.23	2.3	1	7.7562	4.72	0.388	1	K.WQQLSNSDKDLFPLLECFTSISQALGVGFAPFAQPVFQR.C
	AMG1_1_0220-02142012-04.8457.8457.4	3.0432	0.1036	0.929	4442.21	4442.23	-4.1	1	3.87759	4.72	0.327	1	K.WQQLSNSDKDLFPLLECFTSISQALGVGFAPFAQPVFQR.C
	AMG1_1_0220-02142012-04.8811.8811.4	2.6888	0.2256	0.967	4534.29	4534.29	0.1	1	4.14458	4.25	0.241	1	K.VNPASAGAQYDREFIVCSLDLLSGLAEGLGSGIESLVQQSNLR.D
	AMG1_1_0220-02142012-03.1880.1880.2	2.4449	0.2421	0.992	1225.73	1225.73	-0.6	6	4.79423	9.08	0.611	1	K.VRQEVSPIVAK.V
U	contaminant_KERATIN18	6	6	0.101	562	59822	8	0.00464186	0.261828	no description
	Filename	XCorr	DeltCN	Conf%	ObsM+H+	CalcM+H+	PPM	SpR	Prob Score	pI	Ion%	#	Sequence
*	AMG1_1_0220-02142012-03.2827.2827.2	2.1588	0.2751	0.992	1424.63	1424.63	-1.7	26	4.97146	8.26	0.333	1	R.GSGGLGGACGGAGFGSR.S
*	AMG1_1_0220-02142012-04.2870.2870.2	2.1741	0.0876	0.954	1037.57	1037.57	-3.1	1	4.40564	9.98	0.765	1	R.SLYGLGGSKR.I
	AMG1_1_0220-02142012-04.4863.4863.2	2.9746	0.2569	0.994	1082.6	1082.6	-0.5	1	6.06939	9.08	1	1	K.FASFIDKVR.F
	AMG1_1_0220-02142012-02.7037.7037.2	2.996	0.3059	0.994	1329.72	1329.73	-2.8	1	4.98448	4.14	0.75	1	R.NLDLDSIIAEVK.A
	AMG1_1_0220-02142012-02.3607.3607.2	2.2135	0.0617	0.949	1133.57	1133.56	9.7	2	4.07492	4.72	0.733	1	R.KLLEGEECR.L
	AMG1_1_0220-02142012-02.3663.3663.2	2.2832	0.2539	0.996	1005.46	1005.47	-2.7	1	5.80792	4.14	0.846	1	K.LLEGEECR.L
U	AT4G16155.1	4	4	0.098	630	67090	7.8	0.00276056	0.253141	| Symbols: | dihydrolipoyl dehydrogenases | chr4:9153570-9157322 REVERSE LENGTH=630
	Filename	XCorr	DeltCN	Conf%	ObsM+H+	CalcM+H+	PPM	SpR	Prob Score	pI	Ion%	#	Sequence
*	AMG1_1_0220-02142012-04.4944.4944.3	2.9491	0.3466	1	2647.32	2647.32	-1.9	1	5.30127	7.33	0.446	1	K.AFGLQVSAAGYDRQGVADHASNLATK.I
	AMG1_1_0220-02142012-04.1866.1866.2	1.8631	0.2197	0.984	1190.64	1190.63	3.9	1	4.11854	10.99	0.8	1	K.IRNNLTNSMK.A
	AMG1_1_0220-02142012-04.3914.3914.2	1.5695	0.2619	0.978	1365.72	1365.72	1.2	1	5.10052	8.64	0.438	1	R.KIDYHTGVFASK.I
*	AMG1_1_0220-02142012-03.3283.3283.2	3.0709	0.266	0.995	1563.87	1563.87	-3.1	1	6.04703	8.7	0.652	1	R.EKAEKEGFKVSIAK.T
U	contaminant_KERATIN22	7	8	0.093	645	65865	8	0.00539272	0.238797	no description
	Filename	XCorr	DeltCN	Conf%	ObsM+H+	CalcM+H+	PPM	SpR	Prob Score	pI	Ion%	#	Sequence
*	AMG1_1_0220-02142012-04.1976.1976.2	1.8795	0.0766	0.917	1287.62	1287.61	4.5	10	3.96551	10.28	0.5	2	R.RSTSSFSCLSR.H
*	AMG1_1_0220-02142012-02.4078.4078.2	1.9438	0.3066	0.991	1041.55	1041.56	-2.5	4	4.40992	4.46	0.714	1	K.VDPEIQNVK.A
	AMG1_1_0220-02142012-04.4863.4863.2	2.9746	0.2569	0.994	1082.6	1082.6	-0.5	1	6.06939	9.08	1	1	K.FASFIDKVR.F
	AMG1_1_0220-02142012-02.7037.7037.2	2.996	0.3059	0.994	1329.72	1329.73	-2.8	1	4.98448	4.14	0.75	1	R.NLDLDSIIAEVK.A
*	AMG1_1_0220-02142012-04.1830.1830.2	3.1036	0.2577	0.994	1122.67	1122.66	9.5	1	5.53309	8.8	0.938	1	R.LQGEIAHVKK.Q
	AMG1_1_0220-02142012-02.3607.3607.2	2.2135	0.0617	0.949	1133.57	1133.56	9.7	2	4.07492	4.72	0.733	1	R.KLLEGEECR.M
	AMG1_1_0220-02142012-02.3663.3663.2	2.2832	0.2539	0.996	1005.46	1005.47	-2.7	1	5.80792	4.14	0.846	1	K.LLEGEECR.M
U	AT1G20620.4	3	3	0.093	377	43949	7.6	0.00345985	0.238797	| Symbols: CAT3, SEN2, ATCAT3 | catalase 3 | chr1:7144692-7146193 FORWARD LENGTH=377
	Filename	XCorr	DeltCN	Conf%	ObsM+H+	CalcM+H+	PPM	SpR	Prob Score	pI	Ion%	#	Sequence
	AMG1_1_0220-02142012-02.4746.4746.2	1.9481	0.2405	0.989	1070.52	1070.53	-4.2	1	4.50845	6.56	0.8	1	R.IFAYGDTQR.H
	AMG1_1_0220-02142012-03.3474.3474.2	2.7991	0.1564	0.989	1793.88	1793.88	-0.2	1	4.49415	8.26	0.519	1	R.CAEKVPTPTNSYTGIR.T
	AMG1_1_0220-02142012-04.1845.1845.2	2.661	0.0577	0.97	1279.68	1279.68	-2.1	2	3.57908	9.02	0.75	1	K.CVIKKENNFK.Q
U	AT4G37910.1	7	7	0.091	682	73075	5.6	0.00446263	0.233105	| Symbols: mtHsc70-1 | mitochondrial heat shock protein 70-1 | chr4:17825368-17828099 REVERSE LENGTH=682
	Filename	XCorr	DeltCN	Conf%	ObsM+H+	CalcM+H+	PPM	SpR	Prob Score	pI	Ion%	#	Sequence
	AMG1_1_0220-02142012-03.2626.2626.2	2.3687	0.0583	0.949	1140.67	1140.67	-2.7	8	4.2049	9.08	0.632	1	K.GELLVGTPAKR.Q
*	AMG1_1_0220-02142012-04.4479.4479.2	2.8618	0.3152	0.995	1633.86	1633.87	-0.4	1	8.04811	10.99	0.68	1	R.QAVTNPTNTIFGSKR.L
*	AMG1_1_0220-02142012-03.3102.3102.2	1.9064	0.019	0.878	964.543	964.546	-3.5	1	3.40568	8.8	0.857	1	R.SKFEGLVGK.L
*	AMG1_1_0220-02142012-03.8882.8882.3	3.5375	0.4909	1	2825.62	2825.63	-2.3	1	7.29	4.4	0.419	1	R.GDVKDLLLLDVVPLSLGIETLGAVFTK.L
*	AMG1_1_0220-02142012-02.8981.8981.2	6.0395	0.5815	1	2426.41	2426.42	-2.5	1	11.6316	4.14	0.788	1	K.DLLLLDVVPLSLGIETLGAVFTK.L
*	AMG1_1_0220-02142012-03.9098.9098.2	5.8478	0.6002	1	2426.42	2426.42	-0.1	1	11.3616	4.14	0.97	1	K.DLLLLDVVPLSLGIETLGAVFTK.L
*	AMG1_1_0220-02142012-02.8983.8983.3	1.9137	0.1936	0.9	2426.42	2426.42	0.2	1	4.75811	4.14	0.308	1	K.DLLLLDVVPLSLGIETLGAVFTK.L
U	AT4G29510.1	3	3	0.09	390	43894	5	0.00334452	0.230269	| Symbols: ATPRMT11, PRMT11, ATPRMT1B, PRMT1B | arginine methyltransferase 11 | chr4:14491739-14493752 FORWARD LENGTH=390
	Filename	XCorr	DeltCN	Conf%	ObsM+H+	CalcM+H+	PPM	SpR	Prob Score	pI	Ion%	#	Sequence
*	AMG1_1_0220-02142012-03.2182.2182.2	3.807	0.3624	1	1499.78	1499.79	-2.5	1	6.74365	9.53	0.789	1	R.TKTYQNVIYQNK.F
*	AMG1_1_0220-02142012-02.6457.6457.2	3.2388	0.3551	0.991	1263.69	1263.69	-2	1	7.35497	6.56	0.947	1	K.ANGFSDVITVLK.G
*	AMG1_1_0220-02142012-03.2022.2022.2	3.0137	0.2401	0.995	1306.62	1306.62	-2.9	1	6.34124	8.26	0.833	1	K.LSYSLNGQHCK.I
U	AT1G20620.1	4	4	0.087	492	56695	7.6	0.00353486	0.2218	| Symbols: CAT3, SEN2, ATCAT3 | catalase 3 | chr1:7143142-7146193 FORWARD LENGTH=492
U	AT1G20620.5	4	4	0.089	485	55968	7.6	0.00358588	0.227439	| Symbols: CAT3, SEN2, ATCAT3 | catalase 3 | chr1:7143142-7146193 FORWARD LENGTH=485
	Filename	XCorr	DeltCN	Conf%	ObsM+H+	CalcM+H+	PPM	SpR	Prob Score	pI	Ion%	#	Sequence
	AMG1_1_0220-02142012-03.1861.1861.2	2.1005	0.3574	0.995	974.503	974.505	-2.4	1	7.25111	7.33	0.929	1	R.FSTVVHER.A
	AMG1_1_0220-02142012-02.4746.4746.2	1.9481	0.2405	0.989	1070.52	1070.53	-4.2	1	4.50845	6.56	0.8	1	R.IFAYGDTQR.H
	AMG1_1_0220-02142012-03.3474.3474.2	2.7991	0.1564	0.989	1793.88	1793.88	-0.2	1	4.49415	8.26	0.519	1	R.CAEKVPTPTNSYTGIR.T
	AMG1_1_0220-02142012-04.1845.1845.2	2.661	0.0577	0.97	1279.68	1279.68	-2.1	2	3.57908	9.02	0.75	1	K.CVIKKENNFK.Q
U	AT1G42970.1	3	3	0.087	447	47660	6.8	0.00291804	0.2218	| Symbols: GAPB | glyceraldehyde-3-phosphate dehydrogenase B subunit | chr1:16127552-16129584 FORWARD LENGTH=447
	Filename	XCorr	DeltCN	Conf%	ObsM+H+	CalcM+H+	PPM	SpR	Prob Score	pI	Ion%	#	Sequence
	AMG1_1_0220-02142012-02.5227.5227.2	2.3694	0.255	0.992	1384.78	1384.78	-2.1	9	5.00543	9.08	0.5	1	R.AAALNIVPTSTGAAK.A
*	AMG1_1_0220-02142012-04.5769.5769.2	3.0302	0.3844	0.99	1067.68	1067.68	-2.2	1	5.8747	9.08	0.882	1	K.AVSLVLPQLK.G
*	AMG1_1_0220-02142012-03.4469.4469.2	4.9427	0.4304	1	1577.83	1577.83	-1.7	1	9.0535	6.56	0.913	1	K.KGLTAEDVNEAFRK.A
U	contaminant_KERATIN08	4	5	0.083	469	50499	5	0.00463526	0.210598	no description
	Filename	XCorr	DeltCN	Conf%	ObsM+H+	CalcM+H+	PPM	SpR	Prob Score	pI	Ion%	#	Sequence
	AMG1_1_0220-02142012-03.3671.3671.2	2.9279	0.2921	0.993	1064.61	1064.61	-3.4	1	5.61104	8.8	1	1	R.LASYLDKVR.A
	AMG1_1_0220-02142012-03.2918.2918.2	2.6834	0.1078	0.989	1036.53	1036.53	-4.5	1	5.10765	9.08	0.909	2	K.IRDWYQR.Q
*	AMG1_1_0220-02142012-04.4588.4588.4	1.5696	0.1588	0.828	1757.88	1757.89	-0.6	16	3.63176	8.7	0.241	1	R.QRPSEIKDYSPYFK.T
	AMG1_1_0220-02142012-02.5655.5655.2	2.6142	0.1156	0.99	1029.59	1029.59	-0.1	1	4.46478	4.46	0.933	1	R.VLDELTLAR.T
U	AT2G37620.1	3	3	0.082	377	41798	5.5	0.00345985	0.207814	| Symbols: ACT1, AAc1 | actin 1 | chr2:15779761-15781241 FORWARD LENGTH=377
U	AT5G59370.2	3	3	0.082	377	41779	5.6	0.00345985	0.207814	| Symbols: ACT4 | actin 4 | chr5:23950109-23951586 FORWARD LENGTH=377
U	AT5G59370.1	3	3	0.082	377	41779	5.6	0.00345985	0.207814	| Symbols: ACT4 | actin 4 | chr5:23950109-23951586 FORWARD LENGTH=377
U	AT3G53750.1	3	3	0.082	377	41798	5.5	0.00345985	0.207814	| Symbols: ACT3 | actin 3 | chr3:19915924-19917371 FORWARD LENGTH=377
U	AT3G46520.1	3	3	0.082	377	41795	5.6	0.00345985	0.207814	| Symbols: ACT12 | actin-12 | chr3:17128567-17129981 FORWARD LENGTH=377
U	AT3G12110.1	3	3	0.082	377	41675	5.4	0.00345985	0.207814	| Symbols: ACT11 | actin-11 | chr3:3858116-3859609 FORWARD LENGTH=377
U	AT2G37620.2	3	3	0.082	377	41798	5.5	0.00345985	0.207814	| Symbols: ACT1, AAc1 | actin 1 | chr2:15779761-15781241 FORWARD LENGTH=377
	Filename	XCorr	DeltCN	Conf%	ObsM+H+	CalcM+H+	PPM	SpR	Prob Score	pI	Ion%	#	Sequence
	AMG1_1_0220-02142012-04.3342.3342.3	2.4617	0.254	0.972	2464.17	2464.17	1.2	1	5.45522	7.33	0.233	1	R.HTGVMVGMGQKDAYVGDEAQSKR.G
	AMG1_1_0220-02142012-02.2612.2612.2	1.974	0.2781	0.992	1338.63	1338.63	-2.3	1	5.18535	4.72	0.789	1	K.DAYVGDEAQSKR.G
	AMG1_1_0220-02142012-04.1814.1814.2	2.1964	0.3176	0.995	895.533	895.536	-3.5	2	5.27017	9.08	0.846	1	K.VVAPPERK.Y
U	AT5G14740.1	2	2	0.082	331	36615	7.4	0.00262712	0.207814	| Symbols: CA2, CA18, BETA CA2 | carbonic anhydrase 2 | chr5:4758257-4762382 FORWARD LENGTH=331
U	AT5G14740.4	2	2	0.082	330	36486	7.6	0.00263508	0.207814	| Symbols: CA2, CA18, BETA CA2 | carbonic anhydrase 2 | chr5:4758257-4762382 FORWARD LENGTH=330
U	AT5G14740.3	2	2	0.082	330	36528	7.6	0.00263508	0.207814	| Symbols: CA2, CA18, BETA CA2 | carbonic anhydrase 2 | chr5:4758257-4762382 FORWARD LENGTH=330
U	AT5G14740.2	2	2	0.104	259	28344	5.5	0.00335743	0.270574	| Symbols: CA2, CA18, BETA CA2 | carbonic anhydrase 2 | chr5:4760536-4762382 FORWARD LENGTH=259
	Filename	XCorr	DeltCN	Conf%	ObsM+H+	CalcM+H+	PPM	SpR	Prob Score	pI	Ion%	#	Sequence
	AMG1_1_0220-02142012-03.4776.4776.2	4.5219	0.4028	1	1652.88	1652.88	2.4	1	7.629	7.11	0.769	1	K.VENIVVIGHSACGGIK.G
	AMG1_1_0220-02142012-03.3468.3468.2	2.2878	0.1282	0.979	1114.68	1114.68	-2.6	1	4.27968	8.8	0.833	1	R.EGVVKGTLALK.G
U	AT3G44310.2	2	2	0.08	224	24945	5.7	0.00388203	0.202264	| Symbols: NIT1, ATNIT1, NITI | nitrilase 1 | chr3:15987988-15988841 FORWARD LENGTH=224
	Filename	XCorr	DeltCN	Conf%	ObsM+H+	CalcM+H+	PPM	SpR	Prob Score	pI	Ion%	#	Sequence
	AMG1_1_0220-02142012-03.3258.3258.2	4.2381	0.301	0.991	2025.05	2025.05	-0.4	1	7.40257	6.34	0.536	1	R.KSVTFVTKVEKAEDDSNK.-
	AMG1_1_0220-02142012-03.2803.2803.2	1.9403	0.2148	0.987	1137.65	1137.65	1.7	2	5.22684	8.8	0.625	1	K.SVTFVTKVEK.A
U	AT1G20620.2	3	3	0.077	427	48899	6.8	0.00305471	0.193988	| Symbols: CAT3, SEN2, ATCAT3 | catalase 3 | chr1:7143142-7145807 FORWARD LENGTH=427
	Filename	XCorr	DeltCN	Conf%	ObsM+H+	CalcM+H+	PPM	SpR	Prob Score	pI	Ion%	#	Sequence
	AMG1_1_0220-02142012-03.1861.1861.2	2.1005	0.3574	0.995	974.503	974.505	-2.4	1	7.25111	7.33	0.929	1	R.FSTVVHER.A
	AMG1_1_0220-02142012-02.4746.4746.2	1.9481	0.2405	0.989	1070.52	1070.53	-4.2	1	4.50845	6.56	0.8	1	R.IFAYGDTQR.H
	AMG1_1_0220-02142012-03.3474.3474.2	2.7991	0.1564	0.989	1793.88	1793.88	-0.2	1	4.49415	8.26	0.519	1	R.CAEKVPTPTNSYTGIR.T
U	AT1G16030.1	4	4	0.074	646	70915	5.4	0.00269218	0.185769	| Symbols: Hsp70b | heat shock protein 70B | chr1:5502386-5504326 REVERSE LENGTH=646
	Filename	XCorr	DeltCN	Conf%	ObsM+H+	CalcM+H+	PPM	SpR	Prob Score	pI	Ion%	#	Sequence
	AMG1_1_0220-02142012-02.5805.5805.2	2.0783	0.2472	0.989	1680.83	1680.83	-0.9	1	4.99594	6.56	0.44	1	K.NAVVTVPAYFNDSQR.Q
	AMG1_1_0220-02142012-02.5733.5733.2	5.1125	0.4678	1	1787.99	1787.99	1.2	1	6.89423	6.56	0.786	1	R.IINEPTAAAIAYGLDKK.G
	AMG1_1_0220-02142012-02.4248.4248.2	3.9899	0.5216	1	1675.73	1675.73	-2.9	1	8.66665	4.4	0.704	1	K.ATAGDTHLGGEDFDNR.L
	AMG1_1_0220-02142012-02.4252.4252.3	2.0348	0.2057	0.936	1675.73	1675.73	-1.7	1	4.63313	4.4	0.511	1	K.ATAGDTHLGGEDFDNR.L
U	AT4G38970.1	3	3	0.073	398	42988	7.2	0.00327729	0.183042	| Symbols: FBA2 | fructose-bisphosphate aldolase 2 | chr4:18163714-18165659 REVERSE LENGTH=398
	Filename	XCorr	DeltCN	Conf%	ObsM+H+	CalcM+H+	PPM	SpR	Prob Score	pI	Ion%	#	Sequence
	AMG1_1_0220-02142012-02.3175.3175.2	1.9602	0.2436	0.989	1128.54	1128.54	-2.4	1	5.01257	8.8	0.765	1	R.TAAYYQQGAR.F
*	AMG1_1_0220-02142012-04.4828.4828.2	1.6354	0.0273	0.809	2055.07	2055.07	-1.7	1	3.10063	10.06	0.355	1	K.TWGGRPENVNAAQTTLLAR.A
*	AMG1_1_0220-02142012-04.4829.4829.3	2.4577	0.259	0.982	2055.07	2055.07	-2.4	2	4.69872	10.06	0.426	1	K.TWGGRPENVNAAQTTLLAR.A
U	AT3G25770.1	2	2	0.071	253	27635	7.4	0.00343706	0.177606	| Symbols: AOC2 | allene oxide cyclase 2 | chr3:9406975-9407839 FORWARD LENGTH=253
	Filename	XCorr	DeltCN	Conf%	ObsM+H+	CalcM+H+	PPM	SpR	Prob Score	pI	Ion%	#	Sequence
*	AMG1_1_0220-02142012-03.7933.7933.2	2.4088	0.2181	0.989	1971	1971	-0.6	1	4.81191	6.56	0.448	1	K.NAFSLMFGLGDLVPFTNK.L
*	AMG1_1_0220-02142012-04.7755.7755.2	2.25	0.0866	0.948	1971.01	1971	2.7	2	4.44925	6.56	0.448	1	K.NAFSLMFGLGDLVPFTNK.L
U	AT4G29060.1	5	5	0.07	953	103782	5	0.00228115	0.174898	| Symbols: emb2726 | elongation factor Ts family protein | chr4:14317744-14321315 FORWARD LENGTH=953
	Filename	XCorr	DeltCN	Conf%	ObsM+H+	CalcM+H+	PPM	SpR	Prob Score	pI	Ion%	#	Sequence
	AMG1_1_0220-02142012-02.3950.3950.2	2.7262	0.322	0.994	1159.64	1159.63	3.9	2	6.18858	4.72	0.824	1	R.LVEADIESKR.I
	AMG1_1_0220-02142012-03.1878.1878.2	2.53	0.2216	0.991	1031.52	1031.53	-2.7	3	4.59367	7.33	0.867	1	R.IGAYIHDSR.I
*	AMG1_1_0220-02142012-03.3632.3632.2	2.9596	0.2005	0.995	1185.72	1185.72	-1.8	1	4.79658	8.8	0.944	1	R.IATIGENIKVK.R
*	AMG1_1_0220-02142012-03.4946.4946.3	3.473	0.2791	1	2850.54	2850.55	-3.3	1	4.26045	5.02	0.375	1	K.AKEEPKAEEAKEAVASPPTTVVSAALVK.Q
*	AMG1_1_0220-02142012-03.1907.1907.2	2.3553	0.1508	0.99	1047.52	1047.52	-3.3	2	3.78259	7.33	0.8	1	R.IGSYIHDSR.I
U	contaminant_GR78_LYCES	3	3	0.063	666	73235	5.2	0.0019585	0.156112	owl|P49118| 78 KD GLUCOSE REGULATED PROTEIN HOMOLOG PRECURSOR (GRP 78) (IMMUNOGLOBULIN...
	Filename	XCorr	DeltCN	Conf%	ObsM+H+	CalcM+H+	PPM	SpR	Prob Score	pI	Ion%	#	Sequence
	AMG1_1_0220-02142012-02.3975.3975.2	2.6486	0.3594	0.994	1536.75	1536.75	1.1	1	5.45141	5.63	0.545	1	K.NGHVEIIANDQGNR.I
	AMG1_1_0220-02142012-02.5733.5733.2	5.1125	0.4678	1	1787.99	1787.99	1.2	1	6.89423	6.56	0.786	1	R.IINEPTAAAIAYGLDKK.G
	AMG1_1_0220-02142012-02.5999.5999.2	2.4668	0.4166	0.992	1345.65	1345.65	-0.4	1	6.79761	6.56	0.882	1	R.NALETYVYNMK.N
U	AT4G35090.1	3	3	0.063	492	56931	7.1	0.00265114	0.156112	| Symbols: CAT2 | catalase 2 | chr4:16700937-16703215 REVERSE LENGTH=492
U	AT4G35090.2	3	3	0.065	474	54995	6.8	0.00275182	0.161449	| Symbols: CAT2 | catalase 2 | chr4:16701105-16703215 REVERSE LENGTH=474
	Filename	XCorr	DeltCN	Conf%	ObsM+H+	CalcM+H+	PPM	SpR	Prob Score	pI	Ion%	#	Sequence
	AMG1_1_0220-02142012-03.2150.2150.2	1.649	0.254	0.987	988.516	988.521	-4.8	2	5.37078	7.33	0.692	1	R.FSTVIHER.G
	AMG1_1_0220-02142012-03.1920.1920.2	2.5655	0.236	0.995	1069.52	1069.52	-1.1	1	5.30646	7.33	0.923	1	K.SHIQENWR.I
	AMG1_1_0220-02142012-03.2500.2500.2	2.2216	0.1784	0.981	1862.9	1862.91	-1.2	1	4.74465	4.89	0.5	1	R.CIIEKENNFKEPGER.Y
U	AT4G23895.3	4	4	0.06	467	52000	6.2	0.00372409	0.148154	| Symbols: | Pleckstrin homology (PH) domain-containing protein | chr4:12422883-12426318 FORWARD LENGTH=467
U	AT4G23900.1	4	4	0.118	237	25773	9.4	0.00733819	0.3122	| Symbols: | Nucleoside diphosphate kinase family protein | chr4:12424505-12426318 FORWARD LENGTH=237
	Filename	XCorr	DeltCN	Conf%	ObsM+H+	CalcM+H+	PPM	SpR	Prob Score	pI	Ion%	#	Sequence
	AMG1_1_0220-02142012-03.4608.4608.2	2.561	0.1535	0.99	1344.76	1344.76	-0.6	1	5.50505	9.08	0.7	1	R.TFIAIKPDGVQR.G
	AMG1_1_0220-02142012-04.4446.4446.2	2.1841	0.1542	0.978	1344.76	1344.76	-4.1	3	4.27131	9.08	0.474	1	R.TFIAIKPDGVQR.G
	AMG1_1_0220-02142012-03.2376.2376.2	2.3898	0.3187	0.995	1682.9	1682.91	-2.8	1	6.34103	6.56	0.481	1	K.LIGATDPQKSEPGTIR.G
	AMG1_1_0220-02142012-03.2456.2456.3	1.9253	0.0141	0.65	1682.9	1682.91	-1.7	19	3.0581	6.56	0.405	1	K.LIGATDPQKSEPGTIR.G
U	AT4G02405.1	2	2	0.06	333	37820	6.1	0.00261134	0.148154	| Symbols: | S-adenosyl-L-methionine-dependent methyltransferases superfamily protein | chr4:1057999-1059671 REVERSE LENGTH=333
U	AT4G02405.2	2	2	0.063	317	35653	7.8	0.00274314	0.156112	| Symbols: | S-adenosyl-L-methionine-dependent methyltransferases superfamily protein | chr4:1058118-1059671 REVERSE LENGTH=317
	Filename	XCorr	DeltCN	Conf%	ObsM+H+	CalcM+H+	PPM	SpR	Prob Score	pI	Ion%	#	Sequence
	AMG1_1_0220-02142012-04.4819.4819.3	2.8777	0.1079	0.928	2152.11	2152.11	1	1	4.12812	7.33	0.446	1	R.SLRAENEPSIQSALVSASHR.L
	AMG1_1_0220-02142012-04.4782.4782.3	2.2802	0.3186	0.733	2065.1	2065.08	8.6	2	4.85196	7.33	0.351	1	S.LRAENEPSIQSALVSASHR.L
U	AT1G55490.1	2	2	0.058	600	63809	6.5	0.00144929	0.142878	| Symbols: CPN60B, LEN1 | chaperonin 60 beta | chr1:20715717-20718673 REVERSE LENGTH=600
U	AT3G13470.1	2	2	0.059	596	63342	5.7	0.00145902	0.145513	| Symbols: | TCP-1/cpn60 chaperonin family protein | chr3:4389685-4392624 FORWARD LENGTH=596
U	AT1G55490.2	2	2	0.058	600	63809	6.5	0.00144929	0.142878	| Symbols: CPN60B, LEN1 | chaperonin 60 beta | chr1:20715717-20718673 REVERSE LENGTH=600
	Filename	XCorr	DeltCN	Conf%	ObsM+H+	CalcM+H+	PPM	SpR	Prob Score	pI	Ion%	#	Sequence
	AMG1_1_0220-02142012-04.8983.8983.3	3.1765	0.3496	1	3750.07	3750.06	3.1	1	5.78948	4.03	0.345	1	R.DLVGVLEDAIRGGYPILIIAEDIEQEALATLVVNK.L
	AMG1_1_0220-02142012-04.8718.8718.3	2.8856	0.3149	1	2569.42	2569.41	2.1	1	5.84407	3.96	0.362	1	R.GGYPILIIAEDIEQEALATLVVNK.L
U	ATCG00120.1	2	2	0.057	507	55328	5.2	0.00171514	0.14025	| Symbols: ATPA | ATP synthase subunit alpha | chrC:9938-11461 REVERSE LENGTH=507
	Filename	XCorr	DeltCN	Conf%	ObsM+H+	CalcM+H+	PPM	SpR	Prob Score	pI	Ion%	#	Sequence
*	AMG1_1_0220-02142012-02.2204.2204.2	2.0685	0.1045	0.956	934.492	934.495	-3.5	2	4.10525	9.08	0.786	1	R.GKISASESR.L
*	AMG1_1_0220-02142012-02.6975.6975.3	3.955	0.363	1	2292.16	2292.17	-4.5	1	6.31917	4.25	0.6	1	K.TLTAEAESFLKEGIQEQLER.F
U	AT2G32920.1	2	2	0.057	440	47755	5.8	0.00197631	0.14025	| Symbols: ATPDIL2-3, PDI9, ATPDI9, PDIL2-3 | PDI-like 2-3 | chr2:13962502-13965406 REVERSE LENGTH=440
	Filename	XCorr	DeltCN	Conf%	ObsM+H+	CalcM+H+	PPM	SpR	Prob Score	pI	Ion%	#	Sequence
*	AMG1_1_0220-02142012-03.4496.4496.2	1.884	0.2529	0.989	1087.61	1087.61	-4.4	4	4.98863	6.56	0.6	1	K.GLLSDRLEGK.S
*	AMG1_1_0220-02142012-03.4762.4762.2	4.7189	0.5721	1	1744.81	1744.81	-0.3	1	10.2454	5.63	0.88	1	K.LGHVNCDVEQSIMSR.F
U	AT3G55610.1	3	3	0.056	726	78871	6.8	0.00179664	0.137627	| Symbols: P5CS2 | delta 1-pyrroline-5-carboxylate synthase 2 | chr3:20624278-20628989 REVERSE LENGTH=726
	Filename	XCorr	DeltCN	Conf%	ObsM+H+	CalcM+H+	PPM	SpR	Prob Score	pI	Ion%	#	Sequence
	AMG1_1_0220-02142012-03.7895.7895.3	2.5352	0.2581	0.971	3044.76	3044.76	0.6	1	5.03872	4.42	0.319	1	K.LIGLVTSREEIPDLLKLDDVIDLVIPR.G
	AMG1_1_0220-02142012-03.2810.2810.2	4.4345	0.5779	1	1502.73	1502.73	-1.9	1	9.57645	7.33	0.913	1	R.QVDSAAVFHNASTR.F
	AMG1_1_0220-02142012-03.2781.2781.3	1.7953	0.2655	0.959	1502.73	1502.73	-1.9	30	4.72054	7.33	0.462	1	R.QVDSAAVFHNASTR.F
U	AT2G28000.1	2	2	0.056	586	62072	5.2	0.00148392	0.137627	| Symbols: CPN60A, CH-CPN60A, SLP | chaperonin-60alpha | chr2:11926603-11929184 FORWARD LENGTH=586
	Filename	XCorr	DeltCN	Conf%	ObsM+H+	CalcM+H+	PPM	SpR	Prob Score	pI	Ion%	#	Sequence
*	AMG1_1_0220-02142012-03.2304.2304.2	3.2605	0.4063	1	1443.73	1443.73	0.2	1	6.50743	7.33	0.842	1	A.NVKEIAFDQHSR.A
*	AMG1_1_0220-02142012-03.6760.6760.3	2.3758	0.3169	0.993	2139.16	2139.16	-1.6	1	5.1014	6.56	0.518	1	R.AALQAGIDKLADCVGLTLGPR.G
U	AT3G02230.1	2	2	0.056	357	40629	5.9	0.00243579	0.137627	| Symbols: RGP1, ATRGP1 | reversibly glycosylated polypeptide 1 | chr3:415463-417304 FORWARD LENGTH=357
U	AT5G15650.1	2	2	0.056	360	40890	6.1	0.00241549	0.137627	| Symbols: RGP2, ATRGP2 | reversibly glycosylated polypeptide 2 | chr5:5092203-5094093 FORWARD LENGTH=360
	Filename	XCorr	DeltCN	Conf%	ObsM+H+	CalcM+H+	PPM	SpR	Prob Score	pI	Ion%	#	Sequence
	AMG1_1_0220-02142012-04.4467.4467.2	2.2363	0.2015	0.989	1178.62	1178.62	-0.6	2	4.70927	8.64	0.8	1	K.TGLPYIYHSK.A
	AMG1_1_0220-02142012-04.4166.4166.2	1.5015	0.1529	0.921	1117.63	1117.64	-4	2	3.49307	10.04	0.571	1	K.ASNPFVNLKK.E
U	AT3G06850.1	2	2	0.054	483	52706	6.8	0.00180036	0.1324	| Symbols: BCE2, LTA1, DIN3 | 2-oxoacid dehydrogenases acyltransferase family protein | chr3:2158212-2160465 REVERSE LENGTH=483
U	AT3G06850.2	2	2	0.054	483	52706	6.8	0.00180036	0.1324	| Symbols: BCE2, LTA1, DIN3 | 2-oxoacid dehydrogenases acyltransferase family protein | chr3:2158212-2160465 REVERSE LENGTH=483
	Filename	XCorr	DeltCN	Conf%	ObsM+H+	CalcM+H+	PPM	SpR	Prob Score	pI	Ion%	#	Sequence
	AMG1_1_0220-02142012-04.4654.4654.3	2.6918	0.2749	0.993	1910.97	1910.97	-1.2	9	5.36139	9.08	0.42	1	K.ASSNFEDKTVPLRGFSR.A
	AMG1_1_0220-02142012-02.3875.3875.2	2.485	0.2112	0.992	901.518	901.51	8.5	1	4.88153	6.56	0.867	1	R.VLDGATVAR.F
U	AT4G18360.1	2	2	0.054	368	40482	8.3	0.00236298	0.1324	| Symbols: | Aldolase-type TIM barrel family protein | chr4:10146141-10148386 REVERSE LENGTH=368
U	AT4G18360.2	2	2	0.064	314	34404	8	0.00276935	0.158777	| Symbols: | Aldolase-type TIM barrel family protein | chr4:10146627-10148386 REVERSE LENGTH=314
	Filename	XCorr	DeltCN	Conf%	ObsM+H+	CalcM+H+	PPM	SpR	Prob Score	pI	Ion%	#	Sequence
	AMG1_1_0220-02142012-02.6235.6235.2	2.6925	0.4388	0.991	2439.06	2439.06	3.1	1	7.2189	3.96	0.538	1	K.MVYDYYASGAEDQWTLQENR.N
	AMG1_1_0220-02142012-03.1033.1033.2	4.0064	0.4147	1	2439.05	2439.06	-1.2	1	8.82965	3.96	0.615	1	K.MVYDYYASGAEDQWTLQENR.N
U	contaminant_KERATIN05	3	4	0.053	471	51531	5.2	0.00369247	0.129796	no description
U	contaminant_KERATIN12	3	4	0.058	431	47974	5	0.00403515	0.142878	no description
	Filename	XCorr	DeltCN	Conf%	ObsM+H+	CalcM+H+	PPM	SpR	Prob Score	pI	Ion%	#	Sequence
	AMG1_1_0220-02142012-03.3671.3671.2	2.9279	0.2921	0.993	1064.61	1064.61	-3.4	1	5.61104	8.8	1	1	R.LASYLDKVR.A
	AMG1_1_0220-02142012-03.2918.2918.2	2.6834	0.1078	0.989	1036.53	1036.53	-4.5	1	5.10765	9.08	0.909	2	K.IRDWYQR.Q
	AMG1_1_0220-02142012-02.5655.5655.2	2.6142	0.1156	0.99	1029.59	1029.59	-0.1	1	4.46478	4.46	0.933	1	R.VLDELTLAR.A
U	AT5G35630.1	2	2	0.053	430	47411	6.9	0.00202227	0.129796	| Symbols: GS2, GLN2, ATGSL1 | glutamine synthetase 2 | chr5:13831220-13833239 FORWARD LENGTH=430
U	AT5G35630.3	2	2	0.053	430	47411	6.9	0.00202227	0.129796	| Symbols: GS2, GLN2, ATGSL1 | glutamine synthetase 2 | chr5:13831220-13833239 FORWARD LENGTH=430
U	AT5G35630.2	2	2	0.053	430	47411	6.9	0.00202227	0.129796	| Symbols: GS2, GLN2, ATGSL1 | glutamine synthetase 2 | chr5:13831220-13833239 FORWARD LENGTH=430
	Filename	XCorr	DeltCN	Conf%	ObsM+H+	CalcM+H+	PPM	SpR	Prob Score	pI	Ion%	#	Sequence
	AMG1_1_0220-02142012-03.2238.2238.2	1.5561	0.1839	0.947	1078.59	1078.59	-2.2	19	4.54256	8.8	0.4	1	R.AKAAEIFSNK.K
	AMG1_1_0220-02142012-03.2923.2923.3	2.63	0.2563	0.993	1509.77	1509.77	-3.2	2	5.11084	6.56	0.553	1	K.SMREEGGFEVIKK.A
U	AT1G49240.1	2	2	0.053	377	41863	5.6	0.00230657	0.129796	| Symbols: ACT8 | actin 8 | chr1:18216539-18217947 FORWARD LENGTH=377
U	AT3G18780.2	2	2	0.053	377	41877	5.6	0.00230657	0.129796	| Symbols: ACT2, DER1, LSR2, ENL2 | actin 2 | chr3:6475535-6476832 FORWARD LENGTH=377
U	AT3G18780.1	2	2	0.054	371	41232	5.7	0.00234387	0.1324	| Symbols: ACT2, DER1, LSR2, ENL2 | actin 2 | chr3:6475535-6476728 FORWARD LENGTH=371
	Filename	XCorr	DeltCN	Conf%	ObsM+H+	CalcM+H+	PPM	SpR	Prob Score	pI	Ion%	#	Sequence
	AMG1_1_0220-02142012-02.2612.2612.2	1.974	0.2781	0.992	1338.63	1338.63	-2.3	1	5.18535	4.72	0.789	1	K.DAYVGDEAQSKR.G
	AMG1_1_0220-02142012-04.1814.1814.2	2.1964	0.3176	0.995	895.533	895.536	-3.5	2	5.27017	9.08	0.846	1	K.VVAPPERK.Y
U	AT5G22510.1	2	2	0.052	617	69240	6.2	0.00140936	0.127197	| Symbols: INV-E, At-A/N-InvE | alkaline/neutral invertase | chr5:7474974-7477479 REVERSE LENGTH=617
	Filename	XCorr	DeltCN	Conf%	ObsM+H+	CalcM+H+	PPM	SpR	Prob Score	pI	Ion%	#	Sequence
*	AMG1_1_0220-02142012-04.4880.4880.3	1.5312	0.0952	0.676	1952.82	1952.81	4.6	1	3.76408	7.16	0.375	1	K.TMDCHSPGQGLMPCSFK.V
	AMG1_1_0220-02142012-04.7997.7997.2	3.1117	0.317	0.994	1738	1738.01	-1.2	1	7.30902	6.56	0.792	1	R.VAPVDSGLWWIILLR.A
U	ATCG00490.1	2	2	0.052	479	52955	6.3	0.0018154	0.127197	| Symbols: RBCL | ribulose-bisphosphate carboxylases | chrC:54958-56397 FORWARD LENGTH=479
	Filename	XCorr	DeltCN	Conf%	ObsM+H+	CalcM+H+	PPM	SpR	Prob Score	pI	Ion%	#	Sequence
*	AMG1_1_0220-02142012-04.1938.1938.2	1.5998	0.044	0.818	1447.76	1447.77	-1.2	7	4.09019	7.41	0.304	1	R.LSGGDHIHAGTVVGK.L
*	AMG1_1_0220-02142012-02.4556.4556.2	3.2598	0.3063	0.993	1116.58	1116.58	-2.8	1	6.39724	6.56	1	1	R.VALEACVQAR.N
U	AT5G09590.1	2	2	0.05	682	72991	5.8	0.00127504	0.122018	| Symbols: MTHSC70-2, HSC70-5 | mitochondrial HSO70 2 | chr5:2975721-2978508 FORWARD LENGTH=682
	Filename	XCorr	DeltCN	Conf%	ObsM+H+	CalcM+H+	PPM	SpR	Prob Score	pI	Ion%	#	Sequence
	AMG1_1_0220-02142012-03.2626.2626.2	2.3687	0.0583	0.949	1140.67	1140.67	-2.7	8	4.2049	9.08	0.632	1	K.GELLVGTPAKR.Q
*	AMG1_1_0220-02142012-03.8785.8785.2	5.6084	0.6291	1	2456.41	2456.4	3	1	11.9464	4.14	0.765	1	K.ELLLLDVTPLSLGIETLGGVFTR.L
U	AT3G55410.1	4	4	0.049	1017	115163	6.9	0.00171008	0.119438	| Symbols: | 2-oxoglutarate dehydrogenase, E1 component | chr3:20541897-20545728 FORWARD LENGTH=1017
	Filename	XCorr	DeltCN	Conf%	ObsM+H+	CalcM+H+	PPM	SpR	Prob Score	pI	Ion%	#	Sequence
*	AMG1_1_0220-02142012-03.4481.4481.2	2.2475	0.1466	0.984	1256.66	1256.66	-2.7	2	3.63496	6.56	0.688	1	R.EKIETPTPWR.Y
	AMG1_1_0220-02142012-02.3045.3045.2	2.8713	0.4259	1	1158.51	1158.51	-3.3	1	6.95019	6.56	0.812	1	R.SSQYCTDVAK.A
	AMG1_1_0220-02142012-04.4369.4369.3	2.947	0.217	0.994	1901.92	1901.91	3.3	12	4.25033	5.8	0.452	1	R.RFGHNEIDEPSFTQPK.M
	AMG1_1_0220-02142012-03.2321.2321.2	1.7828	0.1119	0.921	1588.78	1588.78	-1.7	1	3.29126	7.33	0.5	1	R.LSGQDVERGTFSHR.H
U	contaminant_KERATIN14	4	4	0.047	638	65871	8.1	0.00272594	0.114295	no description
	Filename	XCorr	DeltCN	Conf%	ObsM+H+	CalcM+H+	PPM	SpR	Prob Score	pI	Ion%	#	Sequence
	AMG1_1_0220-02142012-04.4863.4863.2	2.9746	0.2569	0.994	1082.6	1082.6	-0.5	1	6.06939	9.08	1	1	K.FASFIDKVR.F
	AMG1_1_0220-02142012-02.4580.4580.2	3.5146	0.2529	0.862	1476.8	1476.81	-3.1	6	4.93184	6.56	0.6	1	R.FLEQQNKVLETK.W
	AMG1_1_0220-02142012-02.3607.3607.2	2.2135	0.0617	0.949	1133.57	1133.56	9.7	2	4.07492	4.72	0.733	1	R.KLLEGEECR.M
	AMG1_1_0220-02142012-02.3663.3663.2	2.2832	0.2539	0.996	1005.46	1005.47	-2.7	1	5.80792	4.14	0.846	1	K.LLEGEECR.M
U	AT1G07920.1	2	2	0.047	449	49502	9.1	0.00193669	0.114295	| Symbols: | GTP binding Elongation factor Tu family protein | chr1:2455559-2457001 FORWARD LENGTH=449
U	AT5G60390.3	2	2	0.047	449	49502	9.1	0.00193669	0.114295	| Symbols: | GTP binding Elongation factor Tu family protein | chr5:24289226-24290675 FORWARD LENGTH=449
U	AT5G60390.2	2	2	0.052	400	44356	8.3	0.00217394	0.127197	| Symbols: | GTP binding Elongation factor Tu family protein | chr5:24289226-24290577 FORWARD LENGTH=400
U	AT5G60390.1	2	2	0.047	449	49502	9.1	0.00193669	0.114295	| Symbols: | GTP binding Elongation factor Tu family protein | chr5:24289226-24290675 FORWARD LENGTH=449
U	AT1G07940.2	2	2	0.047	449	49502	9.1	0.00193669	0.114295	| Symbols: | GTP binding Elongation factor Tu family protein | chr1:2463350-2464792 REVERSE LENGTH=449
U	AT1G07940.1	2	2	0.047	449	49502	9.1	0.00193669	0.114295	| Symbols: | GTP binding Elongation factor Tu family protein | chr1:2463350-2464792 REVERSE LENGTH=449
U	AT1G07930.2	2	2	0.056	372	41374	9.2	0.00233757	0.137627	| Symbols: | GTP binding Elongation factor Tu family protein | chr1:2459014-2460458 FORWARD LENGTH=372
U	AT1G07930.1	2	2	0.047	449	49502	9.1	0.00193669	0.114295	| Symbols: | GTP binding Elongation factor Tu family protein | chr1:2459014-2460458 FORWARD LENGTH=449
	Filename	XCorr	DeltCN	Conf%	ObsM+H+	CalcM+H+	PPM	SpR	Prob Score	pI	Ion%	#	Sequence
	AMG1_1_0220-02142012-03.1887.1887.2	2.7908	0.3625	0.993	1120.59	1120.6	-4.4	1	6.62277	8.8	0.933	1	K.STTTGHLIYK.L
	AMG1_1_0220-02142012-04.4305.4305.2	3.1946	0.3786	0.99	1025.61	1025.61	-3	1	6.2454	10.06	0.842	1	K.IGGIGTVPVGR.V
U	AT3G47520.1	2	3	0.047	403	42406	8.5	0.00323663	0.114295	| Symbols: MDH | malate dehydrogenase | chr3:17513657-17514868 FORWARD LENGTH=403
	Filename	XCorr	DeltCN	Conf%	ObsM+H+	CalcM+H+	PPM	SpR	Prob Score	pI	Ion%	#	Sequence
*	AMG1_1_0220-02142012-03.3484.3484.2	4.2961	0.4765	1	1786.94	1786.94	-1.8	1	8.50647	8.8	0.741	2	K.ASIDKGVAFANKPAAAAAN.-
*	AMG1_1_0220-02142012-03.2062.2062.2	3.1751	0.4282	1	1272.67	1272.67	-0.7	1	6.98376	9.08	0.773	1	K.GVAFANKPAAAAAN.-
U	AT3G07630.1	2	2	0.045	381	42115	7.8	0.00228235	0.109175	| Symbols: ADT2 | arogenate dehydratase 2 | chr3:2435457-2437530 FORWARD LENGTH=381
U	AT3G07630.2	2	2	0.045	381	42115	7.8	0.00228235	0.109175	| Symbols: ADT2 | arogenate dehydratase 2 | chr3:2435457-2437530 FORWARD LENGTH=381
	Filename	XCorr	DeltCN	Conf%	ObsM+H+	CalcM+H+	PPM	SpR	Prob Score	pI	Ion%	#	Sequence
	AMG1_1_0220-02142012-04.4073.4073.2	3.0993	0.416	0.991	1909.98	1909.98	-0.3	1	8.1045	7.11	0.538	1	R.VLSHPQALAQCENTLTK.L
	AMG1_1_0220-02142012-04.4077.4077.3	2.2941	0.2409	0.968	1909.98	1909.98	2.2	22	3.90779	7.11	0.311	1	R.VLSHPQALAQCENTLTK.L
U	AT5G65750.1	3	3	0.039	1025	116399	7.3	0.00127255	0.0939563	| Symbols: | 2-oxoglutarate dehydrogenase, E1 component | chr5:26304212-26307947 FORWARD LENGTH=1025
	Filename	XCorr	DeltCN	Conf%	ObsM+H+	CalcM+H+	PPM	SpR	Prob Score	pI	Ion%	#	Sequence
	AMG1_1_0220-02142012-02.3045.3045.2	2.8713	0.4259	1	1158.51	1158.51	-3.3	1	6.95019	6.56	0.812	1	R.SSQYCTDVAK.A
	AMG1_1_0220-02142012-04.4369.4369.3	2.947	0.217	0.994	1901.92	1901.91	3.3	12	4.25033	5.8	0.452	1	R.RFGHNEIDEPSFTQPK.M
	AMG1_1_0220-02142012-03.2321.2321.2	1.7828	0.1119	0.921	1588.78	1588.78	-1.7	1	3.29126	7.33	0.5	1	R.LSGQDVERGTFSHR.H
U	AT3G16950.1	2	2	0.039	570	60757	8.1	0.00152557	0.0939563	| Symbols: LPD1, ptlpd1 | lipoamide dehydrogenase 1 | chr3:5786761-5790383 REVERSE LENGTH=570
U	AT3G16950.2	2	2	0.035	623	66661	8.4	0.00139579	0.0839269	| Symbols: LPD1, ptlpd1 | lipoamide dehydrogenase 1 | chr3:5786508-5790383 REVERSE LENGTH=623
	Filename	XCorr	DeltCN	Conf%	ObsM+H+	CalcM+H+	PPM	SpR	Prob Score	pI	Ion%	#	Sequence
	AMG1_1_0220-02142012-04.1866.1866.2	1.8631	0.2197	0.984	1190.64	1190.63	3.9	1	4.11854	10.99	0.8	1	K.IRNNLTNSMK.A
	AMG1_1_0220-02142012-04.3914.3914.2	1.5695	0.2619	0.978	1365.72	1365.72	1.2	1	5.10052	8.64	0.438	1	R.KIDYHTGVFASK.I
U	contaminant_KERATIN06	2	2	0.039	456	49168	4.8	0.00190696	0.0939563	no description
U	contaminant_KERATIN10	2	2	0.045	400	44106	5.1	0.00217394	0.109175	no description
U	contaminant_KERATIN07	2	2	0.038	473	50915	5.5	0.00183843	0.0914403	no description
	Filename	XCorr	DeltCN	Conf%	ObsM+H+	CalcM+H+	PPM	SpR	Prob Score	pI	Ion%	#	Sequence
	AMG1_1_0220-02142012-03.3671.3671.2	2.9279	0.2921	0.993	1064.61	1064.61	-3.4	1	5.61104	8.8	1	1	R.LASYLDKVR.A
	AMG1_1_0220-02142012-02.5655.5655.2	2.6142	0.1156	0.99	1029.59	1029.59	-0.1	1	4.46478	4.46	0.933	1	R.VLDELTLAR.T
U	AT2G38040.1	3	3	0.036	769	85306	5.8	0.00169618	0.0864257	| Symbols: CAC3 | acetyl Co-enzyme a carboxylase carboxyltransferase alpha subunit | chr2:15917612-15920749 FORWARD LENGTH=769
U	AT2G38040.2	3	3	0.036	769	85306	5.8	0.00169618	0.0864257	| Symbols: CAC3 | acetyl Co-enzyme a carboxylase carboxyltransferase alpha subunit | chr2:15917612-15920749 FORWARD LENGTH=769
	Filename	XCorr	DeltCN	Conf%	ObsM+H+	CalcM+H+	PPM	SpR	Prob Score	pI	Ion%	#	Sequence
	AMG1_1_0220-02142012-04.3959.3959.2	1.582	0.3646	0.992	1023.5	1023.51	-4	2	5.69096	8.8	0.583	1	R.YMFIGHQK.G
	AMG1_1_0220-02142012-02.3969.3969.2	1.9565	0.1849	0.984	910.43	910.426	3.7	1	4.61915	4.46	0.714	1	R.EAVFSDSR.K
	AMG1_1_0220-02142012-03.1804.1804.2	3.9246	0.4855	1	1204.69	1204.69	-2.5	1	8.46663	9.68	0.895	1	R.AKAASEATSLKK.E
U	AT5G20890.1	2	2	0.036	527	57286	5.9	0.00165005	0.0864257	| Symbols: | TCP-1/cpn60 chaperonin family protein | chr5:7087020-7089906 REVERSE LENGTH=527
	Filename	XCorr	DeltCN	Conf%	ObsM+H+	CalcM+H+	PPM	SpR	Prob Score	pI	Ion%	#	Sequence
*	AMG1_1_0220-02142012-03.2259.2259.2	1.7511	0.0057	0.828	1065.56	1065.57	-4.1	1	2.85305	7.33	0.75	1	K.SLHIDNPAAK.V
*	AMG1_1_0220-02142012-03.2293.2293.2	1.5273	0.1376	0.916	1017.51	1017.51	-3.3	1	3.66039	7.33	0.733	1	K.SHAIEAFSR.A
U	AT5G43060.1	2	2	0.035	463	51204	6.2	0.00187813	0.0839269	| Symbols: | Granulin repeat cysteine protease family protein | chr5:17269784-17272117 REVERSE LENGTH=463
	Filename	XCorr	DeltCN	Conf%	ObsM+H+	CalcM+H+	PPM	SpR	Prob Score	pI	Ion%	#	Sequence
*	AMG1_1_0220-02142012-04.4594.4594.2	2.9675	0.3052	0.995	1589.87	1589.88	-2.1	1	7.49556	7.33	0.654	1	K.ALAHQPISVAIEAGGR.A
*	AMG1_1_0220-02142012-04.4603.4603.3	2.8952	0.1801	0.967	1589.88	1589.88	5.3	2	4.97133	7.33	0.511	1	K.ALAHQPISVAIEAGGR.A
U	contaminant_NRL_1MCOH	2	2	0.035	428	46852	8.9	0.00203172	0.0839269	owl|| Immunoglobulin g1 (igg1) (mcg) with a hinge deletion, chain H...
	Filename	XCorr	DeltCN	Conf%	ObsM+H+	CalcM+H+	PPM	SpR	Prob Score	pI	Ion%	#	Sequence
*	AMG1_1_0220-02142012-02.4780.4780.2	1.7354	0.0981	0.936	835.433	835.434	-1.5	16	3.25728	6.56	0.727	1	K.DTLMISR.T
*	AMG1_1_0220-02142012-03.2592.2592.2	1.2593	0.1725	0.889	838.501	838.503	-2.8	1	4.58074	6.56	0.833	1	K.ALPAPIEK.T
U	contaminant_KERATIN15	2	2	0.033	629	64511	6.5	0.00138247	0.0789467	no description
	Filename	XCorr	DeltCN	Conf%	ObsM+H+	CalcM+H+	PPM	SpR	Prob Score	pI	Ion%	#	Sequence
	AMG1_1_0220-02142012-04.4863.4863.2	2.9746	0.2569	0.994	1082.6	1082.6	-0.5	1	6.06939	9.08	1	1	K.FASFIDKVR.F
	AMG1_1_0220-02142012-02.4580.4580.2	3.5146	0.2529	0.862	1476.8	1476.81	-3.1	6	4.93184	6.56	0.6	1	R.FLEQQNKVLETK.W
U	AT1G20630.1	2	2	0.033	492	56762	7.4	0.00176743	0.0789467	| Symbols: CAT1 | catalase 1 | chr1:7146812-7149609 FORWARD LENGTH=492
	Filename	XCorr	DeltCN	Conf%	ObsM+H+	CalcM+H+	PPM	SpR	Prob Score	pI	Ion%	#	Sequence
	AMG1_1_0220-02142012-03.2150.2150.2	1.649	0.254	0.987	988.516	988.521	-4.8	2	5.37078	7.33	0.692	1	R.FSTVIHER.G
	AMG1_1_0220-02142012-03.1920.1920.2	2.5655	0.236	0.995	1069.52	1069.52	-1.1	1	5.30646	7.33	0.923	1	K.SHIQENWR.I
U	AT3G09840.1	3	3	0.028	809	89393	5.2	0.00161232	0.0665962	| Symbols: CDC48, ATCDC48, CDC48A | cell division cycle 48 | chr3:3019494-3022832 FORWARD LENGTH=809
U	AT5G03340.1	3	3	0.028	810	89958	5.2	0.00161032	0.0665962	| Symbols: | ATPase, AAA-type, CDC48 protein | chr5:810091-813133 REVERSE LENGTH=810
U	AT3G53230.1	3	3	0.028	815	90341	5.2	0.00160045	0.0665962	| Symbols: | ATPase, AAA-type, CDC48 protein | chr3:19723416-19726489 FORWARD LENGTH=815
	Filename	XCorr	DeltCN	Conf%	ObsM+H+	CalcM+H+	PPM	SpR	Prob Score	pI	Ion%	#	Sequence
	AMG1_1_0220-02142012-02.3396.3396.2	2.116	0.2181	0.989	1075.53	1075.54	-2.8	12	4.11972	4.46	0.588	1	K.LAGESESNLR.K
	AMG1_1_0220-02142012-04.4022.4022.2	2.4906	0.3757	0.994	1568.81	1568.82	-2.9	1	6.20863	9.98	0.5	1	R.KYQAFAQTLQQSR.G
	AMG1_1_0220-02142012-04.4037.4037.3	2.7043	0.1014	0.927	1568.81	1568.82	-3	1	4.41608	9.98	0.611	1	R.KYQAFAQTLQQSR.G
U	ATCG00480.1	2	2	0.028	498	53934	5.5	0.00174614	0.0665962	| Symbols: ATPB, PB | ATP synthase subunit beta | chrC:52660-54156 REVERSE LENGTH=498
	Filename	XCorr	DeltCN	Conf%	ObsM+H+	CalcM+H+	PPM	SpR	Prob Score	pI	Ion%	#	Sequence
*	AMG1_1_0220-02142012-04.4343.4343.2	2.9655	0.4092	0.991	1328.67	1328.67	-2	1	8.49076	7.33	0.652	1	K.AHGGVSVFGGVGER.T
*	AMG1_1_0220-02142012-04.4368.4368.3	2.6182	0.2009	0.967	1328.67	1328.67	-3.6	1	4.81413	7.33	0.6	1	K.AHGGVSVFGGVGER.T
U	AT4G29060.2	2	2	0.027	709	76856	4.8	0.00122648	0.0641431	| Symbols: emb2726 | elongation factor Ts family protein | chr4:14317744-14321315 FORWARD LENGTH=709
	Filename	XCorr	DeltCN	Conf%	ObsM+H+	CalcM+H+	PPM	SpR	Prob Score	pI	Ion%	#	Sequence
	AMG1_1_0220-02142012-02.3950.3950.2	2.7262	0.322	0.994	1159.64	1159.63	3.9	2	6.18858	4.72	0.824	1	R.LVEADIESKR.I
	AMG1_1_0220-02142012-03.1878.1878.2	2.53	0.2216	0.991	1031.52	1031.53	-2.7	3	4.59367	7.33	0.867	1	R.IGAYIHDSR.I
U	AT5G42390.1	2	2	0.016	1265	140607	6.6	0.000687411	0.0375284	| Symbols: | Insulinase (Peptidase family M16) family protein | chr5:16945308-16952647 FORWARD LENGTH=1265
	Filename	XCorr	DeltCN	Conf%	ObsM+H+	CalcM+H+	PPM	SpR	Prob Score	pI	Ion%	#	Sequence
*	AMG1_1_0220-02142012-03.2384.2384.2	1.8984	0.0104	0.876	949.543	949.547	-3.3	5	3.03477	9.08	0.692	1	R.LKEFGVTR.G
*	AMG1_1_0220-02142012-03.2343.2343.2	3.3261	0.4419	1	1260.61	1260.62	-1.3	1	8.27188	8.26	0.833	1	R.ACAYIAGPAPNR.W
	Proteins	Peptide IDs	Spectra
Unfiltered	14321	13125	18374
Filtered	94	479	649
Forward matches	94	479	649
Decoy matches	0	0	0
Forward FDR	0	0	0
/ip2_garibaldi/yrc/Noriyuki_2/AHG_01_2016_07_06_13_83322/search/projects2016_07_26_14_100855

## Sheet: YFP-AHG1 (ex2; -ABA)
Supplementary Data 1. List of AHG1-interacting protein candidates in the YFP-AHG1ox plants derived from LC-MS/MS data.
DTASelect v2.1.3
Reference: Cociorva D, Tabb DL, Yates JR 3rd, "Validation of tandem mass spectrometry database search results using DTASelect", Current Protocols in Bioinformatics, Chapter 13, Unit 13.4 (2007).
/ip2_garibaldi/yrc/Noriyuki_2/AHG_02_2016_07_06_13_83323/search/projects2016_07_26_14_100856
/data/2/rpark/ip2_data/yrc/database///UniProt_Arabidopsis_thaliana_Nori_08-23-2011_reversed.fasta
ProLuCID 1.3.5 in SQT format.
-p 2 -y 1 --trypstat --pfp 0.01 --extra --pI -DM 10 --DB --dm -in -t 1 --brief --quiet
Jump to the summary table.
sequest.params modifications:
TRUE	Use criteria
0	Minimum peptide probability
0.86	Peptide global false discovery rate
0	Minimum protein probability
1	Protein false discovery rate
1	Minimum charge state
50	Maximum charge state
-1	Minimum ion proportion
10000	Maximum Sp rank
-1	Minimum Sp score
10	Maximum mass deviation (ppm)
TRUE	Define delta mass with respect to nearest isotope
Include	Modified peptide inclusion
Half	Tryptic status requirement
FALSE	Multiple, ambiguous IDs allowed
Ignore	Peptide validation handling
Salt step	Purge duplicate peptides by protein
FALSE	Include only loci with unique peptide
FALSE	Remove subset proteins
Ignore	Locus validation handling
0	Minimum modified peptides per locus
2	Minimum peptides per locus
Locus Key:
Validation Status	Locus	Sequence Count	Spectrum Count	Sequence Coverage	Length	MolWt	pI	NSAF	EMPAI	Descriptive Name
Similarity Key:
Locus	# of identical peptides	# of differing peptides
U	AT5G51760.1	173	387	0.904	416	46043	5.6	0.0976142	7.01678	| Symbols: AHG1 | Protein phosphatase 2C family protein | chr5:21026916-21028912 FORWARD LENGTH=416
	Filename	XCorr	DeltCN	Conf%	ObsM+H+	CalcM+H+	PPM	SpR	Prob Score	pI	Ion%	#	Sequence
	AMG1_2_04162012-02.1918.1918.2	3.2971	0.3492	1	1305.62	1305.63	-2.4	1	4.86261	4.46	0.857	1	R.TISTGRGDDVSPT.K
	AMG1_2_04162012-02.1523.1523.2	3.7264	0.2671	1	1433.72	1433.72	-1.4	1	5.31706	6.56	0.826	2	R.TISTGRGDDVSPTK.C
	AMG1_2_04162012-03.1376.1376.2	3.9979	0.2849	1	1749.86	1749.85	0.3	1	6.85013	8.26	0.654	1	R.TISTGRGDDVSPTKCR.E
	AMG1_2_04162012-03.1530.1530.2	2.8379	0.1868	0.999	1391.7	1391.7	-2.8	1	4.68526	10.06	0.682	1	R.RQAAVFGEPSSSR.N
	AMG1_2_04162012-04.1534.1534.2	4.4619	0.3558	1	1391.7	1391.7	-1	1	7.1515	10.06	0.955	3	R.RQAAVFGEPSSSR.N
	AMG1_2_04162012-04.1480.1480.3	2.7466	0.191	0.997	1391.7	1391.7	-2.1	1	5.87749	10.06	0.838	3	R.RQAAVFGEPSSSR.N
	AMG1_2_04162012-02.2407.2407.2	3.1618	0.3349	1	1235.6	1235.6	-1.4	1	7.06212	6.56	0.905	3	R.QAAVFGEPSSSR.N
	AMG1_2_04162012-03.1812.1812.2	2.9708	0.3376	1	1235.6	1235.6	-2.9	1	7.03206	6.56	0.81	1	R.QAAVFGEPSSSR.N
	AMG1_2_04162012-02.2266.2266.2	1.7376	0.1138	0.335	1036.5	1036.51	-3.1	1	4.2573	6.56	1	1	A.AVFGEPSSSR.N
	AMG1_2_04162012-02.3165.3165.2	2.9333	0.308	0.991	1619.71	1619.71	-0.8	1	5.67981	4.72	0.684	1	R.NRDRTDMEVYSSF.D
	AMG1_2_04162012-03.3985.3985.2	3.5816	0.3403	1	2200.06	2200.05	5.8	1	5.55683	4.89	0.519	1	R.NRDRTDMEVYSSFDVPLR.K
	AMG1_2_04162012-03.4118.4118.3	3.7045	0.4074	1	2200.04	2200.05	-1	1	7.32209	4.89	0.714	1	R.NRDRTDMEVYSSFDVPLR.K
	AMG1_2_04162012-04.3337.3337.2	3.9802	0.4695	1	2328.14	2328.14	1.9	1	7.29234	6.34	0.821	2	R.NRDRTDMEVYSSFDVPLRK.Q
	AMG1_2_04162012-03.3639.3639.3	4.0117	0.414	1	2328.14	2328.14	-1	1	7.51849	6.34	0.655	1	R.NRDRTDMEVYSSFDVPLRK.Q
	AMG1_2_04162012-04.4400.4400.3	4.5404	0.459	1	2328.14	2328.14	2.1	1	6.40085	6.34	0.615	7	R.NRDRTDMEVYSSFDVPLRK.Q
	AMG1_2_04162012-03.3642.3642.4	3.0566	0.3683	1	2328.14	2328.14	-1.2	1	6.52594	6.34	0.571	1	R.NRDRTDMEVYSSFDVPLRK.Q
	AMG1_2_04162012-04.4240.4240.4	3.406	0.4451	1	2328.14	2328.14	-0.2	1	6.91275	6.34	0.6	5	R.NRDRTDMEVYSSFDVPLRK.Q
	AMG1_2_04162012-04.3224.3224.5	2.4501	0.2084	0.994	2328.13	2328.14	-2.4	4	4.69856	6.34	0.48	1	R.NRDRTDMEVYSSFDVPLRK.Q
	AMG1_2_04162012-04.3190.3190.2	3.5826	0.4589	1	2456.2	2456.2	2.6	1	7.05931	6.34	0.679	1	R.NRDRTDMEVYSSFDVPLRKQ.A
	AMG1_2_04162012-04.3187.3187.3	6.1874	0.4179	1	2456.2	2456.2	-0.8	1	8.39918	6.34	0.672	1	R.NRDRTDMEVYSSFDVPLRKQ.A
	AMG1_2_04162012-04.3189.3189.4	2.6271	0.3075	0.868	2456.2	2456.2	-1	1	5.46419	6.34	0.518	1	R.NRDRTDMEVYSSFDVPLRKQ.A
	AMG1_2_04162012-02.3789.3789.2	5.409	0.5278	1	1929.9	1929.9	0.4	1	9.83295	4.4	0.92	2	R.DRTDMEVYSSFDVPLR.K
	AMG1_2_04162012-03.4458.4458.2	4.9105	0.5245	1	1929.9	1929.9	-2.3	1	9.49424	4.4	0.769	1	R.DRTDMEVYSSFDVPLR.K
	AMG1_2_04162012-02.3790.3790.3	4.447	0.4833	1	1929.9	1929.9	-1.6	1	8.51514	4.4	0.609	1	R.DRTDMEVYSSFDVPLR.K
	AMG1_2_04162012-02.3585.3585.2	4.5536	0.5442	1	2057.99	2058	-1.4	1	9.28377	4.89	0.962	3	R.DRTDMEVYSSFDVPLRK.Q
	AMG1_2_04162012-03.3940.3940.2	5.3964	0.4823	1	2057.99	2058	-1.2	1	8.84867	4.89	0.926	2	R.DRTDMEVYSSFDVPLRK.Q
	AMG1_2_04162012-04.3457.3457.2	3.9538	0.5159	1	2058	2058	1.7	1	8.87245	4.89	0.846	1	R.DRTDMEVYSSFDVPLRK.Q
	AMG1_2_04162012-02.3403.3403.3	5.6281	0.5171	1	2057.99	2058	-1.1	1	8.47856	4.89	0.76	4	R.DRTDMEVYSSFDVPLRK.Q
	AMG1_2_04162012-03.4054.4054.3	5.1666	0.5242	1	2057.99	2058	-1.2	1	8.38126	4.89	0.688	1	R.DRTDMEVYSSFDVPLRK.Q
	AMG1_2_04162012-02.3421.3421.4	2.5008	0.3022	1	2057.99	2058	-2.7	17	4.68312	4.89	0.444	1	R.DRTDMEVYSSFDVPLRK.Q
	AMG1_2_04162012-02.3439.3439.2	4.9571	0.504	1	2186.05	2186.05	-0.3	1	8.29547	4.89	0.786	1	R.DRTDMEVYSSFDVPLRKQ.A
	AMG1_2_04162012-02.3438.3438.3	6.3527	0.5427	1	2186.05	2186.05	-1.7	1	9.25826	4.89	0.784	1	R.DRTDMEVYSSFDVPLRKQ.A
	AMG1_2_04162012-02.3922.3922.2	3.5999	0.4786	1	1658.77	1658.77	-1.3	1	7.451	4.14	0.864	1	R.TDMEVYSSFDVPLR.K
	AMG1_2_04162012-03.541.541.2	1.0012	0.0746	0.922	1658.77	1658.77	-4.4	1	3.50813	4.14	0.353	1	R.TDMEVYSSFDVPLR.K
	AMG1_2_04162012-02.3495.3495.2	4.6987	0.4674	1	1786.87	1786.87	-0.6	1	8.06804	4.72	0.875	2	R.TDMEVYSSFDVPLRK.Q
	AMG1_2_04162012-03.4127.4127.2	4.3842	0.5069	1	1786.87	1786.87	-0.6	1	8.35051	4.72	0.833	1	R.TDMEVYSSFDVPLRK.Q
	AMG1_2_04162012-02.3592.3592.3	3.8034	0.387	1	1786.86	1786.87	-2.6	1	6.06381	4.72	0.739	1	R.TDMEVYSSFDVPLRK.Q
	AMG1_2_04162012-03.4133.4133.3	3.1034	0.4625	1	1786.86	1786.87	-1.7	1	7.21298	4.72	0.558	1	R.TDMEVYSSFDVPLRK.Q
	AMG1_2_04162012-03.2201.2201.2	1.7872	0.0749	0.304	899.492	899.495	-3.2	3	2.95643	6.56	0.692	1	R.RSEIGGLPA.D
	AMG1_2_04162012-03.5059.5059.2	3.489	0.33	1	1501.8	1501.8	-0.7	1	6.56151	4.46	0.75	1	R.RSEIGGLPADIGGFL.A
	AMG1_2_04162012-03.5012.5012.2	2.3849	0.2264	0.792	1837.98	1837.98	-2.7	3	4.59831	4.46	0.438	1	R.RSEIGGLPADIGGFLAPPA.A
	AMG1_2_04162012-04.4251.4251.2	3.9735	0.5393	1	1909.02	1909.02	0.9	1	8.71623	4.46	0.786	1	R.RSEIGGLPADIGGFLAPPAA.S
	AMG1_2_04162012-03.4983.4983.2	4.1918	0.3718	1	1996.05	1996.05	-0.3	1	7.5504	4.46	0.719	1	R.RSEIGGLPADIGGFLAPPAAS.S
	AMG1_2_04162012-03.4968.4968.2	3.5284	0.3303	1	2083.08	2083.08	-1.6	1	5.57817	4.46	0.629	1	R.RSEIGGLPADIGGFLAPPAASS.C
	AMG1_2_04162012-04.4148.4148.2	4.3492	0.3354	1	2083.1	2083.08	9.8	1	5.57578	4.46	0.8	1	R.RSEIGGLPADIGGFLAPPAASS.C
	AMG1_2_04162012-03.5008.5008.2	4.0055	0.5776	1	2243.11	2243.11	-3.3	1	10.2626	4.46	0.636	1	R.RSEIGGLPADIGGFLAPPAASSC.Q
	AMG1_2_04162012-04.3815.3815.2	6.7957	0.633	1	2499.27	2499.27	2.1	1	12.1462	6.56	0.865	1	R.RSEIGGLPADIGGFLAPPAASSCQK.S
	AMG1_2_04162012-04.3821.3821.3	3.1911	0.2267	1	2499.27	2499.27	0.8	1	4.38577	6.56	0.591	1	R.RSEIGGLPADIGGFLAPPAASSCQK.S
	AMG1_2_04162012-03.5162.5162.4	2.8357	0.2416	0.632	4728.33	4728.31	2.6	1	4.14411	4.19	0.287	1	R.RSEIGGLPADIGGFLAPPAASSCQKSEAPVWKGEETEDEPLYGIV.S
	AMG1_2_04162012-04.4432.4432.3	4.5359	0.5751	1	5258.58	5258.58	0.3	1	9.13784	4.42	0.592	1	R.RSEIGGLPADIGGFLAPPAASSCQKSEAPVWKGEETEDEPLYGIVSVMGR.S
	AMG1_2_04162012-03.5207.5207.5	2.1672	0.1143	0.955	5258.58	5258.58	0.2	1	4.01055	4.42	0.346	1	R.RSEIGGLPADIGGFLAPPAASSCQKSEAPVWKGEETEDEPLYGIVSVMGR.S
	AMG1_2_04162012-03.4905.4905.2	4.2996	0.6029	1	2343.17	2343.16	0.3	1	10.1951	4.46	0.875	1	R.SEIGGLPADIGGFLAPPAASSCQK.S
	AMG1_2_04162012-03.4915.4915.3	3.5861	0.3102	1	2343.16	2343.16	-1.1	1	5.3006	4.46	0.627	1	R.SEIGGLPADIGGFLAPPAASSCQK.S
	AMG1_2_04162012-03.5449.5449.3	3.8614	0.4478	1	5102.48	5102.48	0	1	7.1556	4.19	0.429	1	R.SEIGGLPADIGGFLAPPAASSCQKSEAPVWKGEETEDEPLYGIVSVMGR.S
	AMG1_2_04162012-03.5442.5442.4	2.7565	0.4005	1	5102.5	5102.48	3.9	1	5.5552	4.19	0.265	1	R.SEIGGLPADIGGFLAPPAASSCQKSEAPVWKGEETEDEPLYGIVSVMGR.S
	AMG1_2_04162012-04.2157.2157.2	2.3083	0.3151	0.93	1276.63	1276.64	-1	1	4.66477	8.26	0.7	2	G.FLAPPAASSCQK.S
	AMG1_2_04162012-02.2303.2303.2	2.7482	0.2001	1	816.423	816.425	-2	1	5.01154	6.56	1	1	K.SEAPVWK.G
	AMG1_2_04162012-02.2718.2718.2	4.0205	0.5793	1	1476.65	1476.65	-0.7	1	9.77567	3.86	0.909	1	K.SEAPVWKGEETED.E
	AMG1_2_04162012-02.4040.4040.2	3.957	0.4623	1	2248.07	2248.07	0.5	1	7.13564	3.8	0.821	1	K.SEAPVWKGEETEDEPLYGIV.S
	AMG1_2_04162012-02.4509.4509.2	4.1844	0.4848	1	2565.21	2565.21	1.2	1	7.70941	3.8	0.593	1	K.SEAPVWKGEETEDEPLYGIVSVM.G
	AMG1_2_04162012-02.4314.4314.2	6.5126	0.5599	1	2778.33	2778.33	0	1	10.2177	4.12	0.889	3	K.SEAPVWKGEETEDEPLYGIVSVMGR.S
	AMG1_2_04162012-03.4931.4931.2	5.7598	0.5753	1	2778.33	2778.33	-0.3	1	10.8738	4.12	0.964	1	K.SEAPVWKGEETEDEPLYGIVSVMGR.S
	AMG1_2_04162012-04.4224.4224.2	5.8265	0.5671	1	2778.34	2778.33	2.9	1	10.8113	4.12	0.857	1	K.SEAPVWKGEETEDEPLYGIVSVMGR.S
	AMG1_2_04162012-02.4138.4138.3	5.9178	0.5707	1	2778.33	2778.33	-0.4	1	8.78805	4.12	0.698	4	K.SEAPVWKGEETEDEPLYGIVSVMGR.S
	AMG1_2_04162012-03.587.587.3	2.2173	0.1767	0.975	2778.33	2778.33	0.5	4	4.51931	4.12	0.21	1	K.SEAPVWKGEETEDEPLYGIVSVMGR.S
	AMG1_2_04162012-02.4147.4147.4	3.9223	0.4359	1	2778.33	2778.33	-1.3	1	6.58356	4.12	0.476	1	K.SEAPVWKGEETEDEPLYGIVSVMGR.S
	AMG1_2_04162012-02.4292.4292.2	5.6243	0.6029	1	1980.92	1980.92	-1.7	1	10.1941	3.86	0.897	1	K.GEETEDEPLYGIVSVMGR.S
	AMG1_2_04162012-04.2151.2151.2	2.4726	0.1634	0.611	1763.88	1763.88	-1.2	1	3.99337	8.26	0.625	1	R.SRKMEDSVTVKPNLC.K
	AMG1_2_04162012-02.2043.2043.2	3.8076	0.2407	1	1247.63	1247.63	-1.2	1	6.39704	6.56	0.889	1	R.KMEDSVTVKPN.L
	AMG1_2_04162012-03.2383.2383.2	4.917	0.5397	1	2116.05	2116.05	-0.5	2	9.20396	6.56	0.786	1	K.MEDSVTVKPNLCKPEVNR.Q
	AMG1_2_04162012-04.2528.2528.2	4.7544	0.5005	1	2116.05	2116.05	0.3	1	8.23392	6.56	0.759	5	K.MEDSVTVKPNLCKPEVNR.Q
	AMG1_2_04162012-03.2386.2386.3	3.9602	0.455	1	2116.05	2116.05	-0.3	1	7.15308	6.56	0.708	1	K.MEDSVTVKPNLCKPEVNR.Q
	AMG1_2_04162012-04.2537.2537.3	4.1469	0.5152	1	2116.05	2116.05	-1.2	1	8.55568	6.56	0.68	3	K.MEDSVTVKPNLCKPEVNR.Q
	AMG1_2_04162012-03.2399.2399.4	2.3311	0.1863	0.991	2116.05	2116.05	-2.2	1	3.84024	6.56	0.532	1	K.MEDSVTVKPNLCKPEVNR.Q
	AMG1_2_04162012-04.2505.2505.4	1.9555	0.1774	0.966	2116.05	2116.05	-2.4	1	3.85337	6.56	0.513	1	K.MEDSVTVKPNLCKPEVNR.Q
	AMG1_2_04162012-03.1725.1725.2	2.7143	0.366	1	1985.01	1985.01	0.1	1	6.54747	6.56	0.519	1	M.EDSVTVKPNLCKPEVNR.Q
	AMG1_2_04162012-04.1940.1940.2	2.5381	0.2316	0.824	1985.01	1985.01	-1.2	1	5.19348	6.56	0.556	1	M.EDSVTVKPNLCKPEVNR.Q
	AMG1_2_04162012-03.1758.1758.3	2.5972	0.1962	0.393	1985.01	1985.01	-2.9	1	4.27532	6.56	0.533	1	M.EDSVTVKPNLCKPEVNR.Q
	AMG1_2_04162012-04.1831.1831.2	4.0297	0.3921	1	1855.97	1855.97	-1.1	1	6.84	8.26	0.731	1	E.DSVTVKPNLCKPEVNR.Q
	AMG1_2_04162012-04.3796.3796.5	3.9749	0.3626	1	5980.71	5980.73	-3.3	1	6.00964	4.41	0.333	1	R.QRPVHFFAVYDGHGGSQVSTLCSTTMHTFVKEELEQNLEEEEEGSENDVVER.K
	AMG1_2_04162012-02.3207.3207.2	6.0935	0.386	1	2633.17	2633.17	1	1	7.52836	3.79	0.815	1	K.EELEQNLEEEEEGSENDVVERK.W
	AMG1_2_04162012-02.3227.3227.3	2.4328	0.0424	0.944	2633.17	2633.17	-0.5	49	2.99714	3.79	0.328	1	K.EELEQNLEEEEEGSENDVVERK.W
	AMG1_2_04162012-02.1853.1853.2	4.037	0.4328	1	1762.76	1762.76	-1.1	1	7.09762	3.64	0.708	1	N.LEEEEEGSENDVVER.K
	AMG1_2_04162012-04.3135.3135.3	5.0607	0.5309	1	3179.35	3179.35	1.3	1	10.7944	6.23	0.603	1	R.SFKRMDEMATSTCVCGTSVPLCNCDPR.E
	AMG1_2_04162012-03.3569.3569.2	2.1745	0.4642	1	2817.15	2817.16	-0.6	1	7.40984	4.72	0.667	1	K.RMDEMATSTCVCGTSVPLCNCDPR.E
	AMG1_2_04162012-02.3125.3125.3	5.6095	0.5907	1	2817.15	2817.16	-0.1	1	12.1348	4.72	0.627	1	K.RMDEMATSTCVCGTSVPLCNCDPR.E
	AMG1_2_04162012-03.4788.4788.3	1.6074	0.2845	0.975	5604.57	5604.57	0.3	1	5.1071	5.06	0.429	1	K.RMDEMATSTCVCGTSVPLCNCDPREAAISGSTAVTAVLTHDHIIVANTGDSR.A
	AMG1_2_04162012-04.4054.4054.3	2.0444	0.2713	0.992	5604.55	5604.57	-3.5	1	4.80042	5.06	0.439	1	K.RMDEMATSTCVCGTSVPLCNCDPREAAISGSTAVTAVLTHDHIIVANTGDSR.A
	AMG1_2_04162012-03.4775.4775.5	2.8659	0.1888	0.994	5604.57	5604.57	-0.3	1	4.30651	5.06	0.308	1	K.RMDEMATSTCVCGTSVPLCNCDPREAAISGSTAVTAVLTHDHIIVANTGDSR.A
	AMG1_2_04162012-04.4052.4052.6	3.5696	0.2153	1	5604.58	5604.57	1.5	1	5.14936	5.06	0.314	1	K.RMDEMATSTCVCGTSVPLCNCDPREAAISGSTAVTAVLTHDHIIVANTGDSR.A
	AMG1_2_04162012-02.3257.3257.2	3.6055	0.6305	1	2661.05	2661.05	0.1	1	11.1698	4.14	0.88	1	R.MDEMATSTCVCGTSVPLCNCDPR.E
	AMG1_2_04162012-02.3258.3258.3	5.6445	0.6096	1	2661.05	2661.05	-0.7	1	10.6862	4.14	0.726	1	R.MDEMATSTCVCGTSVPLCNCDPR.E
	AMG1_2_04162012-03.4880.4880.3	1.5816	0.0966	0.899	5448.47	5448.47	0.5	1	3.73657	4.7	0.461	1	R.MDEMATSTCVCGTSVPLCNCDPREAAISGSTAVTAVLTHDHIIVANTGDSR.A
	AMG1_2_04162012-03.6197.6197.4	2.054	0.1702	0.964	5448.48	5448.47	1.8	1	4.06725	4.7	0.282	2	R.MDEMATSTCVCGTSVPLCNCDPREAAISGSTAVTAVLTHDHIIVANTGDSR.A
	AMG1_2_04162012-04.4136.4136.4	2.5078	0.1372	0.975	5448.51	5448.47	7.2	53	3.94064	4.7	0.233	1	R.MDEMATSTCVCGTSVPLCNCDPREAAISGSTAVTAVLTHDHIIVANTGDSR.A
	AMG1_2_04162012-03.5066.5066.5	1.7977	0.1223	0.929	5448.45	5448.47	-3.3	1	3.56096	4.7	0.342	1	R.MDEMATSTCVCGTSVPLCNCDPREAAISGSTAVTAVLTHDHIIVANTGDSR.A
	AMG1_2_04162012-04.4142.4142.5	2.2708	0.2047	0.99	5448.45	5448.47	-3.9	1	4.49271	4.7	0.29	1	R.MDEMATSTCVCGTSVPLCNCDPREAAISGSTAVTAVLTHDHIIVANTGDSR.A
	AMG1_2_04162012-02.2715.2715.2	3.0044	0.368	1	1634.71	1634.71	-1.6	1	6.39929	5.69	0.667	1	C.VCGTSVPLCNCDPR.E
	AMG1_2_04162012-04.4057.4057.4	2.1353	0.3197	0.579	4163.02	4163.02	-2.2	1	4.30301	5.63	0.331	1	C.GTSVPLCNCDPREAAISGSTAVTAVLTHDHIIVANTGDSR.A
	AMG1_2_04162012-03.5888.5888.2	7.2183	0.5208	1	2806.43	2806.43	-0.8	1	9.84592	5.52	0.742	7	R.EAAISGSTAVTAVLTHDHIIVANTGDSR.A
	AMG1_2_04162012-04.3788.3788.2	5.812	0.497	1	2806.44	2806.43	2.3	1	8.01095	5.52	0.655	1	R.EAAISGSTAVTAVLTHDHIIVANTGDSR.A
	AMG1_2_04162012-03.6139.6139.3	6.4493	0.612	1	2806.43	2806.43	0	1	11.3747	5.52	0.581	17	R.EAAISGSTAVTAVLTHDHIIVANTGDSR.A
	AMG1_2_04162012-04.3710.3710.3	6.124	0.5233	1	2806.44	2806.43	1	1	9.88256	5.52	0.587	15	R.EAAISGSTAVTAVLTHDHIIVANTGDSR.A
	AMG1_2_04162012-03.5665.5665.4	1.9741	0.4242	1	2806.45	2806.43	6.5	1	6.04891	5.52	0.311	6	R.EAAISGSTAVTAVLTHDHIIVANTGDSR.A
	AMG1_2_04162012-04.5661.5661.4	2.5334	0.418	1	2806.44	2806.43	1.5	1	6.04245	5.52	0.351	4	R.EAAISGSTAVTAVLTHDHIIVANTGDSR.A
	AMG1_2_04162012-04.1797.1797.2	5.2222	0.5393	1	1747.91	1747.91	-0.6	1	8.50004	6.51	0.846	1	A.VLTHDHIIVANTGDSR.A
	AMG1_2_04162012-03.2671.2671.2	3.7853	0.3934	1	1508.72	1508.72	-0.3	1	7.59269	5.63	0.913	1	R.NGMAIPLSNDHKPD.R
	AMG1_2_04162012-04.2581.2581.2	4.9907	0.4611	1	1876.9	1876.9	0.3	1	8.39108	5.8	0.833	1	R.NGMAIPLSNDHKPDRPD.E
	AMG1_2_04162012-04.2547.2547.2	5.5658	0.3128	1	2162.04	2162.04	0.2	1	6.80431	5.74	0.667	2	R.NGMAIPLSNDHKPDRPDER.A
	AMG1_2_04162012-04.2488.2488.3	3.2977	0.3495	1	2162.04	2162.04	-0.7	1	5.72466	5.74	0.698	2	R.NGMAIPLSNDHKPDRPDER.A
	AMG1_2_04162012-04.2225.2225.4	2.5328	0.2921	1	2162.04	2162.04	-2.1	1	5.2397	5.74	0.476	3	R.NGMAIPLSNDHKPDRPDER.A
	AMG1_2_04162012-04.2532.2532.3	2.2018	0.2325	0.266	2233.07	2233.08	-2.3	1	4.21597	5.74	0.527	1	R.NGMAIPLSNDHKPDRPDERA.R
	AMG1_2_04162012-04.2201.2201.2	3.7456	0.3218	1	1990.98	1990.98	0.6	1	5.41219	5.74	0.571	1	G.MAIPLSNDHKPDRPDER.A
	AMG1_2_04162012-04.2260.2260.2	3.2736	0.2721	0.983	1859.94	1859.94	0.5	1	4.68486	5.74	0.6	2	M.AIPLSNDHKPDRPDER.A
	AMG1_2_04162012-03.2512.2512.2	3.593	0.3545	1	1675.81	1675.81	-0.1	1	5.21731	5.74	0.682	1	I.PLSNDHKPDRPDER.A
	AMG1_2_04162012-04.2242.2242.2	3.699	0.4323	1	1675.81	1675.81	0.1	1	5.7319	5.74	0.682	3	I.PLSNDHKPDRPDER.A
	AMG1_2_04162012-04.2263.2263.3	2.4922	0.2384	0.618	1675.81	1675.81	-0.1	3	6.01861	5.74	0.561	2	I.PLSNDHKPDRPDER.A
	AMG1_2_04162012-03.1347.1347.2	1.7549	0.1112	0.335	1264.6	1264.6	-3.5	1	3.67096	5.74	0.733	1	N.DHKPDRPDER.A
	AMG1_2_04162012-04.1809.1809.2	2.3939	0.2726	0.898	1112.65	1112.65	-1.6	1	4.74941	10.06	0.824	1	R.ARIEAAGGRVL.V
	AMG1_2_04162012-04.3644.3644.3	2.5822	0.4437	1	2409.36	2409.36	0.5	1	6.57696	6.56	0.532	1	R.IEAAGGRVLVVDGARVEGILATSR.A
	AMG1_2_04162012-04.3650.3650.4	2.9516	0.4197	1	2409.36	2409.36	0.7	1	6.90477	6.56	0.526	1	R.IEAAGGRVLVVDGARVEGILATSR.A
	AMG1_2_04162012-02.2260.2260.2	1.6893	0.0441	0.955	828.493	828.494	-1.5	1	3.0172	6.56	1	1	R.VLVVDGAR.V
	AMG1_2_04162012-02.3949.3949.2	4.7794	0.49	1	1339.79	1339.79	-1.7	1	8.05349	4.46	1	1	R.VLVVDGARVEGIL.A
	AMG1_2_04162012-02.3925.3925.2	2.0513	0.1972	0.554	1598.91	1598.91	-1.3	1	4.78234	4.46	0.667	1	R.VLVVDGARVEGILATS.R
	AMG1_2_04162012-03.5323.5323.2	4.6326	0.3199	1	1755.01	1755.01	-1	1	7.4518	6.56	0.778	9	R.VLVVDGARVEGILATSR.A
	AMG1_2_04162012-04.3694.3694.2	4.186	0.222	1	1755.01	1755.01	1.1	1	6.04437	6.56	0.667	1	R.VLVVDGARVEGILATSR.A
	AMG1_2_04162012-03.4652.4652.3	4.461	0.445	1	1755.01	1755.01	-0.9	1	8.10728	6.56	0.76	6	R.VLVVDGARVEGILATSR.A
	AMG1_2_04162012-04.3589.3589.3	3.9291	0.5311	1	1755.01	1755.01	-1.5	1	9.78068	6.56	0.72	2	R.VLVVDGARVEGILATSR.A
	AMG1_2_04162012-03.4283.4283.2	3.5154	0.3436	1	1542.86	1542.86	-1.5	1	6.22946	6.56	0.708	1	L.VVDGARVEGILATSR.A
	AMG1_2_04162012-03.4295.4295.2	2.3757	0.2827	0.872	1443.79	1443.79	-1.8	1	5.83379	6.56	0.864	1	V.VDGARVEGILATSR.A
	AMG1_2_04162012-03.2217.2217.2	3.8718	0.3636	1	1229.69	1229.7	-2.1	1	6.73222	10.06	1	1	D.GARVEGILATSR.A
	AMG1_2_04162012-04.2445.2445.2	3.5762	0.3729	1	1229.69	1229.7	-2.1	1	6.1635	10.06	0.889	1	D.GARVEGILATSR.A
	AMG1_2_04162012-02.2442.2442.2	3.3286	0.2729	1	945.534	945.536	-3	1	5.41443	6.56	1	2	R.VEGILATSR.A
	AMG1_2_04162012-03.2112.2112.2	3.0573	0.2966	1	945.534	945.536	-2.6	1	5.38711	6.56	0.933	1	R.VEGILATSR.A
	AMG1_2_04162012-04.2185.2185.2	3.0432	0.2827	1	945.536	945.536	-0.8	1	5.32165	6.56	1	2	R.VEGILATSR.A
	AMG1_2_04162012-04.4008.4008.2	5.775	0.4995	1	1997	1997	0.2	1	8.9774	6.56	0.889	1	R.YLKPMVAWEPEVTFMR.R
	AMG1_2_04162012-04.4007.4007.3	4.2828	0.3734	1	1997	1997	-0.7	1	6.41786	6.56	0.647	1	R.YLKPMVAWEPEVTFMR.R
	AMG1_2_04162012-02.5032.5032.2	4.4071	0.5888	1	3235.53	3235.54	-2.6	1	9.23946	4.12	0.926	1	R.RESGDECLVLASDGLWDVLSSQLACDIAR.F
	AMG1_2_04162012-03.5835.5835.2	3.9677	0.4693	1	3235.53	3235.54	-2	1	7.36498	4.12	0.778	2	R.RESGDECLVLASDGLWDVLSSQLACDIAR.F
	AMG1_2_04162012-02.5572.5572.3	6.5362	0.5749	1	3235.53	3235.54	-2.6	1	9.4229	4.12	0.527	6	R.RESGDECLVLASDGLWDVLSSQLACDIAR.F
	AMG1_2_04162012-03.6030.6030.3	6.3518	0.5959	1	3235.54	3235.54	1.4	1	9.89651	4.12	0.568	8	R.RESGDECLVLASDGLWDVLSSQLACDIAR.F
	AMG1_2_04162012-04.5449.5449.3	5.1406	0.4389	1	3235.54	3235.54	1.7	1	7.66271	4.12	0.514	5	R.RESGDECLVLASDGLWDVLSSQLACDIAR.F
	AMG1_2_04162012-02.5047.5047.4	3.6236	0.4069	1	3235.53	3235.54	-2.8	1	6.68394	4.12	0.325	1	R.RESGDECLVLASDGLWDVLSSQLACDIAR.F
	AMG1_2_04162012-02.5750.5750.2	4.5905	0.5556	1	3079.43	3079.43	0	1	8.92838	3.8	0.893	6	R.ESGDECLVLASDGLWDVLSSQLACDIAR.F
	AMG1_2_04162012-03.6.6.2	4.8201	0.4665	1	3079.43	3079.43	-1	1	7.27496	3.8	0.679	8	R.ESGDECLVLASDGLWDVLSSQLACDIAR.F
	AMG1_2_04162012-04.5349.5349.2	5.6924	0.523	1	3079.44	3079.43	0.9	1	8.31661	3.8	0.821	3	R.ESGDECLVLASDGLWDVLSSQLACDIAR.F
	AMG1_2_04162012-02.5288.5288.3	6.0379	0.5368	1	3079.43	3079.43	-2.5	1	8.98165	3.8	0.639	9	R.ESGDECLVLASDGLWDVLSSQLACDIAR.F
	AMG1_2_04162012-03.7041.7041.3	7.0851	0.5486	1	3079.43	3079.43	-1.5	1	8.85505	3.8	0.562	13	R.ESGDECLVLASDGLWDVLSSQLACDIAR.F
	AMG1_2_04162012-04.16.16.3	5.4961	0.4391	1	3079.43	3079.43	-2.3	1	8.91676	3.8	0.479	11	R.ESGDECLVLASDGLWDVLSSQLACDIAR.F
	AMG1_2_04162012-04.5192.5192.4	5.281	0.46	1	3079.43	3079.43	-0.4	1	8.40553	3.8	0.448	1	R.ESGDECLVLASDGLWDVLSSQLACDIAR.F
	AMG1_2_04162012-03.6218.6218.2	3.42	0.4182	1	2950.39	2950.39	0.2	1	8.70807	3.86	0.821	1	E.SGDECLVLASDGLWDVLSSQLACDIAR.F
	AMG1_2_04162012-02.5253.5253.3	3.9749	0.4546	1	2950.39	2950.39	-0.6	1	7.21778	3.86	0.548	1	E.SGDECLVLASDGLWDVLSSQLACDIAR.F
	AMG1_2_04162012-03.6223.6223.3	5.1988	0.3915	1	2950.38	2950.39	-3.8	1	7.43548	3.86	0.514	1	E.SGDECLVLASDGLWDVLSSQLACDIAR.F
	AMG1_2_04162012-03.6053.6053.2	5.1671	0.633	1	2691.32	2691.31	2.1	1	10.877	3.96	0.828	1	D.ECLVLASDGLWDVLSSQLACDIAR.F
	AMG1_2_04162012-03.3993.3993.2	4.2651	0.2507	1	1836.89	1836.89	-1.6	1	5.75434	4.72	0.72	1	R.FCLREETPSSLDLNR.M
	AMG1_2_04162012-04.3299.3299.2	5.3419	0.3658	1	1836.89	1836.89	-0.2	1	7.12518	4.72	0.84	1	R.FCLREETPSSLDLNR.M
	AMG1_2_04162012-03.3772.3772.3	4.36	0.4129	1	1836.89	1836.89	-1.9	1	6.54337	4.72	0.875	2	R.FCLREETPSSLDLNR.M
	AMG1_2_04162012-02.3390.3390.3	4.2675	0.4986	1	3523.55	3523.55	0.8	1	8.27862	4.19	0.533	1	R.FCLREETPSSLDLNRMAQEDDNDGEQNPSR.S
	AMG1_2_04162012-03.4657.4657.4	3.0892	0.2607	1	4549.17	4549.17	0.2	1	5.51099	4.42	0.476	1	R.FCLREETPSSLDLNRMAQEDDNDGEQNPSRSVLAATLLTR.L
	AMG1_2_04162012-02.2768.2768.2	3.8983	0.3079	1	1529.79	1529.79	-1	1	5.13449	4.72	0.818	1	C.LREETPSSLDLNR.M
	AMG1_2_04162012-02.2736.2736.2	2.4555	0.3193	1	1260.6	1260.61	-1.7	1	5.97064	4.14	0.882	1	R.EETPSSLDLNR.M
	AMG1_2_04162012-02.1280.1280.2	3.3506	0.3095	1	1705.67	1705.67	-1	1	7.01043	3.86	0.667	1	R.MAQEDDNDGEQNPSR.S
	AMG1_2_04162012-03.934.934.2	4.2313	0.2985	1	1705.66	1705.67	-4.2	1	7.90785	3.86	0.75	1	R.MAQEDDNDGEQNPSR.S
	AMG1_2_04162012-02.3633.3633.2	2.9205	0.479	1	2731.3	2731.3	2	1	7.25874	4.25	0.586	1	R.MAQEDDNDGEQNPSRSVLAATLLTR.L
	AMG1_2_04162012-02.3678.3678.3	4.0823	0.482	1	2731.29	2731.3	-0.8	1	8.04847	4.25	0.636	1	R.MAQEDDNDGEQNPSRSVLAATLLTR.L
	AMG1_2_04162012-03.3912.3912.2	3.7936	0.2384	1	1044.64	1044.64	-1.9	1	5.56599	10.06	1	2	R.SVLAATLLTR.L
	AMG1_2_04162012-04.3506.3506.2	3.76	0.2392	1	1044.64	1044.64	-1.6	1	5.39418	10.06	0.941	4	R.SVLAATLLTR.L
	AMG1_2_04162012-02.3791.3791.2	3.3881	0.4253	1	1516.82	1516.82	-1.2	1	6.37709	4.46	0.773	2	R.QSSDNISVVVIDLK.N
	AMG1_2_04162012-03.4637.4637.2	4.4358	0.3912	1	1516.82	1516.82	-0.6	1	6.6743	4.46	0.913	14	R.QSSDNISVVVIDLK.N
	AMG1_2_04162012-04.3786.3786.2	4.7182	0.4429	1	1516.82	1516.82	0.3	1	7.96845	4.46	0.917	17	R.QSSDNISVVVIDLK.N
	AMG1_2_04162012-02.4346.4346.2	5.1928	0.5713	1	1932.98	1932.99	-2.6	1	9.62547	4.46	0.654	2	R.QSSDNISVVVIDLKNSSQ.-
	AMG1_2_04162012-03.4797.4797.2	5.3869	0.5223	1	1932.99	1932.99	1.1	1	9.8717	4.46	0.704	4	R.QSSDNISVVVIDLKNSSQ.-
	AMG1_2_04162012-04.3957.3957.2	4.6325	0.4695	1	1932.99	1932.99	-0.9	1	8.06297	4.46	0.615	8	R.QSSDNISVVVIDLKNSSQ.-
U	YFP	120	175	0.894	254	28699	6	0.0722936	6.8343	254 AA| 28699 MW| 5594288F310C2FD0 CRC64
	Filename	XCorr	DeltCN	Conf%	ObsM+H+	CalcM+H+	PPM	SpR	Prob Score	pI	Ion%	#	Sequence
	AMG1_2_04162012-03.5335.5335.3	7.4004	0.4994	1	2751.45	2751.46	-1.5	1	9.68541	4.58	0.797	1	M.VSKGEELFTGVVPILVELDGDVNGHK.F
	AMG1_2_04162012-03.5380.5380.4	6.1341	0.4832	1	4236.08	4236.1	-5.3	1	7.33509	4.42	0.432	1	M.VSKGEELFTGVVPILVELDGDVNGHKFSVSGEGEGDATYGK.L
	AMG1_2_04162012-04.4524.4524.4	4.6289	0.3486	1	4236.1	4236.1	1.6	1	7.14342	4.42	0.481	1	M.VSKGEELFTGVVPILVELDGDVNGHKFSVSGEGEGDATYGK.L
	AMG1_2_04162012-04.4492.4492.5	2.1895	0.2531	0.277	4691.42	4691.41	1.4	1	4.98564	4.63	0.405	1	M.VSKGEELFTGVVPILVELDGDVNGHKFSVSGEGEGDATYGKLTLK.F
	AMG1_2_04162012-04.4483.4483.6	2.7102	0.2481	0.611	4691.41	4691.41	0.6	3	4.76201	4.63	0.298	1	M.VSKGEELFTGVVPILVELDGDVNGHKFSVSGEGEGDATYGKLTLK.F
	AMG1_2_04162012-02.4845.4845.2	6.7522	0.5882	1	2437.26	2437.26	-1	1	11.2398	4.25	0.774	1	K.GEELFTGVVPILVELDGDVNGHK.F
	AMG1_2_04162012-03.5500.5500.4	3.5521	0.3105	1	4377.22	4377.21	2.2	83	5.04915	4.42	0.245	1	K.GEELFTGVVPILVELDGDVNGHKFSVSGEGEGDATYGKLTLK.F
	AMG1_2_04162012-03.3464.3464.3	8.6153	0.5878	1	2666.3	2666.31	-1.2	1	10.9954	5.74	0.8	1	D.GDVNGHKFSVSGEGEGDATYGKLTLK.F
	AMG1_2_04162012-02.2725.2725.2	4.5628	0.5648	1	1503.66	1503.66	-1.1	1	10.8746	4.14	0.92	4	K.FSVSGEGEGDATYGK.L
	AMG1_2_04162012-03.729.729.2	1.9964	0.3105	0.999	1503.66	1503.66	-2.8	1	5.84229	4.14	0.333	2	K.FSVSGEGEGDATYGK.L
	AMG1_2_04162012-02.3264.3264.2	5.8627	0.5038	1	1958.97	1958.97	0.1	1	8.90319	4.72	0.781	1	K.FSVSGEGEGDATYGKLTLK.F
	AMG1_2_04162012-02.3266.3266.3	2.7013	0.2917	1	1958.97	1958.97	-1.9	1	5.97582	4.72	0.483	1	K.FSVSGEGEGDATYGKLTLK.F
	AMG1_2_04162012-02.2854.2854.2	5.1455	0.4568	1	1724.87	1724.87	-0.2	1	8.00551	4.72	0.778	1	S.VSGEGEGDATYGKLTLK.F
	AMG1_2_04162012-04.2195.2195.2	1.7081	0.1179	0.348	994.591	994.593	-1.8	8	3.69999	9.68	0.714	1	D.ATYGKLTLK.F
	AMG1_2_04162012-03.1843.1843.2	2.4241	0.1799	0.842	851.418	851.419	-1.8	1	4.84513	8.26	1	1	Y.GLQCFAR.Y
	AMG1_2_04162012-04.1801.1801.2	2.5616	0.2257	0.927	851.418	851.419	-1.9	1	5.14162	8.26	1	1	Y.GLQCFAR.Y
	AMG1_2_04162012-03.2242.2242.2	4.6457	0.3934	1	1592.73	1592.73	-0.1	1	8.10133	7.41	1	1	R.YPDHMKQHDFFK.S
	AMG1_2_04162012-03.3614.3614.2	4.2272	0.5447	1	2068.96	2068.95	2.4	1	10.1357	5.8	0.889	1	K.QHDFFKSAMPEGYVQER.T
	AMG1_2_04162012-02.2637.2637.2	2.9666	0.3328	1	1266.58	1266.58	-2	1	7.8534	4.46	0.944	2	K.SAMPEGYVQER.T
	AMG1_2_04162012-02.2947.2947.2	3.213	0.2912	1	1347.66	1347.66	-2	1	6.80336	6.56	0.882	1	R.TIFFKDDGNYK.T
	AMG1_2_04162012-03.3365.3365.2	3.358	0.3634	1	1347.66	1347.66	-0.6	1	6.90611	6.56	1	1	R.TIFFKDDGNYK.T
	AMG1_2_04162012-02.2915.2915.3	1.0541	0.2039	0.89	1347.66	1347.66	-1.6	11	4.27022	6.56	0.375	1	R.TIFFKDDGNYK.T
	AMG1_2_04162012-03.3373.3373.3	1.2334	0.1752	0.905	1347.66	1347.66	-1.3	6	4.00297	6.56	0.406	1	R.TIFFKDDGNYK.T
	AMG1_2_04162012-03.3281.3281.2	4.2106	0.5311	1	1604.81	1604.81	-0.9	1	8.6131	8.64	0.9	5	R.TIFFKDDGNYKTR.A
	AMG1_2_04162012-04.2679.2679.2	4.1886	0.4649	1	1604.81	1604.81	0.2	1	8.71009	8.64	0.95	1	R.TIFFKDDGNYKTR.A
	AMG1_2_04162012-03.3059.3059.3	2.8475	0.5219	1	1604.8	1604.81	-2.5	1	7.70499	8.64	0.763	3	R.TIFFKDDGNYKTR.A
	AMG1_2_04162012-04.2741.2741.3	3.1059	0.5044	1	1604.8	1604.81	-1.7	1	9.46316	8.64	0.757	1	R.TIFFKDDGNYKTR.A
	AMG1_2_04162012-04.2752.2752.2	5.7773	0.3918	1	2032.05	2032.05	0.8	1	9.46917	8.7	0.923	1	R.TIFFKDDGNYKTRAEVK.F
	AMG1_2_04162012-04.2750.2750.3	3.482	0.37	1	2032.05	2032.05	-0.8	1	6.39734	8.7	0.551	1	R.TIFFKDDGNYKTRAEVK.F
	AMG1_2_04162012-04.2793.2793.4	1.7943	0.3332	0.994	2032.04	2032.05	-3.1	10	5.5996	8.7	0.438	1	R.TIFFKDDGNYKTRAEVK.F
	AMG1_2_04162012-02.2992.2992.2	2.3688	0.1294	0.61	1133.52	1133.53	-2	1	5.65227	6.56	0.786	1	I.FFKDDGNYK.T
	AMG1_2_04162012-03.2972.2972.2	3.3309	0.2599	1	1390.67	1390.67	-3.5	1	6.53802	8.64	1	2	I.FFKDDGNYKTR.A
	AMG1_2_04162012-04.2725.2725.2	3.0928	0.2547	0.983	1390.67	1390.67	-0.7	1	5.08994	8.64	0.833	1	I.FFKDDGNYKTR.A
	AMG1_2_04162012-03.3275.3275.2	4.9713	0.5093	1	1734.91	1734.91	-0.3	1	7.66336	6.56	0.88	2	K.TRAEVKFEGDTLVNR.I
	AMG1_2_04162012-04.2753.2753.2	4.4108	0.4048	1	1734.91	1734.91	0.1	1	6.6436	6.56	0.76	1	K.TRAEVKFEGDTLVNR.I
	AMG1_2_04162012-03.3093.3093.3	4.5005	0.4148	1	1734.91	1734.91	-1.9	1	7.44313	6.56	0.805	1	K.TRAEVKFEGDTLVNR.I
	AMG1_2_04162012-04.3332.3332.2	5.9124	0.422	1	2218.23	2218.22	3.3	1	8.00885	6.34	0.821	1	K.TRAEVKFEGDTLVNRIELK.G
	AMG1_2_04162012-04.3331.3331.3	5.1241	0.4599	1	2218.22	2218.22	1.4	1	7.72434	6.34	0.755	3	K.TRAEVKFEGDTLVNRIELK.G
	AMG1_2_04162012-04.3330.3330.4	3.0974	0.0803	0.99	2218.22	2218.22	-0.1	1	3.61175	6.34	0.519	1	K.TRAEVKFEGDTLVNRIELK.G
	AMG1_2_04162012-02.3066.3066.2	4.2558	0.4852	1	1477.76	1477.76	-1	1	8.26565	4.72	0.95	4	R.AEVKFEGDTLVNR.I
	AMG1_2_04162012-03.3255.3255.2	3.9902	0.4823	1	1477.76	1477.76	-0.9	1	7.98238	4.72	1	1	R.AEVKFEGDTLVNR.I
	AMG1_2_04162012-04.2900.2900.2	3.5434	0.4174	1	1477.76	1477.76	-0.5	1	7.29791	4.72	0.8	2	R.AEVKFEGDTLVNR.I
	AMG1_2_04162012-02.2949.2949.3	3.5557	0.2818	1	1477.76	1477.76	-3.6	1	5.4184	4.72	0.795	1	R.AEVKFEGDTLVNR.I
	AMG1_2_04162012-03.3270.3270.3	2.8232	0.1833	0.998	1477.76	1477.76	-1.5	1	4.75618	4.72	0.763	1	R.AEVKFEGDTLVNR.I
	AMG1_2_04162012-02.3448.3448.2	5.8388	0.3738	1	1961.08	1961.07	2.8	1	6.19275	4.89	0.731	2	R.AEVKFEGDTLVNRIELK.G
	AMG1_2_04162012-03.3933.3933.2	6.1408	0.4199	1	1961.07	1961.07	-0.2	1	7.11286	4.89	0.875	10	R.AEVKFEGDTLVNRIELK.G
	AMG1_2_04162012-04.3471.3471.2	5.4635	0.3959	1	1961.07	1961.07	1.2	1	7.44042	4.89	0.808	1	R.AEVKFEGDTLVNRIELK.G
	AMG1_2_04162012-02.3407.3407.3	3.8508	0.1916	1	1961.07	1961.07	-1.3	1	5.90166	4.89	0.625	2	R.AEVKFEGDTLVNRIELK.G
	AMG1_2_04162012-03.5204.5204.3	4.2892	0.3132	1	1961.07	1961.07	-0.7	1	5.59858	4.89	0.633	7	R.AEVKFEGDTLVNRIELK.G
	AMG1_2_04162012-04.3479.3479.3	3.7611	0.3219	1	1961.07	1961.07	0.4	1	5.92707	4.89	0.604	1	R.AEVKFEGDTLVNRIELK.G
	AMG1_2_04162012-02.3405.3405.4	2.0188	0.1861	0.975	1961.07	1961.07	-2.5	1	4.65791	4.89	0.487	1	R.AEVKFEGDTLVNRIELK.G
	AMG1_2_04162012-03.4154.4154.4	2.2807	0.2187	0.993	1961.07	1961.07	-2.3	1	4.91419	4.89	0.539	2	R.AEVKFEGDTLVNRIELK.G
	AMG1_2_04162012-04.3464.3464.4	1.979	0.2554	0.992	1961.07	1961.07	-2.2	1	4.80137	4.89	0.5	1	R.AEVKFEGDTLVNRIELK.G
	AMG1_2_04162012-04.3774.3774.4	4.4771	0.4446	1	3484.85	3484.84	1.8	1	6.29816	5.15	0.444	1	R.AEVKFEGDTLVNRIELKGIDFKEDGNILGHK.L
	AMG1_2_04162012-02.2709.2709.2	3.4191	0.3595	1	1050.52	1050.52	-2.8	1	6.23719	4.46	1	1	K.FEGDTLVNR.I
	AMG1_2_04162012-02.3408.3408.3	2.0461	0.0999	0.956	1533.82	1533.83	-2.5	1	4.07593	4.72	0.65	1	K.FEGDTLVNRIELK.G
	AMG1_2_04162012-04.2756.2756.2	2.5274	0.0536	0.459	1085.67	1085.67	-0.8	1	3.56929	9.08	1	1	D.TLVNRIELK.G
	AMG1_2_04162012-04.3444.3444.3	4.9926	0.4241	1	2026.1	2026.1	-0.8	1	6.3321	5.74	0.723	1	R.IELKGIDFKEDGNILGHK.L
	AMG1_2_04162012-04.3445.3445.4	2.6225	0.1792	0.993	2026.09	2026.1	-2.8	1	4.11491	5.74	0.556	1	R.IELKGIDFKEDGNILGHK.L
	AMG1_2_04162012-03.3480.3480.2	5.3539	0.4944	1	1542.79	1542.79	1.3	1	8.05345	5.8	0.955	1	K.GIDFKEDGNILGHK.L
	AMG1_2_04162012-03.3518.3518.3	3.906	0.3491	1	1542.79	1542.79	-1.7	1	6.0137	5.8	0.8	1	K.GIDFKEDGNILGHK.L
	AMG1_2_04162012-03.4171.4171.2	5.8055	0.5595	1	2339.13	2339.13	1.3	1	10.1397	4.89	0.84	1	K.GIDFKEDGNILGHKLEYNYN.S
	AMG1_2_04162012-03.4175.4175.3	5.095	0.4405	1	2339.13	2339.13	0	1	8.22766	4.89	0.7	1	K.GIDFKEDGNILGHKLEYNYN.S
	AMG1_2_04162012-04.3612.3612.2	2.9308	0.5759	1	3497.69	3497.68	2	1	9.45614	5.66	0.875	1	K.GIDFKEDGNILGHKLEYNYNSHNVYIMADK.Q
	AMG1_2_04162012-04.3719.3719.4	6.8071	0.5522	1	3497.68	3497.68	0.2	1	9.97562	5.66	0.524	1	K.GIDFKEDGNILGHKLEYNYNSHNVYIMADK.Q
	AMG1_2_04162012-04.3597.3597.5	2.6267	0.1052	0.968	3497.68	3497.68	0.1	1	3.81252	5.66	0.551	1	K.GIDFKEDGNILGHKLEYNYNSHNVYIMADK.Q
	AMG1_2_04162012-02.1979.1979.2	1.5294	0.0407	0.945	982.492	982.495	-3	11	3.67338	5.63	0.467	1	K.EDGNILGHK.L
	AMG1_2_04162012-04.3302.3302.2	4.2512	0.4581	1	3193.54	3193.54	0.8	1	9.17174	6.48	0.846	1	K.EDGNILGHKLEYNYNSHNVYIMADKQK.N
	AMG1_2_04162012-04.3295.3295.3	5.9949	0.5574	1	3193.54	3193.54	1.2	1	9.56936	6.48	0.6	1	K.EDGNILGHKLEYNYNSHNVYIMADKQK.N
	AMG1_2_04162012-04.3297.3297.4	6.143	0.3681	1	3193.54	3193.54	-0.5	1	8.4382	6.48	0.576	1	K.EDGNILGHKLEYNYNSHNVYIMADKQK.N
	AMG1_2_04162012-04.2879.2879.4	3.6098	0.3117	1	2358.15	2358.15	-1.3	1	5.07216	8.56	0.536	1	H.KLEYNYNSHNVYIMADKQK.N
	AMG1_2_04162012-02.3206.3206.2	6.4512	0.5278	1	1973.91	1973.91	0.5	1	8.17711	5.63	0.92	1	K.LEYNYNSHNVYIMADK.Q
	AMG1_2_04162012-02.3211.3211.3	3.1175	0.4379	1	1973.9	1973.91	-2.9	1	7.12856	5.63	0.688	1	K.LEYNYNSHNVYIMADK.Q
	AMG1_2_04162012-03.3386.3386.2	6.2995	0.4809	1	2230.06	2230.06	0.8	1	9.71574	7.25	0.889	1	K.LEYNYNSHNVYIMADKQK.N
	AMG1_2_04162012-04.2956.2956.2	5.8894	0.4911	1	2230.06	2230.06	1.5	1	8.63624	7.25	0.778	1	K.LEYNYNSHNVYIMADKQK.N
	AMG1_2_04162012-03.3392.3392.4	2.2849	0.1984	0.991	2230.05	2230.06	-2.2	1	4.834	7.25	0.549	1	K.LEYNYNSHNVYIMADKQK.N
	AMG1_2_04162012-04.2650.2650.2	5.8239	0.4927	1	1987.93	1987.93	0.6	1	8.70757	8.59	0.792	1	E.YNYNSHNVYIMADKQK.N
	AMG1_2_04162012-04.2651.2651.3	5.8655	0.4245	1	1987.93	1987.93	-1	1	8.05898	8.59	0.75	1	E.YNYNSHNVYIMADKQK.N
	AMG1_2_04162012-04.1819.1819.2	6.0451	0.5238	1	1824.87	1824.87	-0.5	1	9.04164	8.7	0.917	1	Y.NYNSHNVYIMADKQK.N
	AMG1_2_04162012-04.1795.1795.2	5.9623	0.4987	1	1710.83	1710.83	-0.3	1	7.97641	8.7	0.955	1	N.YNSHNVYIMADKQK.N
	AMG1_2_04162012-04.1469.1469.2	4.3956	0.4517	1	1433.72	1433.72	-0.3	1	7.98036	8.64	0.895	1	N.SHNVYIMADKQK.N
	AMG1_2_04162012-04.1515.1515.3	2.5812	0.3067	0.938	1433.71	1433.72	-7.9	1	5.03103	8.64	0.471	1	N.SHNVYIMADKQK.N
	AMG1_2_04162012-04.1711.1711.2	2.4499	0.3527	1	1209.63	1209.63	-1.6	1	5.50751	8.64	0.875	1	H.NVYIMADKQK.N
	AMG1_2_04162012-03.1564.1564.2	2.7385	0.3478	1	1095.58	1095.59	-3.1	1	6.12561	8.64	1	1	N.VYIMADKQK.N
	AMG1_2_04162012-04.2244.2244.2	2.5568	0.1972	0.999	919.535	919.536	-0.7	4	4.58539	10.04	0.846	5	K.NGIKVNFK.I
	AMG1_2_04162012-04.1794.1794.2	1.692	0.0096	0.236	805.492	805.493	-1.7	4	3.17031	10.04	0.909	2	N.GIKVNFK.I
	AMG1_2_04162012-03.2273.2273.2	3.1104	0.421	1	1566.79	1566.79	-0.4	1	5.97921	4.72	0.81	1	K.IRHNIEDGSVQLAD.H
	AMG1_2_04162012-03.3491.3491.2	4.8977	0.5697	1	2720.3	2720.3	-0.1	1	8.15557	4.84	0.889	1	K.IRHNIEDGSVQLADHYQQNTPIGD.G
	AMG1_2_04162012-03.3486.3486.3	3.7458	0.3813	1	2720.3	2720.3	-0.1	1	7.38087	4.84	0.574	1	K.IRHNIEDGSVQLADHYQQNTPIGD.G
	AMG1_2_04162012-03.4162.4162.3	4.9317	0.4221	1	3525.73	3525.74	-0.2	1	8.35119	4.58	0.564	1	K.IRHNIEDGSVQLADHYQQNTPIGDGPVLLPDN.H
	AMG1_2_04162012-04.3607.3607.3	5.3678	0.4863	1	4025.98	4025.97	2.6	1	8.99569	4.95	0.318	1	K.IRHNIEDGSVQLADHYQQNTPIGDGPVLLPDNHYLS.Y
	AMG1_2_04162012-04.3724.3724.4	3.36	0.1463	0.465	4189.04	4189.04	1.7	1	4.09814	4.95	0.398	1	K.IRHNIEDGSVQLADHYQQNTPIGDGPVLLPDNHYLSY.Q
	AMG1_2_04162012-04.3685.3685.4	4.1772	0.4947	1	4317.11	4317.1	3.6	1	7.3903	4.95	0.474	1	K.IRHNIEDGSVQLADHYQQNTPIGDGPVLLPDNHYLSYQ.S
	AMG1_2_04162012-04.3686.3686.4	5.8881	0.4579	1	4918.42	4918.4	2.7	1	7.38306	5.04	0.464	1	K.IRHNIEDGSVQLADHYQQNTPIGDGPVLLPDNHYLSYQSALSKD.P
	AMG1_2_04162012-02.3747.3747.3	3.4471	0.4374	1	3256.55	3256.55	1	1	6.91597	4.25	0.397	1	R.HNIEDGSVQLADHYQQNTPIGDGPVLLPDN.H
	AMG1_2_04162012-03.4561.4561.3	4.7396	0.5944	1	4047.92	4047.91	1.3	1	9.80364	4.58	0.563	1	R.HNIEDGSVQLADHYQQNTPIGDGPVLLPDNHYLSYQ.S
	AMG1_2_04162012-03.4490.4490.3	5.6715	0.6541	1	4534.19	4534.19	0.1	1	11.5377	4.95	0.573	1	R.HNIEDGSVQLADHYQQNTPIGDGPVLLPDNHYLSYQSALSK.D
	AMG1_2_04162012-04.3732.3732.3	5.7362	0.5586	1	4534.19	4534.19	0.5	1	10.1241	4.95	0.633	1	R.HNIEDGSVQLADHYQQNTPIGDGPVLLPDNHYLSYQSALSK.D
	AMG1_2_04162012-04.3731.3731.4	6.4433	0.5816	1	4534.2	4534.19	1.9	1	9.25599	4.95	0.458	1	R.HNIEDGSVQLADHYQQNTPIGDGPVLLPDNHYLSYQSALSK.D
	AMG1_2_04162012-03.4516.4516.3	5.1375	0.5654	1	4649.2	4649.22	-4.7	1	9.50345	4.68	0.612	1	R.HNIEDGSVQLADHYQQNTPIGDGPVLLPDNHYLSYQSALSKD.P
	AMG1_2_04162012-03.4512.4512.4	8.0239	0.564	1	4649.22	4649.22	-0.2	1	10.8972	4.68	0.54	1	R.HNIEDGSVQLADHYQQNTPIGDGPVLLPDNHYLSYQSALSKD.P
	AMG1_2_04162012-04.3748.3748.4	6.5374	0.5259	1	4649.22	4649.22	-0.6	1	8.55063	4.68	0.353	1	R.HNIEDGSVQLADHYQQNTPIGDGPVLLPDNHYLSYQSALSKD.P
	AMG1_2_04162012-03.4344.4344.3	5.4348	0.6244	1	5117.45	5117.45	0.6	1	11.0114	4.8	0.598	1	R.HNIEDGSVQLADHYQQNTPIGDGPVLLPDNHYLSYQSALSKDPNEK.R
	AMG1_2_04162012-04.3665.3665.4	5.1848	0.4922	1	5117.46	5117.45	1.5	1	9.91159	4.8	0.442	1	R.HNIEDGSVQLADHYQQNTPIGDGPVLLPDNHYLSYQSALSKDPNEK.R
	AMG1_2_04162012-03.4343.4343.5	5.5679	0.493	1	5117.45	5117.45	-0.2	1	7.57588	4.8	0.413	1	R.HNIEDGSVQLADHYQQNTPIGDGPVLLPDNHYLSYQSALSKDPNEK.R
	AMG1_2_04162012-04.3584.3584.3	3.3617	0.5525	1	5273.58	5273.55	4.7	1	9.99316	5.13	0.581	1	R.HNIEDGSVQLADHYQQNTPIGDGPVLLPDNHYLSYQSALSKDPNEKR.D
	AMG1_2_04162012-03.4165.4165.4	5.6112	0.5742	1	5273.56	5273.55	2.1	1	10.2083	5.13	0.435	1	R.HNIEDGSVQLADHYQQNTPIGDGPVLLPDNHYLSYQSALSKDPNEKR.D
	AMG1_2_04162012-04.3575.3575.4	5.3492	0.5394	1	5273.55	5273.55	-0.1	1	8.86257	5.13	0.441	1	R.HNIEDGSVQLADHYQQNTPIGDGPVLLPDNHYLSYQSALSKDPNEKR.D
	AMG1_2_04162012-03.4174.4174.5	5.8002	0.4716	1	5273.54	5273.55	-2	1	7.42503	5.13	0.414	1	R.HNIEDGSVQLADHYQQNTPIGDGPVLLPDNHYLSYQSALSKDPNEKR.D
	AMG1_2_04162012-04.3576.3576.5	5.7527	0.4145	1	5273.55	5273.55	-0.4	1	7.9234	5.13	0.413	1	R.HNIEDGSVQLADHYQQNTPIGDGPVLLPDNHYLSYQSALSKDPNEKR.D
	AMG1_2_04162012-04.3542.3542.4	6.6098	0.5474	1	4665.3	4665.3	-0.3	1	8.45999	5.66	0.389	1	D.GSVQLADHYQQNTPIGDGPVLLPDNHYLSYQSALSKDPNEKR.D
	AMG1_2_04162012-03.1702.1702.2	2.4814	0.3752	0.991	1735.89	1735.9	-1.8	1	5.66376	8.64	0.583	1	Y.LSYQSALSKDPNEKR.D
	AMG1_2_04162012-04.5922.5922.2	4.3477	0.4187	1	2566.3	2566.29	2.6	1	7.98279	4.4	0.533	1	R.DHMVLLEFVTAAGITLGMDELYK.G
	AMG1_2_04162012-04.6142.6142.3	4.3676	0.4166	1	2566.29	2566.29	-0.3	2	6.99292	4.4	0.517	6	R.DHMVLLEFVTAAGITLGMDELYK.G
	AMG1_2_04162012-04.5561.5561.3	5.9584	0.478	1	3558.81	3558.81	-1	1	10.8606	4.58	0.568	6	R.DHMVLLEFVTAAGITLGMDELYKGTEITSLYK.K
	AMG1_2_04162012-04.6210.6210.4	3.9486	0.4019	1	3558.82	3558.81	2.5	1	6.54119	4.58	0.384	4	R.DHMVLLEFVTAAGITLGMDELYKGTEITSLYK.K
	AMG1_2_04162012-04.1784.1784.2	2.706	0.2511	0.931	1267.72	1267.73	-1.4	1	4.734	9.53	0.778	1	Y.KGTEITSLYKK.A
	AMG1_2_04162012-02.2886.2886.2	3.1408	0.336	1	1011.53	1011.54	-2.8	1	6.39735	6.56	1	1	K.GTEITSLYK.K
	AMG1_2_04162012-02.2435.2435.2	2.8133	0.3239	1	1139.63	1139.63	-3.1	1	5.96459	8.64	1	1	K.GTEITSLYKK.A
	AMG1_2_04162012-03.2162.2162.2	2.5679	0.2769	1	1139.63	1139.63	-2.6	1	5.268	8.64	1	1	K.GTEITSLYKK.A
U	contaminant_KERATIN02	45	45	0.762	622	61987	5.2	0.00759132	4.78096	no description
	Filename	XCorr	DeltCN	Conf%	ObsM+H+	CalcM+H+	PPM	SpR	Prob Score	pI	Ion%	#	Sequence
*	AMG1_2_04162012-02.1610.1610.2	3.0958	0.4974	1	1235.53	1235.53	-2.4	1	8.99606	9.08	0.818	1	R.FSSSSGYGGGSSR.V
*	AMG1_2_04162012-03.4305.4305.2	5.9929	0.6836	1	2705.16	2705.16	-1.8	1	13.8502	8.8	0.919	1	R.GGGGSFGYSYGGGSGGGFSASSLGGGFGGGSR.G
*	AMG1_2_04162012-03.4311.4311.3	6.2138	0.6584	1	2705.16	2705.16	0.2	1	11.8729	8.8	0.635	1	R.GGGGSFGYSYGGGSGGGFSASSLGGGFGGGSR.G
*	AMG1_2_04162012-03.1731.1731.2	2.8773	0.3678	1	951.461	951.464	-3.1	1	6.09739	10.06	0.842	1	S.SLGGGFGGGSR.G
*	AMG1_2_04162012-02.1989.1989.2	2.6649	0.355	1	1065.5	1065.5	-2.5	1	4.94071	6.56	1	1	K.STMQELNSR.L
*	AMG1_2_04162012-02.3738.3738.2	7.19	0.5435	1	2377.19	2377.19	-0.7	1	10.1428	4.25	0.933	1	R.LASYLDKVQALEEANNDLENK.I
*	AMG1_2_04162012-02.4379.4379.4	3.325	0.3646	1	3325.62	3325.62	-1.5	1	6.07892	4.28	0.381	1	R.LASYLDKVQALEEANNDLENKIQDWYDK.K
*	AMG1_2_04162012-02.4335.4335.4	5.8525	0.4718	1	3453.72	3453.72	-0.6	1	7.44022	4.53	0.463	1	R.LASYLDKVQALEEANNDLENKIQDWYDKK.G
*	AMG1_2_04162012-03.4894.4894.3	6.6944	0.5176	1	4119.09	4119.1	-3	1	9.98923	4.81	0.685	1	R.LASYLDKVQALEEANNDLENKIQDWYDKKGPAAIQK.N
*	AMG1_2_04162012-04.2649.2649.2	4.6544	0.4967	1	1760.93	1760.93	0.2	1	7.86127	8.7	0.913	1	K.IQDWYDKKGPAAIQK.N
*	AMG1_2_04162012-04.2652.2652.3	4.1324	0.3845	1	1760.93	1760.93	-1.2	1	7.33403	8.7	0.744	1	K.IQDWYDKKGPAAIQK.N
*	AMG1_2_04162012-02.4605.4605.2	5.3071	0.5563	1	2902.41	2902.41	1.4	1	9.84172	4.4	0.852	1	K.NYSPYYNTIDDLKDQIVDLTVGNNK.T
*	AMG1_2_04162012-03.5546.5546.3	5.9631	0.6566	1	3943.95	3943.96	-0.6	1	11.1196	4.42	0.53	1	K.NYSPYYNTIDDLKDQIVDLTVGNNKTLLDIDNTR.M
*	AMG1_2_04162012-04.4668.4668.3	5.1267	0.5747	1	3943.95	3943.96	-1.2	1	9.93807	4.42	0.587	1	K.NYSPYYNTIDDLKDQIVDLTVGNNKTLLDIDNTR.M
*	AMG1_2_04162012-02.3173.3173.2	2.4959	0.2366	0.999	1060.56	1060.56	-2.2	1	4.75973	4.46	1	1	K.TLLDIDNTR.M
*	AMG1_2_04162012-03.3476.3476.2	3.0033	0.2473	1	1307.68	1307.68	-0.1	4	5.37415	6.56	0.812	1	R.IKFEMEQNLR.Q
*	AMG1_2_04162012-03.3484.3484.3	3.8848	0.2849	1	1307.68	1307.68	-1.1	1	5.44097	6.56	0.857	1	R.IKFEMEQNLR.Q
*	AMG1_2_04162012-02.2878.2878.2	3.0427	0.4156	1	1157.59	1157.59	-1.8	1	6.78865	4.46	0.895	1	R.QGVDADINGLR.Q
*	AMG1_2_04162012-02.4669.4669.2	3.2754	0.4234	1	2329.18	2329.18	1	1	6.03696	4.4	0.533	1	R.QGVDADINGLRQVLDNLTMEK.S
*	AMG1_2_04162012-03.6137.6137.4	3.3193	0.0875	0.99	4609.25	4609.28	-7	2	3.44433	4.31	0.295	1	R.QGVDADINGLRQVLDNLTMEKSDLEMQYETLQEELMALKK.N
*	AMG1_2_04162012-02.4589.4589.3	6.6681	0.4611	1	3470.71	3470.71	0.6	1	10.3358	4.28	0.435	1	R.QVLDNLTMEKSDLEMQYETLQEELMALKK.N
*	AMG1_2_04162012-02.4587.4587.4	4.6061	0.4551	1	3470.71	3470.71	-1.1	2	6.42357	4.28	0.32	1	R.QVLDNLTMEKSDLEMQYETLQEELMALKK.N
*	AMG1_2_04162012-02.4337.4337.2	4.6217	0.4835	1	2299.12	2299.12	0.1	1	7.63543	4.25	0.8	1	K.SDLEMQYETLQEELMALKK.N
*	AMG1_2_04162012-02.4329.4329.3	2.9319	0.3414	1	2299.11	2299.12	-2.4	1	5.44236	4.25	0.491	1	K.SDLEMQYETLQEELMALKK.N
*	AMG1_2_04162012-03.3600.3600.4	4.5454	0.2506	1	3352.64	3352.64	-0.7	1	5.56243	5	0.55	1	K.NHKEEMSQLTGQNSGDVNVEINVAPGKDLTK.T
*	AMG1_2_04162012-02.3735.3735.3	3.5263	0.3508	1	1851.92	1851.93	-2	1	6.23608	4.72	0.714	1	K.TLNDMRQEYEQLIAK.N
*	AMG1_2_04162012-03.4431.4431.4	6.9925	0.6085	1	3662.76	3662.75	1.7	1	10.0422	4.71	0.558	1	K.NRKDIENQYETQITQIEHEVSSSGQEVQSSAK.E
*	AMG1_2_04162012-04.4079.4079.4	8.403	0.5814	1	4389.15	4389.16	-0.9	1	10.1139	4.8	0.529	1	K.NRKDIENQYETQITQIEHEVSSSGQEVQSSAKEVTQLR.H
*	AMG1_2_04162012-03.4812.4812.6	2.7573	0.0749	0.965	4389.15	4389.16	-1.8	1	3.43461	4.8	0.292	1	K.NRKDIENQYETQITQIEHEVSSSGQEVQSSAKEVTQLR.H
*	AMG1_2_04162012-03.4536.4536.2	7.3005	0.5628	1	1837.96	1837.97	-1.4	1	10.2636	4.72	0.962	1	R.HGVQELEIELQSQLSK.K
*	AMG1_2_04162012-03.4194.4194.2	8.3827	0.5111	1	1966.06	1966.06	-0.1	1	9.87403	5.8	0.857	1	R.HGVQELEIELQSQLSKK.A
*	AMG1_2_04162012-03.4187.4187.3	8.1094	0.5381	1	1966.06	1966.06	-0.7	1	9.99598	5.8	0.865	1	R.HGVQELEIELQSQLSKK.A
*	AMG1_2_04162012-04.3605.3605.3	7.9263	0.5437	1	1966.06	1966.06	-1.1	1	10.0061	5.8	0.792	1	R.HGVQELEIELQSQLSKK.A
*	AMG1_2_04162012-04.5295.5295.3	5.114	0.5095	1	4813.35	4813.35	0.5	1	9.06696	4.12	0.577	1	R.YCGQLQMIQEQISNLEAQITDVRQEIECQNQEYSLLLSIK.M
*	AMG1_2_04162012-03.4399.4399.3	7.1798	0.5683	1	3167.49	3167.49	-2.6	1	9.49361	4.53	0.733	1	K.MRLEKEIETYHNLLEGGQEDFESSGAGK.I
*	AMG1_2_04162012-03.4414.4414.4	5.2431	0.453	1	3167.49	3167.49	-1.8	1	6.92204	4.53	0.525	1	K.MRLEKEIETYHNLLEGGQEDFESSGAGK.I
*	AMG1_2_04162012-02.3475.3475.2	5.7408	0.5234	1	2510.13	2510.13	0.1	1	9.02191	4.12	0.889	1	K.EIETYHNLLEGGQEDFESSGAGK.I
*	AMG1_2_04162012-02.3474.3474.3	7.2634	0.5929	1	2510.13	2510.13	-1.1	1	10.7553	4.12	0.746	1	K.EIETYHNLLEGGQEDFESSGAGK.I
*	AMG1_2_04162012-02.3730.3730.3	7.4178	0.5805	1	3063.46	3063.47	-0.7	1	10.9524	4.42	0.625	1	K.EIETYHNLLEGGQEDFESSGAGKIGLGGR.G
*	AMG1_2_04162012-02.1461.1461.2	4.4961	0.4872	1	1533.63	1533.63	-1.3	1	11.6024	8.8	0.677	1	G.GSYGGGGSGGGYGGGSGSR.G
*	AMG1_2_04162012-02.1460.1460.2	4.5729	0.432	1	1476.61	1476.61	-1.5	1	10.9375	8.8	0.839	1	G.SYGGGGSGGGYGGGSGSR.G
*	AMG1_2_04162012-04.759.759.3	6.0505	0.2366	1	4972.94	4972.94	0.1	1	10.7782	8.7	0.431	1	R.GGSGGSYGGGSGSGGGSGGGYGGGSGGGHSGGSGGGHSGGSGGNYGGGSGSGGGSGGGYGGGSGSR.G
*	AMG1_2_04162012-04.757.757.4	5.8274	0.264	1	4972.94	4972.94	0.3	1	9.66855	8.7	0.307	1	R.GGSGGSYGGGSGSGGGSGGGYGGGSGGGHSGGSGGGHSGGSGGNYGGGSGSGGGSGGGYGGGSGSR.G
*	AMG1_2_04162012-02.2255.2255.2	2.0147	0.4706	1	2143.82	2143.82	0.6	1	8.23775	4.14	0.366	1	R.GGSGGSHGGGSGFGGESGGSYGGGEE.A
*	AMG1_2_04162012-02.2344.2344.2	7.2269	0.7057	1	3223.28	3223.28	-1.1	1	17.4258	4.72	0.946	1	R.GGSGGSHGGGSGFGGESGGSYGGGEEASGSGGGYGGGSGK.S
U	AT5G01600.1	55	72	0.745	255	28178	6.1	0.029627	4.55904	| Symbols: ATFER1, FER1 | ferretin 1 | chr5:228149-229594 REVERSE LENGTH=255
	Filename	XCorr	DeltCN	Conf%	ObsM+H+	CalcM+H+	PPM	SpR	Prob Score	pI	Ion%	#	Sequence
*	AMG1_2_04162012-02.4152.4152.2	4.4096	0.4957	1	2525.2	2525.2	-0.8	1	8.00635	4.14	0.724	1	A.AATVDTNNMPMTGVVFQPFEEVK.K
*	AMG1_2_04162012-04.4228.4228.5	3.2694	0.2809	0.909	4170.14	4170.14	0.5	1	5.30343	5.74	0.387	1	A.AATVDTNNMPMTGVVFQPFEEVKKADLAIPITSHASLAR.Q
*	AMG1_2_04162012-04.4223.4223.4	4.3172	0.5086	1	4099.1	4099.1	-0.1	1	7.51167	5.74	0.488	1	A.ATVDTNNMPMTGVVFQPFEEVKKADLAIPITSHASLAR.Q
*	AMG1_2_04162012-04.4229.4229.5	3.7916	0.3901	1	4099.09	4099.1	-3.3	1	5.96793	5.74	0.378	1	A.ATVDTNNMPMTGVVFQPFEEVKKADLAIPITSHASLAR.Q
*	AMG1_2_04162012-03.3646.3646.2	3.27	0.4034	1	1535.85	1535.85	-0.2	1	6.05157	7.33	0.958	1	K.ADLAIPITSHASLAR.Q
*	AMG1_2_04162012-04.3154.3154.2	3.4418	0.4025	1	1535.85	1535.85	-0.6	1	6.40109	7.33	0.958	1	K.ADLAIPITSHASLAR.Q
*	AMG1_2_04162012-04.3160.3160.3	2.0396	0.3706	1	1535.85	1535.85	-1.7	2	6.59649	7.33	0.595	1	K.ADLAIPITSHASLAR.Q
*	AMG1_2_04162012-04.4923.4923.3	5.124	0.6136	1	4466.03	4466.04	-0.7	1	10.0526	4.42	0.386	1	R.FADASEAVINEQINVEYNVSYVYHSMYAYFDRDNVAMK.G
*	AMG1_2_04162012-04.4926.4926.5	2.67	0.1907	0.993	4466.03	4466.04	-1.3	2	4.04454	4.42	0.315	1	R.FADASEAVINEQINVEYNVSYVYHSMYAYFDRDNVAMK.G
*	AMG1_2_04162012-02.2003.2003.2	2.5576	0.3727	1	1287.58	1287.59	-2.1	1	5.89977	4.4	0.812	1	K.FFKESSEEER.G
*	AMG1_2_04162012-02.2012.2012.3	2.887	0.3783	1	1287.58	1287.59	-2.6	1	6.71857	4.4	0.633	1	K.FFKESSEEER.G
*	AMG1_2_04162012-03.1425.1425.2	5.8266	0.5097	1	1809.84	1809.84	0.1	1	9.13992	5	0.846	1	K.FFKESSEEERGHAEK.F
*	AMG1_2_04162012-03.1428.1428.3	2.7937	0.0449	0.968	1809.84	1809.84	-1.7	1	4.11613	5	0.75	1	K.FFKESSEEERGHAEK.F
*	AMG1_2_04162012-03.3165.3165.2	5.212	0.4452	1	2906.32	2906.32	2.1	1	7.09344	5.08	0.84	1	K.FFKESSEEERGHAEKFMEYQNQR.G
*	AMG1_2_04162012-04.2817.2817.2	4.93	0.4639	1	2906.32	2906.32	0.1	1	7.70556	5.08	0.88	1	K.FFKESSEEERGHAEKFMEYQNQR.G
*	AMG1_2_04162012-03.3381.3381.3	7.1656	0.4498	1	2906.32	2906.32	2.9	1	8.51572	5.08	0.696	2	K.FFKESSEEERGHAEKFMEYQNQR.G
*	AMG1_2_04162012-04.2812.2812.3	7.5733	0.4526	1	2906.32	2906.32	0.8	1	9.2583	5.08	0.733	1	K.FFKESSEEERGHAEKFMEYQNQR.G
*	AMG1_2_04162012-03.3162.3162.4	5.3069	0.5044	1	2906.32	2906.32	-0.3	1	9.03768	5.08	0.542	1	K.FFKESSEEERGHAEKFMEYQNQR.G
*	AMG1_2_04162012-03.3169.3169.5	4.2994	0.538	1	2906.31	2906.32	-1.3	1	8.29878	5.08	0.527	1	K.FFKESSEEERGHAEKFMEYQNQR.G
*	AMG1_2_04162012-04.2826.2826.5	3.9269	0.4744	1	2906.31	2906.32	-0.8	1	7.25555	5.08	0.468	1	K.FFKESSEEERGHAEKFMEYQNQR.G
*	AMG1_2_04162012-02.2552.2552.3	5.7642	0.4759	1	2484.08	2484.08	-2.1	1	8.73189	4.71	0.554	2	K.ESSEEERGHAEKFMEYQNQR.G
*	AMG1_2_04162012-03.1970.1970.3	2.7369	0.2441	0.998	2754.23	2754.23	-0.9	2	4.70086	5.08	0.349	1	K.ESSEEERGHAEKFMEYQNQRGGR.V
*	AMG1_2_04162012-04.1565.1565.2	5.0949	0.5208	1	1637.75	1637.75	-0.3	1	10.4273	7.33	1	2	R.GHAEKFMEYQNQR.G
*	AMG1_2_04162012-04.4552.4552.2	4.865	0.6001	1	3437.78	3437.77	2.6	1	11.7708	4.7	0.857	1	K.LHPIVSPISEFEHAEKGDALYAMELALSLEK.L
*	AMG1_2_04162012-04.4546.4546.3	2.8093	0.5048	1	3437.77	3437.77	0.1	1	8.22826	4.7	0.592	2	K.LHPIVSPISEFEHAEKGDALYAMELALSLEK.L
*	AMG1_2_04162012-04.4551.4551.4	3.9133	0.4384	1	3437.77	3437.77	0.5	1	8.04601	4.7	0.427	1	K.LHPIVSPISEFEHAEKGDALYAMELALSLEK.L
	AMG1_2_04162012-02.4615.4615.2	1.8361	0.0563	0.955	1623.83	1623.83	1.1	1	4.03234	4.14	0.458	1	K.GDALYAMELALSLEK.L
*	AMG1_2_04162012-04.1590.1590.2	3.5618	0.3774	1	1308.76	1308.76	-1.3	1	6.51995	8.8	0.938	1	K.LTNEKLLNVHK.V
*	AMG1_2_04162012-03.4782.4782.4	7.9287	0.6051	1	4410.3	4410.28	3.8	1	10.0961	4.63	0.567	1	K.LTNEKLLNVHKVASENNDPQLADFVESEFLGEQIEAIKK.I
*	AMG1_2_04162012-04.4077.4077.4	7.22	0.6078	1	4410.28	4410.28	-0.4	1	10.1193	4.63	0.512	1	K.LTNEKLLNVHKVASENNDPQLADFVESEFLGEQIEAIKK.I
*	AMG1_2_04162012-04.4316.4316.3	3.7355	0.2033	1	3696.87	3696.88	-0.2	8	4.28611	4.28	0.32	1	K.LLNVHKVASENNDPQLADFVESEFLGEQIEAIK.K
*	AMG1_2_04162012-03.4867.4867.3	6.5008	0.522	1	3824.97	3824.97	-0.8	1	9.45062	4.53	0.653	1	K.LLNVHKVASENNDPQLADFVESEFLGEQIEAIKK.I
*	AMG1_2_04162012-04.4167.4167.3	8.2121	0.6163	1	3824.98	3824.97	1.6	1	11.1647	4.53	0.734	1	K.LLNVHKVASENNDPQLADFVESEFLGEQIEAIKK.I
*	AMG1_2_04162012-03.4868.4868.4	4.7823	0.4991	1	3824.97	3824.97	0.9	1	8.08731	4.53	0.492	1	K.LLNVHKVASENNDPQLADFVESEFLGEQIEAIKK.I
*	AMG1_2_04162012-03.4874.4874.5	4.8079	0.4368	1	3824.97	3824.97	0.3	1	6.52067	4.53	0.415	1	K.LLNVHKVASENNDPQLADFVESEFLGEQIEAIKK.I
*	AMG1_2_04162012-04.4178.4178.6	2.6494	0.2485	0.997	3824.96	3824.97	-2.5	8	4.55257	4.53	0.366	1	K.LLNVHKVASENNDPQLADFVESEFLGEQIEAIKK.I
*	AMG1_2_04162012-02.4674.4674.2	4.8735	0.5483	1	2992.45	2992.44	1.7	1	10.9103	3.69	0.786	1	K.VASENNDPQLADFVESEFLGEQIEAIK.K
*	AMG1_2_04162012-03.5443.5443.2	5.9006	0.5695	1	2992.45	2992.44	1.9	1	10.0187	3.69	0.821	1	K.VASENNDPQLADFVESEFLGEQIEAIK.K
*	AMG1_2_04162012-02.4673.4673.3	5.6239	0.4576	1	2992.44	2992.44	0.3	1	8.44118	3.69	0.62	1	K.VASENNDPQLADFVESEFLGEQIEAIK.K
*	AMG1_2_04162012-02.4433.4433.2	4.3116	0.475	1	3120.54	3120.54	0.5	1	8.78618	4.03	0.885	1	K.VASENNDPQLADFVESEFLGEQIEAIKK.I
*	AMG1_2_04162012-03.5141.5141.2	4.4879	0.4211	1	3120.54	3120.54	0.7	1	7.90574	4.03	0.846	1	K.VASENNDPQLADFVESEFLGEQIEAIKK.I
*	AMG1_2_04162012-04.4336.4336.2	4.8891	0.4537	1	3120.54	3120.54	0.9	1	8.03416	4.03	0.846	1	K.VASENNDPQLADFVESEFLGEQIEAIKK.I
*	AMG1_2_04162012-02.4419.4419.3	4.3885	0.4955	1	3120.54	3120.54	0.6	1	8.5983	4.03	0.648	11	K.VASENNDPQLADFVESEFLGEQIEAIKK.I
*	AMG1_2_04162012-03.5140.5140.3	3.6911	0.4716	1	3120.54	3120.54	-0.5	1	7.41112	4.03	0.563	4	K.VASENNDPQLADFVESEFLGEQIEAIKK.I
*	AMG1_2_04162012-02.4426.4426.4	4.7627	0.4619	1	3120.53	3120.54	-1.2	1	8.21323	4.03	0.496	1	K.VASENNDPQLADFVESEFLGEQIEAIKK.I
*	AMG1_2_04162012-03.5145.5145.4	5.2941	0.3061	1	3120.53	3120.54	-1.3	1	7.33638	4.03	0.487	1	K.VASENNDPQLADFVESEFLGEQIEAIKK.I
*	AMG1_2_04162012-04.4339.4339.4	3.7174	0.2213	1	3120.53	3120.54	-2	1	5.74008	4.03	0.472	1	K.VASENNDPQLADFVESEFLGEQIEAIKK.I
*	AMG1_2_04162012-03.6408.6408.3	3.8817	0.381	1	4210.1	4210.12	-3.4	1	6.01957	4.19	0.468	1	K.VASENNDPQLADFVESEFLGEQIEAIKKISDYITQLR.M
*	AMG1_2_04162012-04.5299.5299.3	4.9847	0.5803	1	4210.11	4210.12	-1.5	1	10.1722	4.19	0.553	1	K.VASENNDPQLADFVESEFLGEQIEAIKKISDYITQLR.M
*	AMG1_2_04162012-02.5442.5442.4	4.7249	0.4248	1	4210.12	4210.12	-0.1	1	7.65738	4.19	0.439	1	K.VASENNDPQLADFVESEFLGEQIEAIKKISDYITQLR.M
*	AMG1_2_04162012-03.5176.5176.3	7.554	0.6151	1	2391.24	2391.24	-0.4	1	10.6009	4.25	0.738	1	D.PQLADFVESEFLGEQIEAIKK.I
*	AMG1_2_04162012-04.4367.4367.3	6.2579	0.562	1	2391.24	2391.24	0	1	8.74782	4.25	0.55	1	D.PQLADFVESEFLGEQIEAIKK.I
*	AMG1_2_04162012-04.3254.3254.2	3.4459	0.3396	1	1236.69	1236.69	-2.6	1	5.36631	8.8	1	1	K.KISDYITQLR.M
*	AMG1_2_04162012-02.3178.3178.2	3.9236	0.3092	1	1108.6	1108.6	-1.5	1	5.63399	6.56	1	1	K.ISDYITQLR.M
	AMG1_2_04162012-04.2938.2938.2	2.288	0.4827	1	954.42	954.422	-2.2	1	9.44863	6.51	0.923	1	K.GHGVWHFD.Q
U	YFP-AHG1	300	575	0.698	886	99364	7	0.0680972	3.98884	no description
	Filename	XCorr	DeltCN	Conf%	ObsM+H+	CalcM+H+	PPM	SpR	Prob Score	pI	Ion%	#	Sequence
	AMG1_2_04162012-03.5335.5335.3	7.4004	0.4994	1	2751.45	2751.46	-1.5	1	9.68541	4.58	0.797	1	M.VSKGEELFTGVVPILVELDGDVNGHK.F
	AMG1_2_04162012-03.5380.5380.4	6.1341	0.4832	1	4236.08	4236.1	-5.3	1	7.33509	4.42	0.432	1	M.VSKGEELFTGVVPILVELDGDVNGHKFSVSGEGEGDATYGK.L
	AMG1_2_04162012-04.4524.4524.4	4.6289	0.3486	1	4236.1	4236.1	1.6	1	7.14342	4.42	0.481	1	M.VSKGEELFTGVVPILVELDGDVNGHKFSVSGEGEGDATYGK.L
	AMG1_2_04162012-04.4492.4492.5	2.1895	0.2531	0.277	4691.42	4691.41	1.4	1	4.98564	4.63	0.405	1	M.VSKGEELFTGVVPILVELDGDVNGHKFSVSGEGEGDATYGKLTLK.F
	AMG1_2_04162012-04.4483.4483.6	2.7102	0.2481	0.611	4691.41	4691.41	0.6	3	4.76201	4.63	0.298	1	M.VSKGEELFTGVVPILVELDGDVNGHKFSVSGEGEGDATYGKLTLK.F
	AMG1_2_04162012-02.4845.4845.2	6.7522	0.5882	1	2437.26	2437.26	-1	1	11.2398	4.25	0.774	1	K.GEELFTGVVPILVELDGDVNGHK.F
	AMG1_2_04162012-03.5500.5500.4	3.5521	0.3105	1	4377.22	4377.21	2.2	83	5.04915	4.42	0.245	1	K.GEELFTGVVPILVELDGDVNGHKFSVSGEGEGDATYGKLTLK.F
	AMG1_2_04162012-03.3464.3464.3	8.6153	0.5878	1	2666.3	2666.31	-1.2	1	10.9954	5.74	0.8	1	D.GDVNGHKFSVSGEGEGDATYGKLTLK.F
	AMG1_2_04162012-02.2725.2725.2	4.5628	0.5648	1	1503.66	1503.66	-1.1	1	10.8746	4.14	0.92	4	K.FSVSGEGEGDATYGK.L
	AMG1_2_04162012-03.729.729.2	1.9964	0.3105	0.999	1503.66	1503.66	-2.8	1	5.84229	4.14	0.333	2	K.FSVSGEGEGDATYGK.L
	AMG1_2_04162012-02.3264.3264.2	5.8627	0.5038	1	1958.97	1958.97	0.1	1	8.90319	4.72	0.781	1	K.FSVSGEGEGDATYGKLTLK.F
	AMG1_2_04162012-02.3266.3266.3	2.7013	0.2917	1	1958.97	1958.97	-1.9	1	5.97582	4.72	0.483	1	K.FSVSGEGEGDATYGKLTLK.F
	AMG1_2_04162012-02.2854.2854.2	5.1455	0.4568	1	1724.87	1724.87	-0.2	1	8.00551	4.72	0.778	1	S.VSGEGEGDATYGKLTLK.F
	AMG1_2_04162012-04.2195.2195.2	1.7081	0.1179	0.348	994.591	994.593	-1.8	8	3.69999	9.68	0.714	1	D.ATYGKLTLK.F
	AMG1_2_04162012-03.1843.1843.2	2.4241	0.1799	0.842	851.418	851.419	-1.8	1	4.84513	8.26	1	1	Y.GLQCFAR.Y
	AMG1_2_04162012-04.1801.1801.2	2.5616	0.2257	0.927	851.418	851.419	-1.9	1	5.14162	8.26	1	1	Y.GLQCFAR.Y
	AMG1_2_04162012-03.2242.2242.2	4.6457	0.3934	1	1592.73	1592.73	-0.1	1	8.10133	7.41	1	1	R.YPDHMKQHDFFK.S
	AMG1_2_04162012-03.3614.3614.2	4.2272	0.5447	1	2068.96	2068.95	2.4	1	10.1357	5.8	0.889	1	K.QHDFFKSAMPEGYVQER.T
	AMG1_2_04162012-02.2637.2637.2	2.9666	0.3328	1	1266.58	1266.58	-2	1	7.8534	4.46	0.944	2	K.SAMPEGYVQER.T
	AMG1_2_04162012-02.2947.2947.2	3.213	0.2912	1	1347.66	1347.66	-2	1	6.80336	6.56	0.882	1	R.TIFFKDDGNYK.T
	AMG1_2_04162012-03.3365.3365.2	3.358	0.3634	1	1347.66	1347.66	-0.6	1	6.90611	6.56	1	1	R.TIFFKDDGNYK.T
	AMG1_2_04162012-02.2915.2915.3	1.0541	0.2039	0.89	1347.66	1347.66	-1.6	11	4.27022	6.56	0.375	1	R.TIFFKDDGNYK.T
	AMG1_2_04162012-03.3373.3373.3	1.2334	0.1752	0.905	1347.66	1347.66	-1.3	6	4.00297	6.56	0.406	1	R.TIFFKDDGNYK.T
	AMG1_2_04162012-03.3281.3281.2	4.2106	0.5311	1	1604.81	1604.81	-0.9	1	8.6131	8.64	0.9	5	R.TIFFKDDGNYKTR.A
	AMG1_2_04162012-04.2679.2679.2	4.1886	0.4649	1	1604.81	1604.81	0.2	1	8.71009	8.64	0.95	1	R.TIFFKDDGNYKTR.A
	AMG1_2_04162012-03.3059.3059.3	2.8475	0.5219	1	1604.8	1604.81	-2.5	1	7.70499	8.64	0.763	3	R.TIFFKDDGNYKTR.A
	AMG1_2_04162012-04.2741.2741.3	3.1059	0.5044	1	1604.8	1604.81	-1.7	1	9.46316	8.64	0.757	1	R.TIFFKDDGNYKTR.A
	AMG1_2_04162012-04.2752.2752.2	5.7773	0.3918	1	2032.05	2032.05	0.8	1	9.46917	8.7	0.923	1	R.TIFFKDDGNYKTRAEVK.F
	AMG1_2_04162012-04.2750.2750.3	3.482	0.37	1	2032.05	2032.05	-0.8	1	6.39734	8.7	0.551	1	R.TIFFKDDGNYKTRAEVK.F
	AMG1_2_04162012-04.2793.2793.4	1.7943	0.3332	0.994	2032.04	2032.05	-3.1	10	5.5996	8.7	0.438	1	R.TIFFKDDGNYKTRAEVK.F
	AMG1_2_04162012-02.2992.2992.2	2.3688	0.1294	0.61	1133.52	1133.53	-2	1	5.65227	6.56	0.786	1	I.FFKDDGNYK.T
	AMG1_2_04162012-03.2972.2972.2	3.3309	0.2599	1	1390.67	1390.67	-3.5	1	6.53802	8.64	1	2	I.FFKDDGNYKTR.A
	AMG1_2_04162012-04.2725.2725.2	3.0928	0.2547	0.983	1390.67	1390.67	-0.7	1	5.08994	8.64	0.833	1	I.FFKDDGNYKTR.A
	AMG1_2_04162012-03.3275.3275.2	4.9713	0.5093	1	1734.91	1734.91	-0.3	1	7.66336	6.56	0.88	2	K.TRAEVKFEGDTLVNR.I
	AMG1_2_04162012-04.2753.2753.2	4.4108	0.4048	1	1734.91	1734.91	0.1	1	6.6436	6.56	0.76	1	K.TRAEVKFEGDTLVNR.I
	AMG1_2_04162012-03.3093.3093.3	4.5005	0.4148	1	1734.91	1734.91	-1.9	1	7.44313	6.56	0.805	1	K.TRAEVKFEGDTLVNR.I
	AMG1_2_04162012-04.3332.3332.2	5.9124	0.422	1	2218.23	2218.22	3.3	1	8.00885	6.34	0.821	1	K.TRAEVKFEGDTLVNRIELK.G
	AMG1_2_04162012-04.3331.3331.3	5.1241	0.4599	1	2218.22	2218.22	1.4	1	7.72434	6.34	0.755	3	K.TRAEVKFEGDTLVNRIELK.G
	AMG1_2_04162012-04.3330.3330.4	3.0974	0.0803	0.99	2218.22	2218.22	-0.1	1	3.61175	6.34	0.519	1	K.TRAEVKFEGDTLVNRIELK.G
	AMG1_2_04162012-02.3066.3066.2	4.2558	0.4852	1	1477.76	1477.76	-1	1	8.26565	4.72	0.95	4	R.AEVKFEGDTLVNR.I
	AMG1_2_04162012-03.3255.3255.2	3.9902	0.4823	1	1477.76	1477.76	-0.9	1	7.98238	4.72	1	1	R.AEVKFEGDTLVNR.I
	AMG1_2_04162012-04.2900.2900.2	3.5434	0.4174	1	1477.76	1477.76	-0.5	1	7.29791	4.72	0.8	2	R.AEVKFEGDTLVNR.I
	AMG1_2_04162012-02.2949.2949.3	3.5557	0.2818	1	1477.76	1477.76	-3.6	1	5.4184	4.72	0.795	1	R.AEVKFEGDTLVNR.I
	AMG1_2_04162012-03.3270.3270.3	2.8232	0.1833	0.998	1477.76	1477.76	-1.5	1	4.75618	4.72	0.763	1	R.AEVKFEGDTLVNR.I
	AMG1_2_04162012-02.3448.3448.2	5.8388	0.3738	1	1961.08	1961.07	2.8	1	6.19275	4.89	0.731	2	R.AEVKFEGDTLVNRIELK.G
	AMG1_2_04162012-03.3933.3933.2	6.1408	0.4199	1	1961.07	1961.07	-0.2	1	7.11286	4.89	0.875	10	R.AEVKFEGDTLVNRIELK.G
	AMG1_2_04162012-04.3471.3471.2	5.4635	0.3959	1	1961.07	1961.07	1.2	1	7.44042	4.89	0.808	1	R.AEVKFEGDTLVNRIELK.G
	AMG1_2_04162012-02.3407.3407.3	3.8508	0.1916	1	1961.07	1961.07	-1.3	1	5.90166	4.89	0.625	2	R.AEVKFEGDTLVNRIELK.G
	AMG1_2_04162012-03.5204.5204.3	4.2892	0.3132	1	1961.07	1961.07	-0.7	1	5.59858	4.89	0.633	7	R.AEVKFEGDTLVNRIELK.G
	AMG1_2_04162012-04.3479.3479.3	3.7611	0.3219	1	1961.07	1961.07	0.4	1	5.92707	4.89	0.604	1	R.AEVKFEGDTLVNRIELK.G
	AMG1_2_04162012-02.3405.3405.4	2.0188	0.1861	0.975	1961.07	1961.07	-2.5	1	4.65791	4.89	0.487	1	R.AEVKFEGDTLVNRIELK.G
	AMG1_2_04162012-03.4154.4154.4	2.2807	0.2187	0.993	1961.07	1961.07	-2.3	1	4.91419	4.89	0.539	2	R.AEVKFEGDTLVNRIELK.G
	AMG1_2_04162012-04.3464.3464.4	1.979	0.2554	0.992	1961.07	1961.07	-2.2	1	4.80137	4.89	0.5	1	R.AEVKFEGDTLVNRIELK.G
	AMG1_2_04162012-04.3774.3774.4	4.4771	0.4446	1	3484.85	3484.84	1.8	1	6.29816	5.15	0.444	1	R.AEVKFEGDTLVNRIELKGIDFKEDGNILGHK.L
	AMG1_2_04162012-02.2709.2709.2	3.4191	0.3595	1	1050.52	1050.52	-2.8	1	6.23719	4.46	1	1	K.FEGDTLVNR.I
	AMG1_2_04162012-02.3408.3408.3	2.0461	0.0999	0.956	1533.82	1533.83	-2.5	1	4.07593	4.72	0.65	1	K.FEGDTLVNRIELK.G
	AMG1_2_04162012-04.2756.2756.2	2.5274	0.0536	0.459	1085.67	1085.67	-0.8	1	3.56929	9.08	1	1	D.TLVNRIELK.G
	AMG1_2_04162012-04.3444.3444.3	4.9926	0.4241	1	2026.1	2026.1	-0.8	1	6.3321	5.74	0.723	1	R.IELKGIDFKEDGNILGHK.L
	AMG1_2_04162012-04.3445.3445.4	2.6225	0.1792	0.993	2026.09	2026.1	-2.8	1	4.11491	5.74	0.556	1	R.IELKGIDFKEDGNILGHK.L
	AMG1_2_04162012-03.3480.3480.2	5.3539	0.4944	1	1542.79	1542.79	1.3	1	8.05345	5.8	0.955	1	K.GIDFKEDGNILGHK.L
	AMG1_2_04162012-03.3518.3518.3	3.906	0.3491	1	1542.79	1542.79	-1.7	1	6.0137	5.8	0.8	1	K.GIDFKEDGNILGHK.L
	AMG1_2_04162012-03.4171.4171.2	5.8055	0.5595	1	2339.13	2339.13	1.3	1	10.1397	4.89	0.84	1	K.GIDFKEDGNILGHKLEYNYN.S
	AMG1_2_04162012-03.4175.4175.3	5.095	0.4405	1	2339.13	2339.13	0	1	8.22766	4.89	0.7	1	K.GIDFKEDGNILGHKLEYNYN.S
	AMG1_2_04162012-04.3612.3612.2	2.9308	0.5759	1	3497.69	3497.68	2	1	9.45614	5.66	0.875	1	K.GIDFKEDGNILGHKLEYNYNSHNVYIMADK.Q
	AMG1_2_04162012-04.3719.3719.4	6.8071	0.5522	1	3497.68	3497.68	0.2	1	9.97562	5.66	0.524	1	K.GIDFKEDGNILGHKLEYNYNSHNVYIMADK.Q
	AMG1_2_04162012-04.3597.3597.5	2.6267	0.1052	0.968	3497.68	3497.68	0.1	1	3.81252	5.66	0.551	1	K.GIDFKEDGNILGHKLEYNYNSHNVYIMADK.Q
	AMG1_2_04162012-02.1979.1979.2	1.5294	0.0407	0.945	982.492	982.495	-3	11	3.67338	5.63	0.467	1	K.EDGNILGHK.L
	AMG1_2_04162012-04.3302.3302.2	4.2512	0.4581	1	3193.54	3193.54	0.8	1	9.17174	6.48	0.846	1	K.EDGNILGHKLEYNYNSHNVYIMADKQK.N
	AMG1_2_04162012-04.3295.3295.3	5.9949	0.5574	1	3193.54	3193.54	1.2	1	9.56936	6.48	0.6	1	K.EDGNILGHKLEYNYNSHNVYIMADKQK.N
	AMG1_2_04162012-04.3297.3297.4	6.143	0.3681	1	3193.54	3193.54	-0.5	1	8.4382	6.48	0.576	1	K.EDGNILGHKLEYNYNSHNVYIMADKQK.N
	AMG1_2_04162012-04.2879.2879.4	3.6098	0.3117	1	2358.15	2358.15	-1.3	1	5.07216	8.56	0.536	1	H.KLEYNYNSHNVYIMADKQK.N
	AMG1_2_04162012-02.3206.3206.2	6.4512	0.5278	1	1973.91	1973.91	0.5	1	8.17711	5.63	0.92	1	K.LEYNYNSHNVYIMADK.Q
	AMG1_2_04162012-02.3211.3211.3	3.1175	0.4379	1	1973.9	1973.91	-2.9	1	7.12856	5.63	0.688	1	K.LEYNYNSHNVYIMADK.Q
	AMG1_2_04162012-03.3386.3386.2	6.2995	0.4809	1	2230.06	2230.06	0.8	1	9.71574	7.25	0.889	1	K.LEYNYNSHNVYIMADKQK.N
	AMG1_2_04162012-04.2956.2956.2	5.8894	0.4911	1	2230.06	2230.06	1.5	1	8.63624	7.25	0.778	1	K.LEYNYNSHNVYIMADKQK.N
	AMG1_2_04162012-03.3392.3392.4	2.2849	0.1984	0.991	2230.05	2230.06	-2.2	1	4.834	7.25	0.549	1	K.LEYNYNSHNVYIMADKQK.N
	AMG1_2_04162012-04.2650.2650.2	5.8239	0.4927	1	1987.93	1987.93	0.6	1	8.70757	8.59	0.792	1	E.YNYNSHNVYIMADKQK.N
	AMG1_2_04162012-04.2651.2651.3	5.8655	0.4245	1	1987.93	1987.93	-1	1	8.05898	8.59	0.75	1	E.YNYNSHNVYIMADKQK.N
	AMG1_2_04162012-04.1819.1819.2	6.0451	0.5238	1	1824.87	1824.87	-0.5	1	9.04164	8.7	0.917	1	Y.NYNSHNVYIMADKQK.N
	AMG1_2_04162012-04.1795.1795.2	5.9623	0.4987	1	1710.83	1710.83	-0.3	1	7.97641	8.7	0.955	1	N.YNSHNVYIMADKQK.N
	AMG1_2_04162012-04.1469.1469.2	4.3956	0.4517	1	1433.72	1433.72	-0.3	1	7.98036	8.64	0.895	1	N.SHNVYIMADKQK.N
	AMG1_2_04162012-04.1515.1515.3	2.5812	0.3067	0.938	1433.71	1433.72	-7.9	1	5.03103	8.64	0.471	1	N.SHNVYIMADKQK.N
	AMG1_2_04162012-04.1711.1711.2	2.4499	0.3527	1	1209.63	1209.63	-1.6	1	5.50751	8.64	0.875	1	H.NVYIMADKQK.N
	AMG1_2_04162012-03.1564.1564.2	2.7385	0.3478	1	1095.58	1095.59	-3.1	1	6.12561	8.64	1	1	N.VYIMADKQK.N
	AMG1_2_04162012-04.2244.2244.2	2.5568	0.1972	0.999	919.535	919.536	-0.7	4	4.58539	10.04	0.846	5	K.NGIKVNFK.I
	AMG1_2_04162012-04.1794.1794.2	1.692	0.0096	0.236	805.492	805.493	-1.7	4	3.17031	10.04	0.909	2	N.GIKVNFK.I
	AMG1_2_04162012-03.2273.2273.2	3.1104	0.421	1	1566.79	1566.79	-0.4	1	5.97921	4.72	0.81	1	K.IRHNIEDGSVQLAD.H
	AMG1_2_04162012-03.3491.3491.2	4.8977	0.5697	1	2720.3	2720.3	-0.1	1	8.15557	4.84	0.889	1	K.IRHNIEDGSVQLADHYQQNTPIGD.G
	AMG1_2_04162012-03.3486.3486.3	3.7458	0.3813	1	2720.3	2720.3	-0.1	1	7.38087	4.84	0.574	1	K.IRHNIEDGSVQLADHYQQNTPIGD.G
	AMG1_2_04162012-03.4162.4162.3	4.9317	0.4221	1	3525.73	3525.74	-0.2	1	8.35119	4.58	0.564	1	K.IRHNIEDGSVQLADHYQQNTPIGDGPVLLPDN.H
	AMG1_2_04162012-04.3607.3607.3	5.3678	0.4863	1	4025.98	4025.97	2.6	1	8.99569	4.95	0.318	1	K.IRHNIEDGSVQLADHYQQNTPIGDGPVLLPDNHYLS.Y
	AMG1_2_04162012-04.3724.3724.4	3.36	0.1463	0.465	4189.04	4189.04	1.7	1	4.09814	4.95	0.398	1	K.IRHNIEDGSVQLADHYQQNTPIGDGPVLLPDNHYLSY.Q
	AMG1_2_04162012-04.3685.3685.4	4.1772	0.4947	1	4317.11	4317.1	3.6	1	7.3903	4.95	0.474	1	K.IRHNIEDGSVQLADHYQQNTPIGDGPVLLPDNHYLSYQ.S
	AMG1_2_04162012-04.3686.3686.4	5.8881	0.4579	1	4918.42	4918.4	2.7	1	7.38306	5.04	0.464	1	K.IRHNIEDGSVQLADHYQQNTPIGDGPVLLPDNHYLSYQSALSKD.P
	AMG1_2_04162012-02.3747.3747.3	3.4471	0.4374	1	3256.55	3256.55	1	1	6.91597	4.25	0.397	1	R.HNIEDGSVQLADHYQQNTPIGDGPVLLPDN.H
	AMG1_2_04162012-03.4561.4561.3	4.7396	0.5944	1	4047.92	4047.91	1.3	1	9.80364	4.58	0.563	1	R.HNIEDGSVQLADHYQQNTPIGDGPVLLPDNHYLSYQ.S
	AMG1_2_04162012-03.4490.4490.3	5.6715	0.6541	1	4534.19	4534.19	0.1	1	11.5377	4.95	0.573	1	R.HNIEDGSVQLADHYQQNTPIGDGPVLLPDNHYLSYQSALSK.D
	AMG1_2_04162012-04.3732.3732.3	5.7362	0.5586	1	4534.19	4534.19	0.5	1	10.1241	4.95	0.633	1	R.HNIEDGSVQLADHYQQNTPIGDGPVLLPDNHYLSYQSALSK.D
	AMG1_2_04162012-04.3731.3731.4	6.4433	0.5816	1	4534.2	4534.19	1.9	1	9.25599	4.95	0.458	1	R.HNIEDGSVQLADHYQQNTPIGDGPVLLPDNHYLSYQSALSK.D
	AMG1_2_04162012-03.4516.4516.3	5.1375	0.5654	1	4649.2	4649.22	-4.7	1	9.50345	4.68	0.612	1	R.HNIEDGSVQLADHYQQNTPIGDGPVLLPDNHYLSYQSALSKD.P
	AMG1_2_04162012-03.4512.4512.4	8.0239	0.564	1	4649.22	4649.22	-0.2	1	10.8972	4.68	0.54	1	R.HNIEDGSVQLADHYQQNTPIGDGPVLLPDNHYLSYQSALSKD.P
	AMG1_2_04162012-04.3748.3748.4	6.5374	0.5259	1	4649.22	4649.22	-0.6	1	8.55063	4.68	0.353	1	R.HNIEDGSVQLADHYQQNTPIGDGPVLLPDNHYLSYQSALSKD.P
	AMG1_2_04162012-03.4344.4344.3	5.4348	0.6244	1	5117.45	5117.45	0.6	1	11.0114	4.8	0.598	1	R.HNIEDGSVQLADHYQQNTPIGDGPVLLPDNHYLSYQSALSKDPNEK.R
	AMG1_2_04162012-04.3665.3665.4	5.1848	0.4922	1	5117.46	5117.45	1.5	1	9.91159	4.8	0.442	1	R.HNIEDGSVQLADHYQQNTPIGDGPVLLPDNHYLSYQSALSKDPNEK.R
	AMG1_2_04162012-03.4343.4343.5	5.5679	0.493	1	5117.45	5117.45	-0.2	1	7.57588	4.8	0.413	1	R.HNIEDGSVQLADHYQQNTPIGDGPVLLPDNHYLSYQSALSKDPNEK.R
	AMG1_2_04162012-04.3584.3584.3	3.3617	0.5525	1	5273.58	5273.55	4.7	1	9.99316	5.13	0.581	1	R.HNIEDGSVQLADHYQQNTPIGDGPVLLPDNHYLSYQSALSKDPNEKR.D
	AMG1_2_04162012-03.4165.4165.4	5.6112	0.5742	1	5273.56	5273.55	2.1	1	10.2083	5.13	0.435	1	R.HNIEDGSVQLADHYQQNTPIGDGPVLLPDNHYLSYQSALSKDPNEKR.D
	AMG1_2_04162012-04.3575.3575.4	5.3492	0.5394	1	5273.55	5273.55	-0.1	1	8.86257	5.13	0.441	1	R.HNIEDGSVQLADHYQQNTPIGDGPVLLPDNHYLSYQSALSKDPNEKR.D
	AMG1_2_04162012-03.4174.4174.5	5.8002	0.4716	1	5273.54	5273.55	-2	1	7.42503	5.13	0.414	1	R.HNIEDGSVQLADHYQQNTPIGDGPVLLPDNHYLSYQSALSKDPNEKR.D
	AMG1_2_04162012-04.3576.3576.5	5.7527	0.4145	1	5273.55	5273.55	-0.4	1	7.9234	5.13	0.413	1	R.HNIEDGSVQLADHYQQNTPIGDGPVLLPDNHYLSYQSALSKDPNEKR.D
	AMG1_2_04162012-04.3542.3542.4	6.6098	0.5474	1	4665.3	4665.3	-0.3	1	8.45999	5.66	0.389	1	D.GSVQLADHYQQNTPIGDGPVLLPDNHYLSYQSALSKDPNEKR.D
	AMG1_2_04162012-03.1702.1702.2	2.4814	0.3752	0.991	1735.89	1735.9	-1.8	1	5.66376	8.64	0.583	1	Y.LSYQSALSKDPNEKR.D
	AMG1_2_04162012-04.5922.5922.2	4.3477	0.4187	1	2566.3	2566.29	2.6	1	7.98279	4.4	0.533	1	R.DHMVLLEFVTAAGITLGMDELYK.G
	AMG1_2_04162012-04.6142.6142.3	4.3676	0.4166	1	2566.29	2566.29	-0.3	2	6.99292	4.4	0.517	6	R.DHMVLLEFVTAAGITLGMDELYK.G
	AMG1_2_04162012-04.5561.5561.3	5.9584	0.478	1	3558.81	3558.81	-1	1	10.8606	4.58	0.568	6	R.DHMVLLEFVTAAGITLGMDELYKGTEITSLYK.K
	AMG1_2_04162012-04.6210.6210.4	3.9486	0.4019	1	3558.82	3558.81	2.5	1	6.54119	4.58	0.384	4	R.DHMVLLEFVTAAGITLGMDELYKGTEITSLYK.K
	AMG1_2_04162012-04.1784.1784.2	2.706	0.2511	0.931	1267.72	1267.73	-1.4	1	4.734	9.53	0.778	1	Y.KGTEITSLYKK.A
	AMG1_2_04162012-02.2886.2886.2	3.1408	0.336	1	1011.53	1011.54	-2.8	1	6.39735	6.56	1	1	K.GTEITSLYK.K
	AMG1_2_04162012-02.2435.2435.2	2.8133	0.3239	1	1139.63	1139.63	-3.1	1	5.96459	8.64	1	1	K.GTEITSLYKK.A
	AMG1_2_04162012-03.2162.2162.2	2.5679	0.2769	1	1139.63	1139.63	-2.6	1	5.268	8.64	1	1	K.GTEITSLYKK.A
*	AMG1_2_04162012-03.1615.1615.2	1.5809	0.063	0.238	819.434	819.436	-2.8	2	3.08963	9.08	0.733	1	K.KAGSAAAPF.T
*	AMG1_2_04162012-03.3110.3110.2	2.4343	0.4324	1	1152.57	1152.57	-1.7	1	7.07027	9.08	0.85	1	K.KAGSAAAPFTMT.E
*	AMG1_2_04162012-03.4288.4288.2	1.7829	0.1237	0.331	1557.76	1557.76	-1.4	1	3.87162	6.56	0.583	1	K.KAGSAAAPFTMTEIY.R
*	AMG1_2_04162012-04.3236.3236.2	5.6236	0.5151	1	1713.86	1713.86	0	1	9.31174	8.8	0.963	2	K.KAGSAAAPFTMTEIYR.T
*	AMG1_2_04162012-04.3237.3237.3	4.6144	0.3693	1	1713.86	1713.86	-1.7	1	6.80301	8.8	0.592	2	K.KAGSAAAPFTMTEIYR.T
*	AMG1_2_04162012-02.3516.3516.2	4.4309	0.5679	1	1585.77	1585.77	-0.5	1	10.0388	6.56	0.955	2	K.AGSAAAPFTMTEIYR.T
*	AMG1_2_04162012-03.4192.4192.2	4.119	0.616	1	1585.77	1585.77	-0.4	1	10.626	6.56	0.955	4	K.AGSAAAPFTMTEIYR.T
	AMG1_2_04162012-02.1918.1918.2	3.2971	0.3492	1	1305.62	1305.63	-2.4	1	4.86261	4.46	0.857	1	R.TISTGRGDDVSPT.K
	AMG1_2_04162012-02.1523.1523.2	3.7264	0.2671	1	1433.72	1433.72	-1.4	1	5.31706	6.56	0.826	2	R.TISTGRGDDVSPTK.C
	AMG1_2_04162012-03.1376.1376.2	3.9979	0.2849	1	1749.86	1749.85	0.3	1	6.85013	8.26	0.654	1	R.TISTGRGDDVSPTKCR.E
	AMG1_2_04162012-03.1530.1530.2	2.8379	0.1868	0.999	1391.7	1391.7	-2.8	1	4.68526	10.06	0.682	1	R.RQAAVFGEPSSSR.N
	AMG1_2_04162012-04.1534.1534.2	4.4619	0.3558	1	1391.7	1391.7	-1	1	7.1515	10.06	0.955	3	R.RQAAVFGEPSSSR.N
	AMG1_2_04162012-04.1480.1480.3	2.7466	0.191	0.997	1391.7	1391.7	-2.1	1	5.87749	10.06	0.838	3	R.RQAAVFGEPSSSR.N
	AMG1_2_04162012-02.2407.2407.2	3.1618	0.3349	1	1235.6	1235.6	-1.4	1	7.06212	6.56	0.905	3	R.QAAVFGEPSSSR.N
	AMG1_2_04162012-03.1812.1812.2	2.9708	0.3376	1	1235.6	1235.6	-2.9	1	7.03206	6.56	0.81	1	R.QAAVFGEPSSSR.N
	AMG1_2_04162012-02.2266.2266.2	1.7376	0.1138	0.335	1036.5	1036.51	-3.1	1	4.2573	6.56	1	1	A.AVFGEPSSSR.N
	AMG1_2_04162012-02.3165.3165.2	2.9333	0.308	0.991	1619.71	1619.71	-0.8	1	5.67981	4.72	0.684	1	R.NRDRTDMEVYSSF.D
	AMG1_2_04162012-03.3985.3985.2	3.5816	0.3403	1	2200.06	2200.05	5.8	1	5.55683	4.89	0.519	1	R.NRDRTDMEVYSSFDVPLR.K
	AMG1_2_04162012-03.4118.4118.3	3.7045	0.4074	1	2200.04	2200.05	-1	1	7.32209	4.89	0.714	1	R.NRDRTDMEVYSSFDVPLR.K
	AMG1_2_04162012-04.3337.3337.2	3.9802	0.4695	1	2328.14	2328.14	1.9	1	7.29234	6.34	0.821	2	R.NRDRTDMEVYSSFDVPLRK.Q
	AMG1_2_04162012-03.3639.3639.3	4.0117	0.414	1	2328.14	2328.14	-1	1	7.51849	6.34	0.655	1	R.NRDRTDMEVYSSFDVPLRK.Q
	AMG1_2_04162012-04.4400.4400.3	4.5404	0.459	1	2328.14	2328.14	2.1	1	6.40085	6.34	0.615	7	R.NRDRTDMEVYSSFDVPLRK.Q
	AMG1_2_04162012-03.3642.3642.4	3.0566	0.3683	1	2328.14	2328.14	-1.2	1	6.52594	6.34	0.571	1	R.NRDRTDMEVYSSFDVPLRK.Q
	AMG1_2_04162012-04.4240.4240.4	3.406	0.4451	1	2328.14	2328.14	-0.2	1	6.91275	6.34	0.6	5	R.NRDRTDMEVYSSFDVPLRK.Q
	AMG1_2_04162012-04.3224.3224.5	2.4501	0.2084	0.994	2328.13	2328.14	-2.4	4	4.69856	6.34	0.48	1	R.NRDRTDMEVYSSFDVPLRK.Q
	AMG1_2_04162012-04.3190.3190.2	3.5826	0.4589	1	2456.2	2456.2	2.6	1	7.05931	6.34	0.679	1	R.NRDRTDMEVYSSFDVPLRKQ.A
	AMG1_2_04162012-04.3187.3187.3	6.1874	0.4179	1	2456.2	2456.2	-0.8	1	8.39918	6.34	0.672	1	R.NRDRTDMEVYSSFDVPLRKQ.A
	AMG1_2_04162012-04.3189.3189.4	2.6271	0.3075	0.868	2456.2	2456.2	-1	1	5.46419	6.34	0.518	1	R.NRDRTDMEVYSSFDVPLRKQ.A
	AMG1_2_04162012-02.3789.3789.2	5.409	0.5278	1	1929.9	1929.9	0.4	1	9.83295	4.4	0.92	2	R.DRTDMEVYSSFDVPLR.K
	AMG1_2_04162012-03.4458.4458.2	4.9105	0.5245	1	1929.9	1929.9	-2.3	1	9.49424	4.4	0.769	1	R.DRTDMEVYSSFDVPLR.K
	AMG1_2_04162012-02.3790.3790.3	4.447	0.4833	1	1929.9	1929.9	-1.6	1	8.51514	4.4	0.609	1	R.DRTDMEVYSSFDVPLR.K
	AMG1_2_04162012-02.3585.3585.2	4.5536	0.5442	1	2057.99	2058	-1.4	1	9.28377	4.89	0.962	3	R.DRTDMEVYSSFDVPLRK.Q
	AMG1_2_04162012-03.3940.3940.2	5.3964	0.4823	1	2057.99	2058	-1.2	1	8.84867	4.89	0.926	2	R.DRTDMEVYSSFDVPLRK.Q
	AMG1_2_04162012-04.3457.3457.2	3.9538	0.5159	1	2058	2058	1.7	1	8.87245	4.89	0.846	1	R.DRTDMEVYSSFDVPLRK.Q
	AMG1_2_04162012-02.3403.3403.3	5.6281	0.5171	1	2057.99	2058	-1.1	1	8.47856	4.89	0.76	4	R.DRTDMEVYSSFDVPLRK.Q
	AMG1_2_04162012-03.4054.4054.3	5.1666	0.5242	1	2057.99	2058	-1.2	1	8.38126	4.89	0.688	1	R.DRTDMEVYSSFDVPLRK.Q
	AMG1_2_04162012-02.3421.3421.4	2.5008	0.3022	1	2057.99	2058	-2.7	17	4.68312	4.89	0.444	1	R.DRTDMEVYSSFDVPLRK.Q
	AMG1_2_04162012-02.3439.3439.2	4.9571	0.504	1	2186.05	2186.05	-0.3	1	8.29547	4.89	0.786	1	R.DRTDMEVYSSFDVPLRKQ.A
	AMG1_2_04162012-02.3438.3438.3	6.3527	0.5427	1	2186.05	2186.05	-1.7	1	9.25826	4.89	0.784	1	R.DRTDMEVYSSFDVPLRKQ.A
	AMG1_2_04162012-02.3922.3922.2	3.5999	0.4786	1	1658.77	1658.77	-1.3	1	7.451	4.14	0.864	1	R.TDMEVYSSFDVPLR.K
	AMG1_2_04162012-03.541.541.2	1.0012	0.0746	0.922	1658.77	1658.77	-4.4	1	3.50813	4.14	0.353	1	R.TDMEVYSSFDVPLR.K
	AMG1_2_04162012-02.3495.3495.2	4.6987	0.4674	1	1786.87	1786.87	-0.6	1	8.06804	4.72	0.875	2	R.TDMEVYSSFDVPLRK.Q
	AMG1_2_04162012-03.4127.4127.2	4.3842	0.5069	1	1786.87	1786.87	-0.6	1	8.35051	4.72	0.833	1	R.TDMEVYSSFDVPLRK.Q
	AMG1_2_04162012-02.3592.3592.3	3.8034	0.387	1	1786.86	1786.87	-2.6	1	6.06381	4.72	0.739	1	R.TDMEVYSSFDVPLRK.Q
	AMG1_2_04162012-03.4133.4133.3	3.1034	0.4625	1	1786.86	1786.87	-1.7	1	7.21298	4.72	0.558	1	R.TDMEVYSSFDVPLRK.Q
	AMG1_2_04162012-03.2201.2201.2	1.7872	0.0749	0.304	899.492	899.495	-3.2	3	2.95643	6.56	0.692	1	R.RSEIGGLPA.D
	AMG1_2_04162012-03.5059.5059.2	3.489	0.33	1	1501.8	1501.8	-0.7	1	6.56151	4.46	0.75	1	R.RSEIGGLPADIGGFL.A
	AMG1_2_04162012-03.5012.5012.2	2.3849	0.2264	0.792	1837.98	1837.98	-2.7	3	4.59831	4.46	0.438	1	R.RSEIGGLPADIGGFLAPPA.A
	AMG1_2_04162012-04.4251.4251.2	3.9735	0.5393	1	1909.02	1909.02	0.9	1	8.71623	4.46	0.786	1	R.RSEIGGLPADIGGFLAPPAA.S
	AMG1_2_04162012-03.4983.4983.2	4.1918	0.3718	1	1996.05	1996.05	-0.3	1	7.5504	4.46	0.719	1	R.RSEIGGLPADIGGFLAPPAAS.S
	AMG1_2_04162012-03.4968.4968.2	3.5284	0.3303	1	2083.08	2083.08	-1.6	1	5.57817	4.46	0.629	1	R.RSEIGGLPADIGGFLAPPAASS.C
	AMG1_2_04162012-04.4148.4148.2	4.3492	0.3354	1	2083.1	2083.08	9.8	1	5.57578	4.46	0.8	1	R.RSEIGGLPADIGGFLAPPAASS.C
	AMG1_2_04162012-03.5008.5008.2	4.0055	0.5776	1	2243.11	2243.11	-3.3	1	10.2626	4.46	0.636	1	R.RSEIGGLPADIGGFLAPPAASSC.Q
	AMG1_2_04162012-04.3815.3815.2	6.7957	0.633	1	2499.27	2499.27	2.1	1	12.1462	6.56	0.865	1	R.RSEIGGLPADIGGFLAPPAASSCQK.S
	AMG1_2_04162012-04.3821.3821.3	3.1911	0.2267	1	2499.27	2499.27	0.8	1	4.38577	6.56	0.591	1	R.RSEIGGLPADIGGFLAPPAASSCQK.S
	AMG1_2_04162012-03.5162.5162.4	2.8357	0.2416	0.632	4728.33	4728.31	2.6	1	4.14411	4.19	0.287	1	R.RSEIGGLPADIGGFLAPPAASSCQKSEAPVWKGEETEDEPLYGIV.S
	AMG1_2_04162012-04.4432.4432.3	4.5359	0.5751	1	5258.58	5258.58	0.3	1	9.13784	4.42	0.592	1	R.RSEIGGLPADIGGFLAPPAASSCQKSEAPVWKGEETEDEPLYGIVSVMGR.S
	AMG1_2_04162012-03.5207.5207.5	2.1672	0.1143	0.955	5258.58	5258.58	0.2	1	4.01055	4.42	0.346	1	R.RSEIGGLPADIGGFLAPPAASSCQKSEAPVWKGEETEDEPLYGIVSVMGR.S
	AMG1_2_04162012-03.4905.4905.2	4.2996	0.6029	1	2343.17	2343.16	0.3	1	10.1951	4.46	0.875	1	R.SEIGGLPADIGGFLAPPAASSCQK.S
	AMG1_2_04162012-03.4915.4915.3	3.5861	0.3102	1	2343.16	2343.16	-1.1	1	5.3006	4.46	0.627	1	R.SEIGGLPADIGGFLAPPAASSCQK.S
	AMG1_2_04162012-03.5449.5449.3	3.8614	0.4478	1	5102.48	5102.48	0	1	7.1556	4.19	0.429	1	R.SEIGGLPADIGGFLAPPAASSCQKSEAPVWKGEETEDEPLYGIVSVMGR.S
	AMG1_2_04162012-03.5442.5442.4	2.7565	0.4005	1	5102.5	5102.48	3.9	1	5.5552	4.19	0.265	1	R.SEIGGLPADIGGFLAPPAASSCQKSEAPVWKGEETEDEPLYGIVSVMGR.S
	AMG1_2_04162012-04.2157.2157.2	2.3083	0.3151	0.93	1276.63	1276.64	-1	1	4.66477	8.26	0.7	2	G.FLAPPAASSCQK.S
	AMG1_2_04162012-02.2303.2303.2	2.7482	0.2001	1	816.423	816.425	-2	1	5.01154	6.56	1	1	K.SEAPVWK.G
	AMG1_2_04162012-02.2718.2718.2	4.0205	0.5793	1	1476.65	1476.65	-0.7	1	9.77567	3.86	0.909	1	K.SEAPVWKGEETED.E
	AMG1_2_04162012-02.4040.4040.2	3.957	0.4623	1	2248.07	2248.07	0.5	1	7.13564	3.8	0.821	1	K.SEAPVWKGEETEDEPLYGIV.S
	AMG1_2_04162012-02.4509.4509.2	4.1844	0.4848	1	2565.21	2565.21	1.2	1	7.70941	3.8	0.593	1	K.SEAPVWKGEETEDEPLYGIVSVM.G
	AMG1_2_04162012-02.4314.4314.2	6.5126	0.5599	1	2778.33	2778.33	0	1	10.2177	4.12	0.889	3	K.SEAPVWKGEETEDEPLYGIVSVMGR.S
	AMG1_2_04162012-03.4931.4931.2	5.7598	0.5753	1	2778.33	2778.33	-0.3	1	10.8738	4.12	0.964	1	K.SEAPVWKGEETEDEPLYGIVSVMGR.S
	AMG1_2_04162012-04.4224.4224.2	5.8265	0.5671	1	2778.34	2778.33	2.9	1	10.8113	4.12	0.857	1	K.SEAPVWKGEETEDEPLYGIVSVMGR.S
	AMG1_2_04162012-02.4138.4138.3	5.9178	0.5707	1	2778.33	2778.33	-0.4	1	8.78805	4.12	0.698	4	K.SEAPVWKGEETEDEPLYGIVSVMGR.S
	AMG1_2_04162012-03.587.587.3	2.2173	0.1767	0.975	2778.33	2778.33	0.5	4	4.51931	4.12	0.21	1	K.SEAPVWKGEETEDEPLYGIVSVMGR.S
	AMG1_2_04162012-02.4147.4147.4	3.9223	0.4359	1	2778.33	2778.33	-1.3	1	6.58356	4.12	0.476	1	K.SEAPVWKGEETEDEPLYGIVSVMGR.S
	AMG1_2_04162012-02.4292.4292.2	5.6243	0.6029	1	1980.92	1980.92	-1.7	1	10.1941	3.86	0.897	1	K.GEETEDEPLYGIVSVMGR.S
	AMG1_2_04162012-04.2151.2151.2	2.4726	0.1634	0.611	1763.88	1763.88	-1.2	1	3.99337	8.26	0.625	1	R.SRKMEDSVTVKPNLC.K
	AMG1_2_04162012-02.2043.2043.2	3.8076	0.2407	1	1247.63	1247.63	-1.2	1	6.39704	6.56	0.889	1	R.KMEDSVTVKPN.L
	AMG1_2_04162012-03.2383.2383.2	4.917	0.5397	1	2116.05	2116.05	-0.5	2	9.20396	6.56	0.786	1	K.MEDSVTVKPNLCKPEVNR.Q
	AMG1_2_04162012-04.2528.2528.2	4.7544	0.5005	1	2116.05	2116.05	0.3	1	8.23392	6.56	0.759	5	K.MEDSVTVKPNLCKPEVNR.Q
	AMG1_2_04162012-03.2386.2386.3	3.9602	0.455	1	2116.05	2116.05	-0.3	1	7.15308	6.56	0.708	1	K.MEDSVTVKPNLCKPEVNR.Q
	AMG1_2_04162012-04.2537.2537.3	4.1469	0.5152	1	2116.05	2116.05	-1.2	1	8.55568	6.56	0.68	3	K.MEDSVTVKPNLCKPEVNR.Q
	AMG1_2_04162012-03.2399.2399.4	2.3311	0.1863	0.991	2116.05	2116.05	-2.2	1	3.84024	6.56	0.532	1	K.MEDSVTVKPNLCKPEVNR.Q
	AMG1_2_04162012-04.2505.2505.4	1.9555	0.1774	0.966	2116.05	2116.05	-2.4	1	3.85337	6.56	0.513	1	K.MEDSVTVKPNLCKPEVNR.Q
	AMG1_2_04162012-03.1725.1725.2	2.7143	0.366	1	1985.01	1985.01	0.1	1	6.54747	6.56	0.519	1	M.EDSVTVKPNLCKPEVNR.Q
	AMG1_2_04162012-04.1940.1940.2	2.5381	0.2316	0.824	1985.01	1985.01	-1.2	1	5.19348	6.56	0.556	1	M.EDSVTVKPNLCKPEVNR.Q
	AMG1_2_04162012-03.1758.1758.3	2.5972	0.1962	0.393	1985.01	1985.01	-2.9	1	4.27532	6.56	0.533	1	M.EDSVTVKPNLCKPEVNR.Q
	AMG1_2_04162012-04.1831.1831.2	4.0297	0.3921	1	1855.97	1855.97	-1.1	1	6.84	8.26	0.731	1	E.DSVTVKPNLCKPEVNR.Q
	AMG1_2_04162012-04.3796.3796.5	3.9749	0.3626	1	5980.71	5980.73	-3.3	1	6.00964	4.41	0.333	1	R.QRPVHFFAVYDGHGGSQVSTLCSTTMHTFVKEELEQNLEEEEEGSENDVVER.K
	AMG1_2_04162012-02.3207.3207.2	6.0935	0.386	1	2633.17	2633.17	1	1	7.52836	3.79	0.815	1	K.EELEQNLEEEEEGSENDVVERK.W
	AMG1_2_04162012-02.3227.3227.3	2.4328	0.0424	0.944	2633.17	2633.17	-0.5	49	2.99714	3.79	0.328	1	K.EELEQNLEEEEEGSENDVVERK.W
	AMG1_2_04162012-02.1853.1853.2	4.037	0.4328	1	1762.76	1762.76	-1.1	1	7.09762	3.64	0.708	1	N.LEEEEEGSENDVVER.K
	AMG1_2_04162012-04.3135.3135.3	5.0607	0.5309	1	3179.35	3179.35	1.3	1	10.7944	6.23	0.603	1	R.SFKRMDEMATSTCVCGTSVPLCNCDPR.E
	AMG1_2_04162012-03.3569.3569.2	2.1745	0.4642	1	2817.15	2817.16	-0.6	1	7.40984	4.72	0.667	1	K.RMDEMATSTCVCGTSVPLCNCDPR.E
	AMG1_2_04162012-02.3125.3125.3	5.6095	0.5907	1	2817.15	2817.16	-0.1	1	12.1348	4.72	0.627	1	K.RMDEMATSTCVCGTSVPLCNCDPR.E
	AMG1_2_04162012-03.4788.4788.3	1.6074	0.2845	0.975	5604.57	5604.57	0.3	1	5.1071	5.06	0.429	1	K.RMDEMATSTCVCGTSVPLCNCDPREAAISGSTAVTAVLTHDHIIVANTGDSR.A
	AMG1_2_04162012-04.4054.4054.3	2.0444	0.2713	0.992	5604.55	5604.57	-3.5	1	4.80042	5.06	0.439	1	K.RMDEMATSTCVCGTSVPLCNCDPREAAISGSTAVTAVLTHDHIIVANTGDSR.A
	AMG1_2_04162012-03.4775.4775.5	2.8659	0.1888	0.994	5604.57	5604.57	-0.3	1	4.30651	5.06	0.308	1	K.RMDEMATSTCVCGTSVPLCNCDPREAAISGSTAVTAVLTHDHIIVANTGDSR.A
	AMG1_2_04162012-04.4052.4052.6	3.5696	0.2153	1	5604.58	5604.57	1.5	1	5.14936	5.06	0.314	1	K.RMDEMATSTCVCGTSVPLCNCDPREAAISGSTAVTAVLTHDHIIVANTGDSR.A
	AMG1_2_04162012-02.3257.3257.2	3.6055	0.6305	1	2661.05	2661.05	0.1	1	11.1698	4.14	0.88	1	R.MDEMATSTCVCGTSVPLCNCDPR.E
	AMG1_2_04162012-02.3258.3258.3	5.6445	0.6096	1	2661.05	2661.05	-0.7	1	10.6862	4.14	0.726	1	R.MDEMATSTCVCGTSVPLCNCDPR.E
	AMG1_2_04162012-03.4880.4880.3	1.5816	0.0966	0.899	5448.47	5448.47	0.5	1	3.73657	4.7	0.461	1	R.MDEMATSTCVCGTSVPLCNCDPREAAISGSTAVTAVLTHDHIIVANTGDSR.A
	AMG1_2_04162012-03.6197.6197.4	2.054	0.1702	0.964	5448.48	5448.47	1.8	1	4.06725	4.7	0.282	2	R.MDEMATSTCVCGTSVPLCNCDPREAAISGSTAVTAVLTHDHIIVANTGDSR.A
	AMG1_2_04162012-04.4136.4136.4	2.5078	0.1372	0.975	5448.51	5448.47	7.2	53	3.94064	4.7	0.233	1	R.MDEMATSTCVCGTSVPLCNCDPREAAISGSTAVTAVLTHDHIIVANTGDSR.A
	AMG1_2_04162012-03.5066.5066.5	1.7977	0.1223	0.929	5448.45	5448.47	-3.3	1	3.56096	4.7	0.342	1	R.MDEMATSTCVCGTSVPLCNCDPREAAISGSTAVTAVLTHDHIIVANTGDSR.A
	AMG1_2_04162012-04.4142.4142.5	2.2708	0.2047	0.99	5448.45	5448.47	-3.9	1	4.49271	4.7	0.29	1	R.MDEMATSTCVCGTSVPLCNCDPREAAISGSTAVTAVLTHDHIIVANTGDSR.A
	AMG1_2_04162012-02.2715.2715.2	3.0044	0.368	1	1634.71	1634.71	-1.6	1	6.39929	5.69	0.667	1	C.VCGTSVPLCNCDPR.E
	AMG1_2_04162012-04.4057.4057.4	2.1353	0.3197	0.579	4163.02	4163.02	-2.2	1	4.30301	5.63	0.331	1	C.GTSVPLCNCDPREAAISGSTAVTAVLTHDHIIVANTGDSR.A
	AMG1_2_04162012-03.5888.5888.2	7.2183	0.5208	1	2806.43	2806.43	-0.8	1	9.84592	5.52	0.742	7	R.EAAISGSTAVTAVLTHDHIIVANTGDSR.A
	AMG1_2_04162012-04.3788.3788.2	5.812	0.497	1	2806.44	2806.43	2.3	1	8.01095	5.52	0.655	1	R.EAAISGSTAVTAVLTHDHIIVANTGDSR.A
	AMG1_2_04162012-03.6139.6139.3	6.4493	0.612	1	2806.43	2806.43	0	1	11.3747	5.52	0.581	17	R.EAAISGSTAVTAVLTHDHIIVANTGDSR.A
	AMG1_2_04162012-04.3710.3710.3	6.124	0.5233	1	2806.44	2806.43	1	1	9.88256	5.52	0.587	15	R.EAAISGSTAVTAVLTHDHIIVANTGDSR.A
	AMG1_2_04162012-03.5665.5665.4	1.9741	0.4242	1	2806.45	2806.43	6.5	1	6.04891	5.52	0.311	6	R.EAAISGSTAVTAVLTHDHIIVANTGDSR.A
	AMG1_2_04162012-04.5661.5661.4	2.5334	0.418	1	2806.44	2806.43	1.5	1	6.04245	5.52	0.351	4	R.EAAISGSTAVTAVLTHDHIIVANTGDSR.A
	AMG1_2_04162012-04.1797.1797.2	5.2222	0.5393	1	1747.91	1747.91	-0.6	1	8.50004	6.51	0.846	1	A.VLTHDHIIVANTGDSR.A
	AMG1_2_04162012-03.2671.2671.2	3.7853	0.3934	1	1508.72	1508.72	-0.3	1	7.59269	5.63	0.913	1	R.NGMAIPLSNDHKPD.R
	AMG1_2_04162012-04.2581.2581.2	4.9907	0.4611	1	1876.9	1876.9	0.3	1	8.39108	5.8	0.833	1	R.NGMAIPLSNDHKPDRPD.E
	AMG1_2_04162012-04.2547.2547.2	5.5658	0.3128	1	2162.04	2162.04	0.2	1	6.80431	5.74	0.667	2	R.NGMAIPLSNDHKPDRPDER.A
	AMG1_2_04162012-04.2488.2488.3	3.2977	0.3495	1	2162.04	2162.04	-0.7	1	5.72466	5.74	0.698	2	R.NGMAIPLSNDHKPDRPDER.A
	AMG1_2_04162012-04.2225.2225.4	2.5328	0.2921	1	2162.04	2162.04	-2.1	1	5.2397	5.74	0.476	3	R.NGMAIPLSNDHKPDRPDER.A
	AMG1_2_04162012-04.2532.2532.3	2.2018	0.2325	0.266	2233.07	2233.08	-2.3	1	4.21597	5.74	0.527	1	R.NGMAIPLSNDHKPDRPDERA.R
	AMG1_2_04162012-04.2201.2201.2	3.7456	0.3218	1	1990.98	1990.98	0.6	1	5.41219	5.74	0.571	1	G.MAIPLSNDHKPDRPDER.A
	AMG1_2_04162012-04.2260.2260.2	3.2736	0.2721	0.983	1859.94	1859.94	0.5	1	4.68486	5.74	0.6	2	M.AIPLSNDHKPDRPDER.A
	AMG1_2_04162012-03.2512.2512.2	3.593	0.3545	1	1675.81	1675.81	-0.1	1	5.21731	5.74	0.682	1	I.PLSNDHKPDRPDER.A
	AMG1_2_04162012-04.2242.2242.2	3.699	0.4323	1	1675.81	1675.81	0.1	1	5.7319	5.74	0.682	3	I.PLSNDHKPDRPDER.A
	AMG1_2_04162012-04.2263.2263.3	2.4922	0.2384	0.618	1675.81	1675.81	-0.1	3	6.01861	5.74	0.561	2	I.PLSNDHKPDRPDER.A
	AMG1_2_04162012-03.1347.1347.2	1.7549	0.1112	0.335	1264.6	1264.6	-3.5	1	3.67096	5.74	0.733	1	N.DHKPDRPDER.A
	AMG1_2_04162012-04.1809.1809.2	2.3939	0.2726	0.898	1112.65	1112.65	-1.6	1	4.74941	10.06	0.824	1	R.ARIEAAGGRVL.V
	AMG1_2_04162012-04.3644.3644.3	2.5822	0.4437	1	2409.36	2409.36	0.5	1	6.57696	6.56	0.532	1	R.IEAAGGRVLVVDGARVEGILATSR.A
	AMG1_2_04162012-04.3650.3650.4	2.9516	0.4197	1	2409.36	2409.36	0.7	1	6.90477	6.56	0.526	1	R.IEAAGGRVLVVDGARVEGILATSR.A
	AMG1_2_04162012-02.2260.2260.2	1.6893	0.0441	0.955	828.493	828.494	-1.5	1	3.0172	6.56	1	1	R.VLVVDGAR.V
	AMG1_2_04162012-02.3949.3949.2	4.7794	0.49	1	1339.79	1339.79	-1.7	1	8.05349	4.46	1	1	R.VLVVDGARVEGIL.A
	AMG1_2_04162012-02.3925.3925.2	2.0513	0.1972	0.554	1598.91	1598.91	-1.3	1	4.78234	4.46	0.667	1	R.VLVVDGARVEGILATS.R
	AMG1_2_04162012-03.5323.5323.2	4.6326	0.3199	1	1755.01	1755.01	-1	1	7.4518	6.56	0.778	9	R.VLVVDGARVEGILATSR.A
	AMG1_2_04162012-04.3694.3694.2	4.186	0.222	1	1755.01	1755.01	1.1	1	6.04437	6.56	0.667	1	R.VLVVDGARVEGILATSR.A
	AMG1_2_04162012-03.4652.4652.3	4.461	0.445	1	1755.01	1755.01	-0.9	1	8.10728	6.56	0.76	6	R.VLVVDGARVEGILATSR.A
	AMG1_2_04162012-04.3589.3589.3	3.9291	0.5311	1	1755.01	1755.01	-1.5	1	9.78068	6.56	0.72	2	R.VLVVDGARVEGILATSR.A
	AMG1_2_04162012-03.4283.4283.2	3.5154	0.3436	1	1542.86	1542.86	-1.5	1	6.22946	6.56	0.708	1	L.VVDGARVEGILATSR.A
	AMG1_2_04162012-03.4295.4295.2	2.3757	0.2827	0.872	1443.79	1443.79	-1.8	1	5.83379	6.56	0.864	1	V.VDGARVEGILATSR.A
	AMG1_2_04162012-03.2217.2217.2	3.8718	0.3636	1	1229.69	1229.7	-2.1	1	6.73222	10.06	1	1	D.GARVEGILATSR.A
	AMG1_2_04162012-04.2445.2445.2	3.5762	0.3729	1	1229.69	1229.7	-2.1	1	6.1635	10.06	0.889	1	D.GARVEGILATSR.A
	AMG1_2_04162012-02.2442.2442.2	3.3286	0.2729	1	945.534	945.536	-3	1	5.41443	6.56	1	2	R.VEGILATSR.A
	AMG1_2_04162012-03.2112.2112.2	3.0573	0.2966	1	945.534	945.536	-2.6	1	5.38711	6.56	0.933	1	R.VEGILATSR.A
	AMG1_2_04162012-04.2185.2185.2	3.0432	0.2827	1	945.536	945.536	-0.8	1	5.32165	6.56	1	2	R.VEGILATSR.A
	AMG1_2_04162012-04.4008.4008.2	5.775	0.4995	1	1997	1997	0.2	1	8.9774	6.56	0.889	1	R.YLKPMVAWEPEVTFMR.R
	AMG1_2_04162012-04.4007.4007.3	4.2828	0.3734	1	1997	1997	-0.7	1	6.41786	6.56	0.647	1	R.YLKPMVAWEPEVTFMR.R
	AMG1_2_04162012-02.5032.5032.2	4.4071	0.5888	1	3235.53	3235.54	-2.6	1	9.23946	4.12	0.926	1	R.RESGDECLVLASDGLWDVLSSQLACDIAR.F
	AMG1_2_04162012-03.5835.5835.2	3.9677	0.4693	1	3235.53	3235.54	-2	1	7.36498	4.12	0.778	2	R.RESGDECLVLASDGLWDVLSSQLACDIAR.F
	AMG1_2_04162012-02.5572.5572.3	6.5362	0.5749	1	3235.53	3235.54	-2.6	1	9.4229	4.12	0.527	6	R.RESGDECLVLASDGLWDVLSSQLACDIAR.F
	AMG1_2_04162012-03.6030.6030.3	6.3518	0.5959	1	3235.54	3235.54	1.4	1	9.89651	4.12	0.568	8	R.RESGDECLVLASDGLWDVLSSQLACDIAR.F
	AMG1_2_04162012-04.5449.5449.3	5.1406	0.4389	1	3235.54	3235.54	1.7	1	7.66271	4.12	0.514	5	R.RESGDECLVLASDGLWDVLSSQLACDIAR.F
	AMG1_2_04162012-02.5047.5047.4	3.6236	0.4069	1	3235.53	3235.54	-2.8	1	6.68394	4.12	0.325	1	R.RESGDECLVLASDGLWDVLSSQLACDIAR.F
	AMG1_2_04162012-02.5750.5750.2	4.5905	0.5556	1	3079.43	3079.43	0	1	8.92838	3.8	0.893	6	R.ESGDECLVLASDGLWDVLSSQLACDIAR.F
	AMG1_2_04162012-03.6.6.2	4.8201	0.4665	1	3079.43	3079.43	-1	1	7.27496	3.8	0.679	8	R.ESGDECLVLASDGLWDVLSSQLACDIAR.F
	AMG1_2_04162012-04.5349.5349.2	5.6924	0.523	1	3079.44	3079.43	0.9	1	8.31661	3.8	0.821	3	R.ESGDECLVLASDGLWDVLSSQLACDIAR.F
	AMG1_2_04162012-02.5288.5288.3	6.0379	0.5368	1	3079.43	3079.43	-2.5	1	8.98165	3.8	0.639	9	R.ESGDECLVLASDGLWDVLSSQLACDIAR.F
	AMG1_2_04162012-03.7041.7041.3	7.0851	0.5486	1	3079.43	3079.43	-1.5	1	8.85505	3.8	0.562	13	R.ESGDECLVLASDGLWDVLSSQLACDIAR.F
	AMG1_2_04162012-04.16.16.3	5.4961	0.4391	1	3079.43	3079.43	-2.3	1	8.91676	3.8	0.479	11	R.ESGDECLVLASDGLWDVLSSQLACDIAR.F
	AMG1_2_04162012-04.5192.5192.4	5.281	0.46	1	3079.43	3079.43	-0.4	1	8.40553	3.8	0.448	1	R.ESGDECLVLASDGLWDVLSSQLACDIAR.F
	AMG1_2_04162012-03.6218.6218.2	3.42	0.4182	1	2950.39	2950.39	0.2	1	8.70807	3.86	0.821	1	E.SGDECLVLASDGLWDVLSSQLACDIAR.F
	AMG1_2_04162012-02.5253.5253.3	3.9749	0.4546	1	2950.39	2950.39	-0.6	1	7.21778	3.86	0.548	1	E.SGDECLVLASDGLWDVLSSQLACDIAR.F
	AMG1_2_04162012-03.6223.6223.3	5.1988	0.3915	1	2950.38	2950.39	-3.8	1	7.43548	3.86	0.514	1	E.SGDECLVLASDGLWDVLSSQLACDIAR.F
	AMG1_2_04162012-03.6053.6053.2	5.1671	0.633	1	2691.32	2691.31	2.1	1	10.877	3.96	0.828	1	D.ECLVLASDGLWDVLSSQLACDIAR.F
	AMG1_2_04162012-03.3993.3993.2	4.2651	0.2507	1	1836.89	1836.89	-1.6	1	5.75434	4.72	0.72	1	R.FCLREETPSSLDLNR.M
	AMG1_2_04162012-04.3299.3299.2	5.3419	0.3658	1	1836.89	1836.89	-0.2	1	7.12518	4.72	0.84	1	R.FCLREETPSSLDLNR.M
	AMG1_2_04162012-03.3772.3772.3	4.36	0.4129	1	1836.89	1836.89	-1.9	1	6.54337	4.72	0.875	2	R.FCLREETPSSLDLNR.M
	AMG1_2_04162012-02.3390.3390.3	4.2675	0.4986	1	3523.55	3523.55	0.8	1	8.27862	4.19	0.533	1	R.FCLREETPSSLDLNRMAQEDDNDGEQNPSR.S
	AMG1_2_04162012-03.4657.4657.4	3.0892	0.2607	1	4549.17	4549.17	0.2	1	5.51099	4.42	0.476	1	R.FCLREETPSSLDLNRMAQEDDNDGEQNPSRSVLAATLLTR.L
	AMG1_2_04162012-02.2768.2768.2	3.8983	0.3079	1	1529.79	1529.79	-1	1	5.13449	4.72	0.818	1	C.LREETPSSLDLNR.M
	AMG1_2_04162012-02.2736.2736.2	2.4555	0.3193	1	1260.6	1260.61	-1.7	1	5.97064	4.14	0.882	1	R.EETPSSLDLNR.M
	AMG1_2_04162012-02.1280.1280.2	3.3506	0.3095	1	1705.67	1705.67	-1	1	7.01043	3.86	0.667	1	R.MAQEDDNDGEQNPSR.S
	AMG1_2_04162012-03.934.934.2	4.2313	0.2985	1	1705.66	1705.67	-4.2	1	7.90785	3.86	0.75	1	R.MAQEDDNDGEQNPSR.S
	AMG1_2_04162012-02.3633.3633.2	2.9205	0.479	1	2731.3	2731.3	2	1	7.25874	4.25	0.586	1	R.MAQEDDNDGEQNPSRSVLAATLLTR.L
	AMG1_2_04162012-02.3678.3678.3	4.0823	0.482	1	2731.29	2731.3	-0.8	1	8.04847	4.25	0.636	1	R.MAQEDDNDGEQNPSRSVLAATLLTR.L
	AMG1_2_04162012-03.3912.3912.2	3.7936	0.2384	1	1044.64	1044.64	-1.9	1	5.56599	10.06	1	2	R.SVLAATLLTR.L
	AMG1_2_04162012-04.3506.3506.2	3.76	0.2392	1	1044.64	1044.64	-1.6	1	5.39418	10.06	0.941	4	R.SVLAATLLTR.L
	AMG1_2_04162012-02.3791.3791.2	3.3881	0.4253	1	1516.82	1516.82	-1.2	1	6.37709	4.46	0.773	2	R.QSSDNISVVVIDLK.N
	AMG1_2_04162012-03.4637.4637.2	4.4358	0.3912	1	1516.82	1516.82	-0.6	1	6.6743	4.46	0.913	14	R.QSSDNISVVVIDLK.N
	AMG1_2_04162012-04.3786.3786.2	4.7182	0.4429	1	1516.82	1516.82	0.3	1	7.96845	4.46	0.917	17	R.QSSDNISVVVIDLK.N
	AMG1_2_04162012-02.4346.4346.2	5.1928	0.5713	1	1932.98	1932.99	-2.6	1	9.62547	4.46	0.654	2	R.QSSDNISVVVIDLKNSSQ.C
	AMG1_2_04162012-03.4797.4797.2	5.3869	0.5223	1	1932.99	1932.99	1.1	1	9.8717	4.46	0.704	4	R.QSSDNISVVVIDLKNSSQ.C
	AMG1_2_04162012-04.3957.3957.2	4.6325	0.4695	1	1932.99	1932.99	-0.9	1	8.06297	4.46	0.615	8	R.QSSDNISVVVIDLKNSSQ.C
U	AT3G14420.4	47	61	0.695	348	38167	9.2	0.0183927	3.9545	| Symbols: | Aldolase-type TIM barrel family protein | chr3:4821861-4823899 FORWARD LENGTH=348
	Filename	XCorr	DeltCN	Conf%	ObsM+H+	CalcM+H+	PPM	SpR	Prob Score	pI	Ion%	#	Sequence
	AMG1_2_04162012-02.4306.4306.2	5.4349	0.6064	1	2439.06	2439.06	-0.2	1	10.5584	3.96	0.815	4	-.MVYDYYASGAEDQWTLQENR.N
	AMG1_2_04162012-03.720.720.2	2.0551	0.4812	1	2439.05	2439.06	-0.3	1	7.58689	3.96	0.423	2	-.MVYDYYASGAEDQWTLQENR.N
	AMG1_2_04162012-04.3660.3660.2	5.0233	0.616	1	2439.06	2439.06	1.7	1	9.5616	3.96	0.75	1	-.MVYDYYASGAEDQWTLQENR.N
	AMG1_2_04162012-03.4398.4398.3	4.0429	0.5031	1	2998.34	2998.34	-0.5	1	8.20984	4.4	0.574	1	-.MVYDYYASGAEDQWTLQENRNAFAR.I
	AMG1_2_04162012-02.3842.3842.2	3.3493	0.4845	1	1225.65	1225.65	-3.2	1	7.77732	6.56	0.889	1	K.IDMTTTVLGFK.I
	AMG1_2_04162012-03.5947.5947.2	4.3873	0.5653	1	2908.43	2908.44	-0.8	1	11.6139	4.46	0.839	2	R.AASAAGTIMTLSSWATSSVEEVASTGPGIR.F
	AMG1_2_04162012-04.5030.5030.2	5.8355	0.5977	1	2908.44	2908.44	1.9	1	10.3868	4.46	0.8	1	R.AASAAGTIMTLSSWATSSVEEVASTGPGIR.F
	AMG1_2_04162012-03.6624.6624.3	4.4306	0.5365	1	2908.43	2908.44	-0.8	1	8.36457	4.46	0.41	8	R.AASAAGTIMTLSSWATSSVEEVASTGPGIR.F
	AMG1_2_04162012-04.5048.5048.3	5.5248	0.5835	1	2908.44	2908.44	0.2	1	9.80788	4.46	0.574	1	R.AASAAGTIMTLSSWATSSVEEVASTGPGIR.F
	AMG1_2_04162012-04.5028.5028.4	3.6789	0.4035	1	2908.43	2908.44	-0.3	1	6.28977	4.46	0.452	1	R.AASAAGTIMTLSSWATSSVEEVASTGPGIR.F
	AMG1_2_04162012-03.4378.4378.2	2.6665	0.3126	1	1107.58	1107.59	-2.5	1	5.24824	8.64	1	1	R.FFQLYVYK.N
	AMG1_2_04162012-04.3730.3730.2	2.6315	0.3354	1	1107.59	1107.59	-1.3	1	5.63246	8.64	1	1	R.FFQLYVYK.N
	AMG1_2_04162012-03.3192.3192.2	3.8854	0.2898	1	1226.69	1226.7	-1.2	1	5.27434	10.06	0.882	1	K.NRNVVEQLVR.R
	AMG1_2_04162012-04.2798.2798.2	3.5329	0.306	1	1226.69	1226.7	-1.2	1	5.48936	10.06	0.875	1	K.NRNVVEQLVR.R
	AMG1_2_04162012-04.2808.2808.3	2.6644	0.1838	0.999	1226.7	1226.7	-0.1	1	3.95916	10.06	0.714	1	K.NRNVVEQLVR.R
	AMG1_2_04162012-02.3084.3084.2	2.2913	0.1018	0.995	956.55	956.552	-2.6	1	4.36278	6.56	0.923	1	R.NVVEQLVR.R
	AMG1_2_04162012-02.2308.2308.2	1.9489	0.0751	0.98	842.507	842.509	-3	4	3.70698	6.56	0.818	1	N.VVEQLVR.R
	AMG1_2_04162012-03.1556.1556.2	2.2272	0.0021	0.968	998.608	998.611	-2.8	2	3.70364	10.06	1	1	N.VVEQLVRR.A
	AMG1_2_04162012-04.3231.3231.2	4.8755	0.487	1	1459.83	1459.83	-0.9	1	7.61245	9.08	1	1	R.AGFKAIALTVDTPR.L
	AMG1_2_04162012-02.3024.3024.2	3.488	0.335	1	1056.6	1056.6	-2.3	2	5.57635	6.56	0.938	1	K.AIALTVDTPR.L
	AMG1_2_04162012-04.3663.3663.2	1.9787	0.1914	0.996	1143.68	1143.68	-1.7	1	4.88748	9.08	0.875	1	R.FTLPPNLTLK.N
	AMG1_2_04162012-02.3306.3306.2	2.6004	0.0913	0.996	992.502	992.505	-2.8	1	4.49961	4.46	0.933	1	K.NFEGLDLGK.M
	AMG1_2_04162012-02.4245.4245.2	5.2955	0.5842	1	2985.38	2985.39	-4.3	1	10.9306	4.12	0.839	1	K.NFEGLDLGKMDEANDSGLASYVAGQIDR.T
	AMG1_2_04162012-02.4463.4463.3	2.0712	0.0523	0.922	2985.41	2985.39	8.6	16	3.74986	4.12	0.311	1	K.NFEGLDLGKMDEANDSGLASYVAGQIDR.T
	AMG1_2_04162012-03.4962.4962.3	3.1517	0.3155	1	2985.38	2985.39	-3.3	3	5.11961	4.12	0.4	1	K.NFEGLDLGKMDEANDSGLASYVAGQIDR.T
	AMG1_2_04162012-02.3867.3867.2	5.748	0.5515	1	2011.9	2011.9	-3.5	1	10.9802	3.96	0.875	1	K.MDEANDSGLASYVAGQIDR.T
	AMG1_2_04162012-04.4125.4125.2	5.8167	0.4559	1	1847.01	1847.01	0.5	1	8.36903	8.8	0.913	1	R.TLSWKDVQWLQTITK.L
	AMG1_2_04162012-04.4126.4126.3	4.0082	0.323	1	1847	1847.01	-1.1	1	5.47012	8.8	0.775	1	R.TLSWKDVQWLQTITK.L
	AMG1_2_04162012-02.1942.1942.2	2.5178	0.1053	0.996	917.467	917.469	-1.9	2	4.34546	4.46	0.857	1	K.GVLTGEDAR.I
	AMG1_2_04162012-04.1571.1571.2	3.1166	0.3892	1	1293.7	1293.7	-1.1	1	7.27033	10.06	0.682	1	Q.AGAAGIIVSNHGAR.Q
	AMG1_2_04162012-04.1397.1397.2	3.0127	0.3584	1	1165.64	1165.64	-2.5	1	5.99087	10.06	0.85	1	G.AAGIIVSNHGAR.Q
	AMG1_2_04162012-02.4626.4626.2	4.3487	0.4585	1	1875.01	1875.01	-0.8	1	7.45698	4.14	0.815	1	R.QLDYVPATISALEEVVK.A
	AMG1_2_04162012-02.4646.4646.3	5.1726	0.2194	1	1875.01	1875.01	-1.2	1	6.47286	4.14	0.769	1	R.QLDYVPATISALEEVVK.A
	AMG1_2_04162012-03.5582.5582.2	4.6758	0.5282	1	2388.27	2388.28	-1.7	1	9.49632	4.72	0.844	1	R.QLDYVPATISALEEVVKATQGR.I
	AMG1_2_04162012-03.5579.5579.3	2.5955	0.3788	1	2388.27	2388.28	-1.1	1	5.67685	4.72	0.433	1	R.QLDYVPATISALEEVVKATQGR.I
	AMG1_2_04162012-04.5107.5107.3	2.0394	0.131	0.954	3441.88	3441.87	1.2	1	4.86261	4.89	0.447	1	R.QLDYVPATISALEEVVKATQGRIPVFLDGGVR.R
	AMG1_2_04162012-04.5106.5106.4	2.2942	0.0215	0.922	3441.87	3441.87	-0.5	1	3.84277	4.89	0.349	1	R.QLDYVPATISALEEVVKATQGRIPVFLDGGVR.R
	AMG1_2_04162012-03.4076.4076.2	2.773	0.3981	1	1072.61	1072.62	-3.1	1	6.39798	6.56	0.882	1	R.IPVFLDGGVR.R
	AMG1_2_04162012-04.3550.3550.2	2.719	0.3803	1	1072.61	1072.62	-2.5	1	6.53573	6.56	0.941	1	R.IPVFLDGGVR.R
	AMG1_2_04162012-03.5222.5222.2	6.3536	0.4737	1	2269.11	2269.11	-0.3	1	10.454	4.72	0.821	1	K.VLQMLRDEFELTMALSGCR.S
	AMG1_2_04162012-04.4443.4443.2	6.7115	0.4501	1	2269.12	2269.11	1	1	10.0643	4.72	0.75	1	K.VLQMLRDEFELTMALSGCR.S
	AMG1_2_04162012-03.5223.5223.3	3.0162	0.3815	1	2269.11	2269.11	-0.4	1	5.93737	4.72	0.462	1	K.VLQMLRDEFELTMALSGCR.S
	AMG1_2_04162012-04.4442.4442.3	3.7181	0.4646	1	2269.11	2269.11	-0.1	1	7.19284	4.72	0.537	1	K.VLQMLRDEFELTMALSGCR.S
	AMG1_2_04162012-04.2204.2204.2	4.5535	0.5589	1	1780.87	1780.87	-0.4	1	7.9626	7.33	0.75	2	R.NHITTEWDTPRPSAR.L
	AMG1_2_04162012-04.2205.2205.3	2.5885	0.5119	1	1780.87	1780.87	-1.4	1	7.54375	7.33	0.675	2	R.NHITTEWDTPRPSAR.L
	AMG1_2_04162012-04.2974.2974.2	3.6765	0.4539	1	1893.96	1893.96	1.6	1	7.21716	7.33	0.609	1	R.NHITTEWDTPRPSARL.-
	AMG1_2_04162012-04.2973.2973.3	2.3112	0.297	1	1893.96	1893.96	-0.7	1	6.39879	7.33	0.692	1	R.NHITTEWDTPRPSARL.-
U	AT3G14415.1	41	55	0.681	367	40307	9	0.015725	3.79733	| Symbols: | Aldolase-type TIM barrel family protein | chr3:4818667-4820748 FORWARD LENGTH=367
U	AT3G14415.3	41	55	0.681	367	40307	9	0.015725	3.79733	| Symbols: | Aldolase-type TIM barrel family protein | chr3:4818667-4820748 FORWARD LENGTH=367
	Filename	XCorr	DeltCN	Conf%	ObsM+H+	CalcM+H+	PPM	SpR	Prob Score	pI	Ion%	#	Sequence
	AMG1_2_04162012-02.4306.4306.2	5.4349	0.6064	1	2439.06	2439.06	-0.2	1	10.5584	3.96	0.815	4	K.MVYDYYASGAEDQWTLQENR.N
	AMG1_2_04162012-03.720.720.2	2.0551	0.4812	1	2439.05	2439.06	-0.3	1	7.58689	3.96	0.423	2	K.MVYDYYASGAEDQWTLQENR.N
	AMG1_2_04162012-04.3660.3660.2	5.0233	0.616	1	2439.06	2439.06	1.7	1	9.5616	3.96	0.75	1	K.MVYDYYASGAEDQWTLQENR.N
	AMG1_2_04162012-03.4398.4398.3	4.0429	0.5031	1	2998.34	2998.34	-0.5	1	8.20984	4.4	0.574	1	K.MVYDYYASGAEDQWTLQENRNAFAR.I
	AMG1_2_04162012-04.3822.3822.2	3.6302	0.3344	1	1533.82	1533.82	0.4	1	5.65088	9.08	0.826	1	K.ISMPIMVAPTAFQK.M
	AMG1_2_04162012-03.5947.5947.2	4.3873	0.5653	1	2908.43	2908.44	-0.8	1	11.6139	4.46	0.839	2	R.AASAAGTIMTLSSWATSSVEEVASTGPGIR.F
	AMG1_2_04162012-04.5030.5030.2	5.8355	0.5977	1	2908.44	2908.44	1.9	1	10.3868	4.46	0.8	1	R.AASAAGTIMTLSSWATSSVEEVASTGPGIR.F
	AMG1_2_04162012-03.6624.6624.3	4.4306	0.5365	1	2908.43	2908.44	-0.8	1	8.36457	4.46	0.41	8	R.AASAAGTIMTLSSWATSSVEEVASTGPGIR.F
	AMG1_2_04162012-04.5048.5048.3	5.5248	0.5835	1	2908.44	2908.44	0.2	1	9.80788	4.46	0.574	1	R.AASAAGTIMTLSSWATSSVEEVASTGPGIR.F
	AMG1_2_04162012-04.5028.5028.4	3.6789	0.4035	1	2908.43	2908.44	-0.3	1	6.28977	4.46	0.452	1	R.AASAAGTIMTLSSWATSSVEEVASTGPGIR.F
	AMG1_2_04162012-03.4378.4378.2	2.6665	0.3126	1	1107.58	1107.59	-2.5	1	5.24824	8.64	1	1	R.FFQLYVYK.N
	AMG1_2_04162012-04.3730.3730.2	2.6315	0.3354	1	1107.59	1107.59	-1.3	1	5.63246	8.64	1	1	R.FFQLYVYK.N
	AMG1_2_04162012-02.2308.2308.2	1.9489	0.0751	0.98	842.507	842.509	-3	4	3.70698	6.56	0.818	1	K.VVEQLVR.R
	AMG1_2_04162012-03.1556.1556.2	2.2272	0.0021	0.968	998.608	998.611	-2.8	2	3.70364	10.06	1	1	K.VVEQLVRR.A
	AMG1_2_04162012-04.3231.3231.2	4.8755	0.487	1	1459.83	1459.83	-0.9	1	7.61245	9.08	1	1	K.AGFKAIALTVDTPR.L
	AMG1_2_04162012-02.3024.3024.2	3.488	0.335	1	1056.6	1056.6	-2.3	2	5.57635	6.56	0.938	1	K.AIALTVDTPR.L
	AMG1_2_04162012-04.3663.3663.2	1.9787	0.1914	0.996	1143.68	1143.68	-1.7	1	4.88748	9.08	0.875	1	R.FTLPPNLTLK.N
	AMG1_2_04162012-02.3306.3306.2	2.6004	0.0913	0.996	992.502	992.505	-2.8	1	4.49961	4.46	0.933	1	K.NFEGLDLGK.M
	AMG1_2_04162012-02.4245.4245.2	5.2955	0.5842	1	2985.38	2985.39	-4.3	1	10.9306	4.12	0.839	1	K.NFEGLDLGKMDEANDSGLASYVAGQIDR.T
	AMG1_2_04162012-02.4463.4463.3	2.0712	0.0523	0.922	2985.41	2985.39	8.6	16	3.74986	4.12	0.311	1	K.NFEGLDLGKMDEANDSGLASYVAGQIDR.T
	AMG1_2_04162012-03.4962.4962.3	3.1517	0.3155	1	2985.38	2985.39	-3.3	3	5.11961	4.12	0.4	1	K.NFEGLDLGKMDEANDSGLASYVAGQIDR.T
	AMG1_2_04162012-04.5172.5172.4	7.1428	0.575	1	5494.77	5494.77	1.1	1	10.0391	4.53	0.359	1	K.NFEGLDLGKMDEANDSGLASYVAGQIDRTLSWKDIQWLQTITNMPILVK.G
	AMG1_2_04162012-02.3867.3867.2	5.748	0.5515	1	2011.9	2011.9	-3.5	1	10.9802	3.96	0.875	1	K.MDEANDSGLASYVAGQIDR.T
	AMG1_2_04162012-03.5650.5650.2	4.3527	0.4551	1	1913.05	1913.06	-1.7	1	7.43419	6.56	0.96	1	K.DIQWLQTITNMPILVK.G
	AMG1_2_04162012-02.1942.1942.2	2.5178	0.1053	0.996	917.467	917.469	-1.9	2	4.34546	4.46	0.857	1	K.GVLTGEDAR.I
	AMG1_2_04162012-04.1571.1571.2	3.1166	0.3892	1	1293.7	1293.7	-1.1	1	7.27033	10.06	0.682	1	Q.AGAAGIIVSNHGAR.Q
	AMG1_2_04162012-04.1397.1397.2	3.0127	0.3584	1	1165.64	1165.64	-2.5	1	5.99087	10.06	0.85	1	G.AAGIIVSNHGAR.Q
	AMG1_2_04162012-02.4626.4626.2	4.3487	0.4585	1	1875.01	1875.01	-0.8	1	7.45698	4.14	0.815	1	R.QLDYVPATISALEEVVK.A
	AMG1_2_04162012-02.4646.4646.3	5.1726	0.2194	1	1875.01	1875.01	-1.2	1	6.47286	4.14	0.769	1	R.QLDYVPATISALEEVVK.A
	AMG1_2_04162012-03.5582.5582.2	4.6758	0.5282	1	2388.27	2388.28	-1.7	1	9.49632	4.72	0.844	1	R.QLDYVPATISALEEVVKATQGR.V
	AMG1_2_04162012-03.5579.5579.3	2.5955	0.3788	1	2388.27	2388.28	-1.1	1	5.67685	4.72	0.433	1	R.QLDYVPATISALEEVVKATQGR.V
	AMG1_2_04162012-04.5012.5012.4	2.3855	0.4039	1	3427.86	3427.86	0.1	1	5.43004	4.89	0.421	1	R.QLDYVPATISALEEVVKATQGRVPVFLDGGVR.R
	AMG1_2_04162012-03.3805.3805.2	3.1169	0.3868	1	1058.6	1058.6	-3.8	1	8.21371	6.56	1	1	R.VPVFLDGGVR.R
	AMG1_2_04162012-03.5222.5222.2	6.3536	0.4737	1	2269.11	2269.11	-0.3	1	10.454	4.72	0.821	1	K.VLQMLRDEFELTMALSGCR.S
	AMG1_2_04162012-04.4443.4443.2	6.7115	0.4501	1	2269.12	2269.11	1	1	10.0643	4.72	0.75	1	K.VLQMLRDEFELTMALSGCR.S
	AMG1_2_04162012-03.5223.5223.3	3.0162	0.3815	1	2269.11	2269.11	-0.4	1	5.93737	4.72	0.462	1	K.VLQMLRDEFELTMALSGCR.S
	AMG1_2_04162012-04.4442.4442.3	3.7181	0.4646	1	2269.11	2269.11	-0.1	1	7.19284	4.72	0.537	1	K.VLQMLRDEFELTMALSGCR.S
	AMG1_2_04162012-04.3409.3409.2	5.4617	0.4135	1	2154.1	2154.09	1	1	7.52898	5.8	0.786	1	R.SLSEITRNHIVTEWDTPR.H
	AMG1_2_04162012-04.3408.3408.3	4.3116	0.3911	1	2154.09	2154.09	-0.7	1	5.89998	5.8	0.617	1	R.SLSEITRNHIVTEWDTPR.H
	AMG1_2_04162012-02.2792.2792.2	3.5151	0.4449	1	1367.67	1367.67	-1.3	1	8.48796	5.63	1	1	R.NHIVTEWDTPR.H
	AMG1_2_04162012-03.2872.2872.2	3.3916	0.2894	1	1367.67	1367.67	-1.8	1	7.8471	5.63	0.941	3	R.NHIVTEWDTPR.H
U	AT3G56090.1	69	112	0.664	259	28837	5.8	0.0453747	3.61318	| Symbols: ATFER3, FER3 | ferritin 3 | chr3:20814350-20815984 REVERSE LENGTH=259
	Filename	XCorr	DeltCN	Conf%	ObsM+H+	CalcM+H+	PPM	SpR	Prob Score	pI	Ion%	#	Sequence
*	AMG1_2_04162012-03.5167.5167.3	6.0361	0.6451	1	4285.19	4285.19	0.1	1	10.9271	5.02	0.603	1	R.ASKSSTTTTSTLSGVVFEPFEEVKKEMDLVPSGQQLSLAR.H
*	AMG1_2_04162012-03.5166.5166.4	4.4528	0.2654	1	4285.19	4285.19	-0.6	1	6.28541	5.02	0.47	1	R.ASKSSTTTTSTLSGVVFEPFEEVKKEMDLVPSGQQLSLAR.H
*	AMG1_2_04162012-04.4365.4365.4	5.2809	0.3658	1	4285.2	4285.19	1.9	1	6.3761	5.02	0.41	1	R.ASKSSTTTTSTLSGVVFEPFEEVKKEMDLVPSGQQLSLAR.H
*	AMG1_2_04162012-03.5169.5169.5	2.8195	0.2056	0.994	4285.18	4285.19	-1.6	3	4.40271	5.02	0.308	1	R.ASKSSTTTTSTLSGVVFEPFEEVKKEMDLVPSGQQLSLAR.H
*	AMG1_2_04162012-03.5173.5173.3	7.1855	0.5999	1	4214.15	4214.15	-0.3	1	9.48496	5.02	0.589	1	A.SKSSTTTTSTLSGVVFEPFEEVKKEMDLVPSGQQLSLAR.H
*	AMG1_2_04162012-02.3944.3944.2	5.8674	0.4805	1	2374.2	2374.2	-0.3	1	9.83263	4.72	0.733	1	K.SSTTTTSTLSGVVFEPFEEVKK.E
*	AMG1_2_04162012-03.4630.4630.2	4.6075	0.5251	1	2374.2	2374.2	-1.9	1	11.2359	4.72	0.8	1	K.SSTTTTSTLSGVVFEPFEEVKK.E
*	AMG1_2_04162012-03.4636.4636.3	2.6507	0.3059	1	2374.2	2374.2	-0.1	1	5.56923	4.72	0.484	1	K.SSTTTTSTLSGVVFEPFEEVKK.E
*	AMG1_2_04162012-03.5506.5506.3	4.5467	0.4557	1	3999.03	3999.03	1.1	1	7.92591	4.57	0.458	3	K.SSTTTTSTLSGVVFEPFEEVKKEMDLVPSGQQLSLAR.H
*	AMG1_2_04162012-04.4504.4504.3	5.5499	0.5668	1	3999.03	3999.03	2	1	9.42966	4.57	0.506	1	K.SSTTTTSTLSGVVFEPFEEVKKEMDLVPSGQQLSLAR.H
*	AMG1_2_04162012-03.5367.5367.4	3.483	0.2887	1	3999.02	3999.03	-2.3	1	6.19117	4.57	0.433	1	K.SSTTTTSTLSGVVFEPFEEVKKEMDLVPSGQQLSLAR.H
*	AMG1_2_04162012-04.4503.4503.4	4.5477	0.4596	1	3999.03	3999.03	1.1	1	7.23515	4.57	0.398	1	K.SSTTTTSTLSGVVFEPFEEVKKEMDLVPSGQQLSLAR.H
*	AMG1_2_04162012-03.5300.5300.3	5.1292	0.648	1	3420.78	3420.77	1.1	2	12.0738	4.57	0.944	1	T.STLSGVVFEPFEEVKKEMDLVPSGQQLSLAR.H
*	AMG1_2_04162012-03.5299.5299.4	2.9918	0.3866	1	3420.77	3420.77	0.6	1	6.36496	4.57	0.429	1	T.STLSGVVFEPFEEVKKEMDLVPSGQQLSLAR.H
*	AMG1_2_04162012-02.3677.3677.2	3.9965	0.4148	1	1643.84	1643.84	-1	1	6.64281	4.46	0.8	1	K.EMDLVPSGQQLSLAR.H
*	AMG1_2_04162012-03.1863.1863.2	2.7215	0.2142	0.999	1028.61	1028.61	-2.7	1	4.52303	8.8	0.941	1	R.DNVALKGLAK.F
*	AMG1_2_04162012-04.1669.1669.2	1.9992	0.0842	0.354	913.581	913.583	-1.7	3	3.43412	10.04	0.733	1	D.NVALKGLAK.F
*	AMG1_2_04162012-03.1627.1627.2	2.5157	0.2315	0.999	1257.61	1257.61	-3.5	1	5.37868	4.72	0.812	1	K.FFKESSVEER.E
*	AMG1_2_04162012-03.3703.3703.2	6.2966	0.4887	1	2743.3	2743.3	-1.2	1	8.27026	4.71	0.815	2	K.FFKESSVEEREHAELLMEYQNK.R
*	AMG1_2_04162012-03.3612.3612.3	7.7827	0.6076	1	2743.3	2743.3	0.5	1	10.3433	4.71	0.695	6	K.FFKESSVEEREHAELLMEYQNK.R
*	AMG1_2_04162012-04.576.576.3	2.53	0.1706	0.991	2743.3	2743.3	-1.5	1	4.90855	4.71	0.262	1	K.FFKESSVEEREHAELLMEYQNK.R
*	AMG1_2_04162012-03.3613.3613.4	4.7022	0.4378	1	2743.3	2743.3	-0.2	1	6.33824	4.71	0.565	2	K.FFKESSVEEREHAELLMEYQNK.R
*	AMG1_2_04162012-03.3571.3571.3	7.8145	0.5344	1	2899.4	2899.4	-0.5	1	10.2374	5.08	0.586	1	K.FFKESSVEEREHAELLMEYQNKR.G
*	AMG1_2_04162012-04.3069.3069.3	8.5366	0.6084	1	2899.41	2899.4	1.5	1	11.5288	5.08	0.824	4	K.FFKESSVEEREHAELLMEYQNKR.G
*	AMG1_2_04162012-04.3071.3071.4	4.7088	0.5584	1	2899.4	2899.4	-1.2	1	8.45332	5.08	0.659	3	K.FFKESSVEEREHAELLMEYQNKR.G
*	AMG1_2_04162012-04.3317.3317.5	4.237	0.337	1	2899.4	2899.4	-1.3	1	6.13893	5.08	0.553	1	K.FFKESSVEEREHAELLMEYQNKR.G
*	AMG1_2_04162012-04.3080.3080.6	3.1532	0.3089	1	2899.4	2899.4	-0.4	1	4.8331	5.08	0.473	1	K.FFKESSVEEREHAELLMEYQNKR.G
*	AMG1_2_04162012-04.3109.3109.3	4.3542	0.329	1	2956.43	2956.43	-0.2	1	5.53667	5.08	0.483	1	K.FFKESSVEEREHAELLMEYQNKRG.G
*	AMG1_2_04162012-02.3045.3045.2	5.7241	0.5339	1	2321.07	2321.07	0.7	1	8.14348	4.42	0.769	1	K.ESSVEEREHAELLMEYQNK.R
*	AMG1_2_04162012-03.3394.3394.2	5.3327	0.5607	1	2321.07	2321.07	0.4	1	9.41498	4.42	0.808	1	K.ESSVEEREHAELLMEYQNK.R
*	AMG1_2_04162012-02.3039.3039.3	4.4754	0.4856	1	2321.07	2321.07	-0.1	1	7.57373	4.42	0.653	1	K.ESSVEEREHAELLMEYQNK.R
*	AMG1_2_04162012-02.3052.3052.4	1.9761	0.0498	0.919	2321.07	2321.07	-1.6	4	3.25866	4.42	0.462	1	K.ESSVEEREHAELLMEYQNK.R
*	AMG1_2_04162012-02.2996.2996.3	7.8499	0.471	1	2477.17	2477.17	-1.3	1	7.16234	4.71	0.8	1	K.ESSVEEREHAELLMEYQNKR.G
*	AMG1_2_04162012-03.3233.3233.3	6.4862	0.4699	1	2477.17	2477.17	0.1	1	7.33003	4.71	0.8	1	K.ESSVEEREHAELLMEYQNKR.G
*	AMG1_2_04162012-03.3150.3150.3	4.0107	0.3331	1	2747.32	2747.32	1.5	1	6.19021	5.08	0.55	1	K.ESSVEEREHAELLMEYQNKRGGR.V
	AMG1_2_04162012-03.1448.1448.2	1.8988	0.134	0.99	1081.54	1081.55	-1.9	6	4.44622	8.8	0.846	1	L.LMEYQNKR.G
*	AMG1_2_04162012-03.5498.5498.3	3.7666	0.4865	1	3499.75	3499.75	0.1	3	7.16684	4.42	0.333	2	K.LQPMVLPQSEFDHPEKGDALYAMELALSLEK.L
*	AMG1_2_04162012-03.5271.5271.4	1.812	0.2131	0.964	3499.75	3499.75	-0.5	1	4.81021	4.42	0.333	1	K.LQPMVLPQSEFDHPEKGDALYAMELALSLEK.L
*	AMG1_2_04162012-04.4723.4723.3	5.8264	0.5893	1	4083.09	4083.08	0.9	1	10.0787	4.53	0.59	1	K.LQPMVLPQSEFDHPEKGDALYAMELALSLEKLVNEK.L
*	AMG1_2_04162012-04.4722.4722.4	1.4735	0.1829	0.927	4083.09	4083.08	0.9	1	4.12376	4.53	0.308	1	K.LQPMVLPQSEFDHPEKGDALYAMELALSLEKLVNEK.L
	AMG1_2_04162012-02.4615.4615.2	1.8361	0.0563	0.955	1623.83	1623.83	1.1	1	4.03234	4.14	0.458	1	K.GDALYAMELALSLEK.L
*	AMG1_2_04162012-04.4507.4507.4	8.2107	0.5212	1	4410.36	4410.36	1.9	1	9.4775	4.8	0.512	1	K.LVNEKLLNLHSVASKNDDVQLADFIESVFLNEQVEAIKK.I
*	AMG1_2_04162012-04.4799.4799.2	5.8035	0.6299	1	3698.95	3698.93	5.4	1	13.4912	4.42	0.88	1	K.LLNLHSVASKNDDVQLADFIESVFLNEQVEAIK.K
*	AMG1_2_04162012-03.6435.6435.3	5.4129	0.4953	1	3698.89	3698.93	-8.8	1	8.13735	4.42	0.5	1	K.LLNLHSVASKNDDVQLADFIESVFLNEQVEAIK.K
*	AMG1_2_04162012-04.4792.4792.3	6.8734	0.5195	1	3698.93	3698.93	0.4	1	9.08168	4.42	0.615	1	K.LLNLHSVASKNDDVQLADFIESVFLNEQVEAIK.K
*	AMG1_2_04162012-03.6089.6089.3	7.3553	0.5436	1	3826.99	3827.02	-8.8	1	9.34176	4.71	0.615	1	K.LLNLHSVASKNDDVQLADFIESVFLNEQVEAIKK.I
*	AMG1_2_04162012-04.5713.5713.3	9.6725	0.6132	1	3827.02	3827.02	-0.4	1	10.1535	4.71	0.654	7	K.LLNLHSVASKNDDVQLADFIESVFLNEQVEAIKK.I
*	AMG1_2_04162012-04.4558.4558.4	8.456	0.405	1	3827.03	3827.02	0.7	1	10.0782	4.71	0.545	11	K.LLNLHSVASKNDDVQLADFIESVFLNEQVEAIKK.I
*	AMG1_2_04162012-04.4730.4730.5	4.3634	0.306	1	3827	3827.02	-4.8	1	4.99049	4.71	0.411	10	K.LLNLHSVASKNDDVQLADFIESVFLNEQVEAIKK.I
*	AMG1_2_04162012-04.4562.4562.6	2.2218	0.0722	0.94	3827.01	3827.02	-2.6	13	3.28196	4.71	0.313	1	K.LLNLHSVASKNDDVQLADFIESVFLNEQVEAIKK.I
*	AMG1_2_04162012-02.5182.5182.2	6.4263	0.586	1	2636.31	2636.31	1	1	9.48645	3.8	0.857	1	K.NDDVQLADFIESVFLNEQVEAIK.K
*	AMG1_2_04162012-03.6081.6081.2	4.0745	0.5231	1	2636.31	2636.31	-0.5	1	9.36675	3.8	0.893	1	K.NDDVQLADFIESVFLNEQVEAIK.K
*	AMG1_2_04162012-04.5066.5066.2	5.4403	0.5582	1	2636.31	2636.31	0.9	1	8.15529	3.8	0.607	1	K.NDDVQLADFIESVFLNEQVEAIK.K
*	AMG1_2_04162012-02.5186.5186.3	4.8227	0.2731	1	2636.31	2636.31	-0.5	1	6.08185	3.8	0.556	1	K.NDDVQLADFIESVFLNEQVEAIK.K
*	AMG1_2_04162012-03.6086.6086.3	3.5722	0.3211	1	2636.31	2636.31	-0.6	1	5.6178	3.8	0.54	1	K.NDDVQLADFIESVFLNEQVEAIK.K
*	AMG1_2_04162012-04.5064.5064.3	2.8733	0.251	1	2636.31	2636.31	1.3	1	4.68768	3.8	0.433	1	K.NDDVQLADFIESVFLNEQVEAIK.K
*	AMG1_2_04162012-02.4880.4880.2	5.3627	0.4892	1	2764.4	2764.4	-0.6	1	9.05099	4.12	0.963	1	K.NDDVQLADFIESVFLNEQVEAIKK.I
*	AMG1_2_04162012-04.4832.4832.2	5.2789	0.4752	1	2764.41	2764.4	0.4	1	8.19574	4.12	0.778	1	K.NDDVQLADFIESVFLNEQVEAIKK.I
*	AMG1_2_04162012-02.4878.4878.3	4.419	0.4829	1	2764.4	2764.4	-1.9	1	7.2391	4.12	0.661	1	K.NDDVQLADFIESVFLNEQVEAIKK.I
*	AMG1_2_04162012-03.5682.5682.3	3.1461	0.4142	1	2764.41	2764.4	3.4	1	6.16671	4.12	0.448	1	K.NDDVQLADFIESVFLNEQVEAIKK.I
*	AMG1_2_04162012-04.4828.4828.3	3.63	0.368	1	2764.4	2764.4	0.1	1	5.88606	4.12	0.586	1	K.NDDVQLADFIESVFLNEQVEAIKK.I
*	AMG1_2_04162012-03.2716.2716.2	3.368	0.2252	1	1222.68	1222.68	-3	1	6.03618	8.8	0.941	1	K.KISEYVSQLR.R
*	AMG1_2_04162012-02.2813.2813.2	3.5258	0.3246	1	1094.58	1094.58	-2.6	1	5.77179	6.56	0.933	1	K.ISEYVSQLR.R
*	AMG1_2_04162012-03.2046.2046.2	2.4378	0.2736	1	1250.68	1250.69	-1.4	1	4.66436	9.08	1	2	K.ISEYVSQLRR.L
*	AMG1_2_04162012-04.2229.2229.2	2.2539	0.1164	0.992	1250.68	1250.69	-1.5	7	3.66684	9.08	0.706	1	K.ISEYVSQLRR.L
*	AMG1_2_04162012-03.2062.2062.3	1.622	0.0811	0.915	1250.68	1250.69	-2	1	3.56581	9.08	0.607	1	K.ISEYVSQLRR.L
*	AMG1_2_04162012-03.4207.4207.2	2.7652	0.313	1	1709.8	1709.8	-1.4	1	5.0477	5.44	0.818	3	K.GHGTWHFDQELLGAAA.-
*	AMG1_2_04162012-04.3617.3617.2	3.2606	0.3591	1	1709.8	1709.8	0.5	1	5.33779	5.44	0.762	1	K.GHGTWHFDQELLGAAA.-
*	AMG1_2_04162012-03.4211.4211.3	1.2072	0.1511	0.887	1709.8	1709.8	-2.2	3	4.54697	5.44	0.477	1	K.GHGTWHFDQELLGAAA.-
U	AT2G39730.2	36	37	0.659	446	49100	7.7	0.00870487	3.56037	| Symbols: RCA | rubisco activase | chr2:16571046-16573345 REVERSE LENGTH=446
	Filename	XCorr	DeltCN	Conf%	ObsM+H+	CalcM+H+	PPM	SpR	Prob Score	pI	Ion%	#	Sequence
	AMG1_2_04162012-02.2778.2778.2	5.4777	0.5179	1	1697.76	1697.76	0.2	1	9.19694	3.96	0.917	1	R.GLAYDTSDDQQDITR.G
	AMG1_2_04162012-02.2662.2662.2	5.5903	0.561	1	1882.88	1882.88	0	1	9.01469	4.4	0.846	1	R.GLAYDTSDDQQDITRGK.G
	AMG1_2_04162012-02.4737.4737.2	3.6322	0.4415	1	2384.04	2384.04	0.8	1	7.68175	4.14	0.655	1	R.QYNLDNMMDGFYIAPAFMDK.L
	AMG1_2_04162012-04.1752.1752.2	1.961	0.2196	0.998	809.523	809.524	-2.1	1	4.53922	9.08	0.818	1	K.LVVHITK.N
	AMG1_2_04162012-02.3182.3182.2	3.4664	0.3347	1	1212.57	1212.58	-1.2	1	6.09676	6.56	0.938	1	K.SFQCELVMAK.M
	AMG1_2_04162012-02.3996.3996.2	7.5811	0.5979	1	2304.07	2304.07	-0.7	1	12.9749	4.14	1	1	K.MGINPIMMSAGELESGNAGEPAK.L
	AMG1_2_04162012-03.4770.4770.2	5.0942	0.6506	1	2686.34	2686.34	1.5	1	11.5537	4.72	0.735	1	K.MGINPIMMSAGELESGNAGEPAKLIR.Q
	AMG1_2_04162012-03.4763.4763.3	4.0697	0.5135	1	2686.34	2686.34	0	1	8.63794	4.72	0.528	1	K.MGINPIMMSAGELESGNAGEPAKLIR.Q
	AMG1_2_04162012-02.2425.2425.2	2.7349	0.1588	0.999	1078.59	1078.59	-2.3	2	4.00191	6.56	0.857	1	R.YREAADLIK.K
	AMG1_2_04162012-03.1996.1996.2	2.8063	0.2185	1	1078.59	1078.59	-2	1	4.18684	6.56	1	1	R.YREAADLIK.K
	AMG1_2_04162012-02.3874.3874.2	5.0168	0.5128	1	1712.75	1712.76	-2.2	1	11.0687	4.46	0.92	1	K.MCCLFINDLDAGAGR.M
	AMG1_2_04162012-03.4987.4987.3	6.2027	0.6018	1	4543.11	4543.11	-1.1	1	10.6288	4.72	0.538	1	R.MGGTTQYTVNNQMVNATLMNIADNPTNVQLPGMYNKEENAR.V
	AMG1_2_04162012-04.4321.4321.2	7.1084	0.5417	1	2150.14	2150.13	1.9	1	11.4554	6.56	0.867	1	R.VPIICTGNDFSTLYAPLIR.D
	AMG1_2_04162012-03.3421.3421.2	2.0413	0.0112	0.959	1340.64	1340.64	-0.3	1	3.14024	6.56	0.8	1	K.FYWAPTREDR.I
	AMG1_2_04162012-03.3429.3429.3	1.3943	0.1409	0.915	1340.64	1340.64	-1.6	2	4.7123	6.56	0.467	1	K.FYWAPTREDR.I
	AMG1_2_04162012-03.1668.1668.2	2.3391	0.0064	0.981	836.461	836.462	-2.1	1	3.85533	9.08	1	1	K.GIFRTDK.I
	AMG1_2_04162012-04.4653.4653.4	4.6719	0.4589	1	3640.9	3640.9	0.1	1	7.0271	4.73	0.477	1	K.GIFRTDKIKDEDIVTLVDQFPGQSIDFFGALR.A
	AMG1_2_04162012-02.4750.4750.3	6.5231	0.4995	1	3167.63	3167.63	0.7	1	8.9754	4.42	0.672	1	R.TDKIKDEDIVTLVDQFPGQSIDFFGALR.A
	AMG1_2_04162012-02.4752.4752.4	5.3131	0.5236	1	3167.62	3167.63	-0.8	1	7.98988	4.42	0.556	1	R.TDKIKDEDIVTLVDQFPGQSIDFFGALR.A
	AMG1_2_04162012-02.4863.4863.2	5.6967	0.5061	1	2823.45	2823.46	-1.3	1	8.96226	4.25	0.893	1	K.IKDEDIVTLVDQFPGQSIDFFGALR.A
	AMG1_2_04162012-02.4857.4857.3	4.9637	0.3768	1	2823.45	2823.46	-1.6	1	7.22214	4.25	0.561	1	K.IKDEDIVTLVDQFPGQSIDFFGALR.A
	AMG1_2_04162012-03.5673.5673.3	5.1767	0.437	1	2823.48	2823.46	9.5	1	7.28195	4.25	0.493	1	K.IKDEDIVTLVDQFPGQSIDFFGALR.A
	AMG1_2_04162012-02.1726.1726.2	2.8849	0.151	0.999	1122.55	1122.55	-2.6	1	4.10754	4.72	1	1	R.ARVYDDEVR.K
	AMG1_2_04162012-02.1363.1363.2	2.739	0.2839	1	1023.51	1023.51	-2.8	1	5.22625	4.72	1	1	R.VYDDEVRK.F
	AMG1_2_04162012-02.4104.4104.2	5.4633	0.3862	1	2012.03	2012.03	0.2	1	6.50246	4.57	0.8	1	R.VYDDEVRKFVESLGVEK.I
	AMG1_2_04162012-03.2290.2290.2	3.1709	0.0862	0.998	1135.63	1135.64	-2.1	1	3.90612	6.56	1	1	R.KFVESLGVEK.I
	AMG1_2_04162012-02.2874.2874.2	2.7763	0.2802	1	1007.54	1007.54	-3	1	4.6998	4.46	0.938	1	K.FVESLGVEK.I
	AMG1_2_04162012-02.3379.3379.2	4.406	0.4386	1	1780.81	1780.81	0	1	7.8619	3.96	0.75	1	R.EGPPVFEQPEMTYEK.L
	AMG1_2_04162012-03.5522.5522.3	5.7595	0.6113	1	3845.77	3845.79	-3.8	1	10.7739	4.28	0.551	1	R.EGPPVFEQPEMTYEKLMEYGNMLVMEQENVKR.V
	AMG1_2_04162012-03.5521.5521.4	2.902	0.4322	1	3845.79	3845.79	1	1	7.3338	4.28	0.359	1	R.EGPPVFEQPEMTYEKLMEYGNMLVMEQENVKR.V
	AMG1_2_04162012-03.4161.4161.2	5.7795	0.5291	1	2084	2084	0	1	9.42165	4.72	0.778	1	K.LMEYGNMLVMEQENVKR.V
	AMG1_2_04162012-03.4279.4279.2	5.7689	0.5797	1	2503.29	2503.29	0.2	1	9.2044	4.72	0.818	1	K.RVQLAETYLSQAALGDANADAIGR.G
	AMG1_2_04162012-03.4276.4276.3	3.3355	0.2652	1	2503.29	2503.29	-1.1	2	5.15986	4.72	0.412	1	K.RVQLAETYLSQAALGDANADAIGR.G
	AMG1_2_04162012-02.3921.3921.2	7.1886	0.6127	1	2347.19	2347.19	-0.1	1	11.4953	4.14	0.848	1	R.VQLAETYLSQAALGDANADAIGR.G
*	AMG1_2_04162012-02.1695.1695.2	3.4665	0.3864	1	1600.78	1600.79	-1.1	1	6.04811	6.56	0.636	2	R.GTFYGKTEEKEPSK.-
*	AMG1_2_04162012-03.1415.1415.2	3.2559	0.357	1	1600.78	1600.79	-0.5	1	6.09003	6.56	0.714	1	R.GTFYGKTEEKEPSK.-
U	AT3G14420.1	47	61	0.659	367	40341	9.1	0.0174405	3.56037	| Symbols: | Aldolase-type TIM barrel family protein | chr3:4821804-4823899 FORWARD LENGTH=367
U	AT3G14420.2	47	61	0.659	367	40341	9.1	0.0174405	3.56037	| Symbols: | Aldolase-type TIM barrel family protein | chr3:4821804-4823899 FORWARD LENGTH=367
	Filename	XCorr	DeltCN	Conf%	ObsM+H+	CalcM+H+	PPM	SpR	Prob Score	pI	Ion%	#	Sequence
	AMG1_2_04162012-02.4306.4306.2	5.4349	0.6064	1	2439.06	2439.06	-0.2	1	10.5584	3.96	0.815	4	K.MVYDYYASGAEDQWTLQENR.N
	AMG1_2_04162012-03.720.720.2	2.0551	0.4812	1	2439.05	2439.06	-0.3	1	7.58689	3.96	0.423	2	K.MVYDYYASGAEDQWTLQENR.N
	AMG1_2_04162012-04.3660.3660.2	5.0233	0.616	1	2439.06	2439.06	1.7	1	9.5616	3.96	0.75	1	K.MVYDYYASGAEDQWTLQENR.N
	AMG1_2_04162012-03.4398.4398.3	4.0429	0.5031	1	2998.34	2998.34	-0.5	1	8.20984	4.4	0.574	1	K.MVYDYYASGAEDQWTLQENRNAFAR.I
	AMG1_2_04162012-02.3842.3842.2	3.3493	0.4845	1	1225.65	1225.65	-3.2	1	7.77732	6.56	0.889	1	K.IDMTTTVLGFK.I
	AMG1_2_04162012-03.5947.5947.2	4.3873	0.5653	1	2908.43	2908.44	-0.8	1	11.6139	4.46	0.839	2	R.AASAAGTIMTLSSWATSSVEEVASTGPGIR.F
	AMG1_2_04162012-04.5030.5030.2	5.8355	0.5977	1	2908.44	2908.44	1.9	1	10.3868	4.46	0.8	1	R.AASAAGTIMTLSSWATSSVEEVASTGPGIR.F
	AMG1_2_04162012-03.6624.6624.3	4.4306	0.5365	1	2908.43	2908.44	-0.8	1	8.36457	4.46	0.41	8	R.AASAAGTIMTLSSWATSSVEEVASTGPGIR.F
	AMG1_2_04162012-04.5048.5048.3	5.5248	0.5835	1	2908.44	2908.44	0.2	1	9.80788	4.46	0.574	1	R.AASAAGTIMTLSSWATSSVEEVASTGPGIR.F
	AMG1_2_04162012-04.5028.5028.4	3.6789	0.4035	1	2908.43	2908.44	-0.3	1	6.28977	4.46	0.452	1	R.AASAAGTIMTLSSWATSSVEEVASTGPGIR.F
	AMG1_2_04162012-03.4378.4378.2	2.6665	0.3126	1	1107.58	1107.59	-2.5	1	5.24824	8.64	1	1	R.FFQLYVYK.N
	AMG1_2_04162012-04.3730.3730.2	2.6315	0.3354	1	1107.59	1107.59	-1.3	1	5.63246	8.64	1	1	R.FFQLYVYK.N
	AMG1_2_04162012-03.3192.3192.2	3.8854	0.2898	1	1226.69	1226.7	-1.2	1	5.27434	10.06	0.882	1	K.NRNVVEQLVR.R
	AMG1_2_04162012-04.2798.2798.2	3.5329	0.306	1	1226.69	1226.7	-1.2	1	5.48936	10.06	0.875	1	K.NRNVVEQLVR.R
	AMG1_2_04162012-04.2808.2808.3	2.6644	0.1838	0.999	1226.7	1226.7	-0.1	1	3.95916	10.06	0.714	1	K.NRNVVEQLVR.R
	AMG1_2_04162012-02.3084.3084.2	2.2913	0.1018	0.995	956.55	956.552	-2.6	1	4.36278	6.56	0.923	1	R.NVVEQLVR.R
	AMG1_2_04162012-02.2308.2308.2	1.9489	0.0751	0.98	842.507	842.509	-3	4	3.70698	6.56	0.818	1	N.VVEQLVR.R
	AMG1_2_04162012-03.1556.1556.2	2.2272	0.0021	0.968	998.608	998.611	-2.8	2	3.70364	10.06	1	1	N.VVEQLVRR.A
	AMG1_2_04162012-04.3231.3231.2	4.8755	0.487	1	1459.83	1459.83	-0.9	1	7.61245	9.08	1	1	R.AGFKAIALTVDTPR.L
	AMG1_2_04162012-02.3024.3024.2	3.488	0.335	1	1056.6	1056.6	-2.3	2	5.57635	6.56	0.938	1	K.AIALTVDTPR.L
	AMG1_2_04162012-04.3663.3663.2	1.9787	0.1914	0.996	1143.68	1143.68	-1.7	1	4.88748	9.08	0.875	1	R.FTLPPNLTLK.N
	AMG1_2_04162012-02.3306.3306.2	2.6004	0.0913	0.996	992.502	992.505	-2.8	1	4.49961	4.46	0.933	1	K.NFEGLDLGK.M
	AMG1_2_04162012-02.4245.4245.2	5.2955	0.5842	1	2985.38	2985.39	-4.3	1	10.9306	4.12	0.839	1	K.NFEGLDLGKMDEANDSGLASYVAGQIDR.T
	AMG1_2_04162012-02.4463.4463.3	2.0712	0.0523	0.922	2985.41	2985.39	8.6	16	3.74986	4.12	0.311	1	K.NFEGLDLGKMDEANDSGLASYVAGQIDR.T
	AMG1_2_04162012-03.4962.4962.3	3.1517	0.3155	1	2985.38	2985.39	-3.3	3	5.11961	4.12	0.4	1	K.NFEGLDLGKMDEANDSGLASYVAGQIDR.T
	AMG1_2_04162012-02.3867.3867.2	5.748	0.5515	1	2011.9	2011.9	-3.5	1	10.9802	3.96	0.875	1	K.MDEANDSGLASYVAGQIDR.T
	AMG1_2_04162012-04.4125.4125.2	5.8167	0.4559	1	1847.01	1847.01	0.5	1	8.36903	8.8	0.913	1	R.TLSWKDVQWLQTITK.L
	AMG1_2_04162012-04.4126.4126.3	4.0082	0.323	1	1847	1847.01	-1.1	1	5.47012	8.8	0.775	1	R.TLSWKDVQWLQTITK.L
	AMG1_2_04162012-02.1942.1942.2	2.5178	0.1053	0.996	917.467	917.469	-1.9	2	4.34546	4.46	0.857	1	K.GVLTGEDAR.I
	AMG1_2_04162012-04.1571.1571.2	3.1166	0.3892	1	1293.7	1293.7	-1.1	1	7.27033	10.06	0.682	1	Q.AGAAGIIVSNHGAR.Q
	AMG1_2_04162012-04.1397.1397.2	3.0127	0.3584	1	1165.64	1165.64	-2.5	1	5.99087	10.06	0.85	1	G.AAGIIVSNHGAR.Q
	AMG1_2_04162012-02.4626.4626.2	4.3487	0.4585	1	1875.01	1875.01	-0.8	1	7.45698	4.14	0.815	1	R.QLDYVPATISALEEVVK.A
	AMG1_2_04162012-02.4646.4646.3	5.1726	0.2194	1	1875.01	1875.01	-1.2	1	6.47286	4.14	0.769	1	R.QLDYVPATISALEEVVK.A
	AMG1_2_04162012-03.5582.5582.2	4.6758	0.5282	1	2388.27	2388.28	-1.7	1	9.49632	4.72	0.844	1	R.QLDYVPATISALEEVVKATQGR.I
	AMG1_2_04162012-03.5579.5579.3	2.5955	0.3788	1	2388.27	2388.28	-1.1	1	5.67685	4.72	0.433	1	R.QLDYVPATISALEEVVKATQGR.I
	AMG1_2_04162012-04.5107.5107.3	2.0394	0.131	0.954	3441.88	3441.87	1.2	1	4.86261	4.89	0.447	1	R.QLDYVPATISALEEVVKATQGRIPVFLDGGVR.R
	AMG1_2_04162012-04.5106.5106.4	2.2942	0.0215	0.922	3441.87	3441.87	-0.5	1	3.84277	4.89	0.349	1	R.QLDYVPATISALEEVVKATQGRIPVFLDGGVR.R
	AMG1_2_04162012-03.4076.4076.2	2.773	0.3981	1	1072.61	1072.62	-3.1	1	6.39798	6.56	0.882	1	R.IPVFLDGGVR.R
	AMG1_2_04162012-04.3550.3550.2	2.719	0.3803	1	1072.61	1072.62	-2.5	1	6.53573	6.56	0.941	1	R.IPVFLDGGVR.R
	AMG1_2_04162012-03.5222.5222.2	6.3536	0.4737	1	2269.11	2269.11	-0.3	1	10.454	4.72	0.821	1	K.VLQMLRDEFELTMALSGCR.S
	AMG1_2_04162012-04.4443.4443.2	6.7115	0.4501	1	2269.12	2269.11	1	1	10.0643	4.72	0.75	1	K.VLQMLRDEFELTMALSGCR.S
	AMG1_2_04162012-03.5223.5223.3	3.0162	0.3815	1	2269.11	2269.11	-0.4	1	5.93737	4.72	0.462	1	K.VLQMLRDEFELTMALSGCR.S
	AMG1_2_04162012-04.4442.4442.3	3.7181	0.4646	1	2269.11	2269.11	-0.1	1	7.19284	4.72	0.537	1	K.VLQMLRDEFELTMALSGCR.S
	AMG1_2_04162012-04.2204.2204.2	4.5535	0.5589	1	1780.87	1780.87	-0.4	1	7.9626	7.33	0.75	2	R.NHITTEWDTPRPSAR.L
	AMG1_2_04162012-04.2205.2205.3	2.5885	0.5119	1	1780.87	1780.87	-1.4	1	7.54375	7.33	0.675	2	R.NHITTEWDTPRPSAR.L
	AMG1_2_04162012-04.2974.2974.2	3.6765	0.4539	1	1893.96	1893.96	1.6	1	7.21716	7.33	0.609	1	R.NHITTEWDTPRPSARL.-
	AMG1_2_04162012-04.2973.2973.3	2.3112	0.297	1	1893.96	1893.96	-0.7	1	6.39879	7.33	0.692	1	R.NHITTEWDTPRPSARL.-
U	AT2G39730.1	35	35	0.646	474	51981	6.1	0.00774792	3.42588	| Symbols: RCA | rubisco activase | chr2:16570951-16573345 REVERSE LENGTH=474
	Filename	XCorr	DeltCN	Conf%	ObsM+H+	CalcM+H+	PPM	SpR	Prob Score	pI	Ion%	#	Sequence
	AMG1_2_04162012-02.2778.2778.2	5.4777	0.5179	1	1697.76	1697.76	0.2	1	9.19694	3.96	0.917	1	R.GLAYDTSDDQQDITR.G
	AMG1_2_04162012-02.2662.2662.2	5.5903	0.561	1	1882.88	1882.88	0	1	9.01469	4.4	0.846	1	R.GLAYDTSDDQQDITRGK.G
	AMG1_2_04162012-02.4737.4737.2	3.6322	0.4415	1	2384.04	2384.04	0.8	1	7.68175	4.14	0.655	1	R.QYNLDNMMDGFYIAPAFMDK.L
	AMG1_2_04162012-04.1752.1752.2	1.961	0.2196	0.998	809.523	809.524	-2.1	1	4.53922	9.08	0.818	1	K.LVVHITK.N
	AMG1_2_04162012-02.3182.3182.2	3.4664	0.3347	1	1212.57	1212.58	-1.2	1	6.09676	6.56	0.938	1	K.SFQCELVMAK.M
	AMG1_2_04162012-02.3996.3996.2	7.5811	0.5979	1	2304.07	2304.07	-0.7	1	12.9749	4.14	1	1	K.MGINPIMMSAGELESGNAGEPAK.L
	AMG1_2_04162012-03.4770.4770.2	5.0942	0.6506	1	2686.34	2686.34	1.5	1	11.5537	4.72	0.735	1	K.MGINPIMMSAGELESGNAGEPAKLIR.Q
	AMG1_2_04162012-03.4763.4763.3	4.0697	0.5135	1	2686.34	2686.34	0	1	8.63794	4.72	0.528	1	K.MGINPIMMSAGELESGNAGEPAKLIR.Q
	AMG1_2_04162012-02.2425.2425.2	2.7349	0.1588	0.999	1078.59	1078.59	-2.3	2	4.00191	6.56	0.857	1	R.YREAADLIK.K
	AMG1_2_04162012-03.1996.1996.2	2.8063	0.2185	1	1078.59	1078.59	-2	1	4.18684	6.56	1	1	R.YREAADLIK.K
	AMG1_2_04162012-02.3874.3874.2	5.0168	0.5128	1	1712.75	1712.76	-2.2	1	11.0687	4.46	0.92	1	K.MCCLFINDLDAGAGR.M
	AMG1_2_04162012-03.4987.4987.3	6.2027	0.6018	1	4543.11	4543.11	-1.1	1	10.6288	4.72	0.538	1	R.MGGTTQYTVNNQMVNATLMNIADNPTNVQLPGMYNKEENAR.V
	AMG1_2_04162012-04.4321.4321.2	7.1084	0.5417	1	2150.14	2150.13	1.9	1	11.4554	6.56	0.867	1	R.VPIICTGNDFSTLYAPLIR.D
	AMG1_2_04162012-03.3421.3421.2	2.0413	0.0112	0.959	1340.64	1340.64	-0.3	1	3.14024	6.56	0.8	1	K.FYWAPTREDR.I
	AMG1_2_04162012-03.3429.3429.3	1.3943	0.1409	0.915	1340.64	1340.64	-1.6	2	4.7123	6.56	0.467	1	K.FYWAPTREDR.I
	AMG1_2_04162012-03.1668.1668.2	2.3391	0.0064	0.981	836.461	836.462	-2.1	1	3.85533	9.08	1	1	K.GIFRTDK.I
	AMG1_2_04162012-04.4653.4653.4	4.6719	0.4589	1	3640.9	3640.9	0.1	1	7.0271	4.73	0.477	1	K.GIFRTDKIKDEDIVTLVDQFPGQSIDFFGALR.A
	AMG1_2_04162012-02.4750.4750.3	6.5231	0.4995	1	3167.63	3167.63	0.7	1	8.9754	4.42	0.672	1	R.TDKIKDEDIVTLVDQFPGQSIDFFGALR.A
	AMG1_2_04162012-02.4752.4752.4	5.3131	0.5236	1	3167.62	3167.63	-0.8	1	7.98988	4.42	0.556	1	R.TDKIKDEDIVTLVDQFPGQSIDFFGALR.A
	AMG1_2_04162012-02.4863.4863.2	5.6967	0.5061	1	2823.45	2823.46	-1.3	1	8.96226	4.25	0.893	1	K.IKDEDIVTLVDQFPGQSIDFFGALR.A
	AMG1_2_04162012-02.4857.4857.3	4.9637	0.3768	1	2823.45	2823.46	-1.6	1	7.22214	4.25	0.561	1	K.IKDEDIVTLVDQFPGQSIDFFGALR.A
	AMG1_2_04162012-03.5673.5673.3	5.1767	0.437	1	2823.48	2823.46	9.5	1	7.28195	4.25	0.493	1	K.IKDEDIVTLVDQFPGQSIDFFGALR.A
	AMG1_2_04162012-02.1726.1726.2	2.8849	0.151	0.999	1122.55	1122.55	-2.6	1	4.10754	4.72	1	1	R.ARVYDDEVR.K
	AMG1_2_04162012-02.1363.1363.2	2.739	0.2839	1	1023.51	1023.51	-2.8	1	5.22625	4.72	1	1	R.VYDDEVRK.F
	AMG1_2_04162012-02.4104.4104.2	5.4633	0.3862	1	2012.03	2012.03	0.2	1	6.50246	4.57	0.8	1	R.VYDDEVRKFVESLGVEK.I
	AMG1_2_04162012-03.2290.2290.2	3.1709	0.0862	0.998	1135.63	1135.64	-2.1	1	3.90612	6.56	1	1	R.KFVESLGVEK.I
	AMG1_2_04162012-02.2874.2874.2	2.7763	0.2802	1	1007.54	1007.54	-3	1	4.6998	4.46	0.938	1	K.FVESLGVEK.I
	AMG1_2_04162012-02.3379.3379.2	4.406	0.4386	1	1780.81	1780.81	0	1	7.8619	3.96	0.75	1	R.EGPPVFEQPEMTYEK.L
	AMG1_2_04162012-03.5522.5522.3	5.7595	0.6113	1	3845.77	3845.79	-3.8	1	10.7739	4.28	0.551	1	R.EGPPVFEQPEMTYEKLMEYGNMLVMEQENVKR.V
	AMG1_2_04162012-03.5521.5521.4	2.902	0.4322	1	3845.79	3845.79	1	1	7.3338	4.28	0.359	1	R.EGPPVFEQPEMTYEKLMEYGNMLVMEQENVKR.V
	AMG1_2_04162012-03.4161.4161.2	5.7795	0.5291	1	2084	2084	0	1	9.42165	4.72	0.778	1	K.LMEYGNMLVMEQENVKR.V
	AMG1_2_04162012-03.4279.4279.2	5.7689	0.5797	1	2503.29	2503.29	0.2	1	9.2044	4.72	0.818	1	K.RVQLAETYLSQAALGDANADAIGR.G
	AMG1_2_04162012-03.4276.4276.3	3.3355	0.2652	1	2503.29	2503.29	-1.1	2	5.15986	4.72	0.412	1	K.RVQLAETYLSQAALGDANADAIGR.G
	AMG1_2_04162012-02.3921.3921.2	7.1886	0.6127	1	2347.19	2347.19	-0.1	1	11.4953	4.14	0.848	1	R.VQLAETYLSQAALGDANADAIGR.G
*	AMG1_2_04162012-02.3728.3728.2	4.7948	0.5565	1	2782.31	2782.31	0.4	1	9.11545	3.96	0.8	1	K.GAQQVNLPVPEGCTDPVAENFDPTAR.S
U	AT2G40300.1	63	70	0.645	259	29029	6.6	0.0283592	3.4157	| Symbols: ATFER4, FER4 | ferritin 4 | chr2:16831501-16833214 REVERSE LENGTH=259
	Filename	XCorr	DeltCN	Conf%	ObsM+H+	CalcM+H+	PPM	SpR	Prob Score	pI	Ion%	#	Sequence
*	AMG1_2_04162012-04.3027.3027.2	3.1046	0.3934	1	1213.63	1213.63	-1.2	1	7.79333	10.99	0.889	1	S.GKSGNLTFSFR.A
*	AMG1_2_04162012-03.3748.3748.2	3.1609	0.3231	1	1028.51	1028.52	-3.3	1	6.92253	10.06	0.929	1	K.SGNLTFSFR.A
*	AMG1_2_04162012-03.4346.4346.2	6.8136	0.5833	1	2256.17	2256.18	-0.5	1	10.0433	6.56	0.71	1	A.SKSSTTDALSGVVFEPFKEVK.K
*	AMG1_2_04162012-03.4350.4350.3	6.3739	0.5217	1	2256.17	2256.18	-1.5	1	9.57112	6.56	0.667	1	A.SKSSTTDALSGVVFEPFKEVK.K
*	AMG1_2_04162012-04.3513.3513.2	5.7113	0.5223	1	2384.27	2384.27	1.6	1	8.87727	8.7	0.833	1	A.SKSSTTDALSGVVFEPFKEVKK.E
*	AMG1_2_04162012-04.3509.3509.3	6.5607	0.4989	1	2384.27	2384.27	0.3	1	8.95862	8.7	0.646	1	A.SKSSTTDALSGVVFEPFKEVKK.E
*	AMG1_2_04162012-04.3511.3511.4	3.2741	0.2958	0.95	2384.27	2384.27	-0.9	1	5.68743	8.7	0.506	1	A.SKSSTTDALSGVVFEPFKEVKK.E
*	AMG1_2_04162012-02.4012.4012.2	4.7314	0.4647	1	2041.05	2041.05	0.3	1	8.68921	4.72	0.767	1	K.SSTTDALSGVVFEPFKEVK.K
*	AMG1_2_04162012-02.4019.4019.3	2.4014	0.2509	0.997	2041.05	2041.05	-1.2	1	5.33063	4.72	0.545	1	K.SSTTDALSGVVFEPFKEVK.K
*	AMG1_2_04162012-03.4380.4380.2	5.8809	0.5233	1	2169.14	2169.14	0.3	1	10.0082	6.56	0.8	1	K.SSTTDALSGVVFEPFKEVKK.E
*	AMG1_2_04162012-03.4400.4400.4	3.2424	0.1891	0.999	2169.14	2169.14	-1.8	1	4.41632	6.56	0.488	1	K.SSTTDALSGVVFEPFKEVKK.E
*	AMG1_2_04162012-04.4380.4380.2	2.6108	0.4512	1	3788.05	3788.01	9.2	1	8.01199	5.85	0.63	1	K.SSTTDALSGVVFEPFKEVKKELDLVPTSSHLSLAR.Q
*	AMG1_2_04162012-04.4362.4362.4	5.1775	0.4418	1	3788.02	3788.01	1.6	1	7.47883	5.85	0.472	1	K.SSTTDALSGVVFEPFKEVKKELDLVPTSSHLSLAR.Q
*	AMG1_2_04162012-04.3146.3146.3	4.4887	0.3503	1	1765.98	1765.98	-1.1	1	6.75569	7.33	0.667	1	K.KELDLVPTSSHLSLAR.Q
*	AMG1_2_04162012-03.4051.4051.2	3.9751	0.38	1	1637.89	1637.89	-0.3	1	6.52875	5.63	0.92	1	K.ELDLVPTSSHLSLAR.Q
*	AMG1_2_04162012-03.4056.4056.3	2.3213	0.3518	1	1637.88	1637.89	-0.8	1	5.77617	5.63	0.591	1	K.ELDLVPTSSHLSLAR.Q
*	AMG1_2_04162012-03.2323.2323.2	2.4527	0.2552	0.999	1042.62	1042.63	-1.5	1	5.03785	8.8	0.867	1	R.DNIALKGLAK.F
*	AMG1_2_04162012-02.2675.2675.2	2.8388	0.3754	1	1271.62	1271.63	-1.6	1	5.79307	4.72	0.875	1	K.FFKESSLEER.E
*	AMG1_2_04162012-02.2684.2684.3	2.9439	0.2735	1	1271.62	1271.63	-2.2	2	5.07521	4.72	0.645	1	K.FFKESSLEER.E
*	AMG1_2_04162012-03.1850.1850.2	5.1922	0.4481	1	1865.9	1865.9	0	1	8.87983	5	0.909	2	K.FFKESSLEEREHAEK.L
*	AMG1_2_04162012-03.1630.1630.3	2.3398	0.2561	0.997	1865.9	1865.9	-1	2	4.85522	5	0.512	1	K.FFKESSLEEREHAEK.L
*	AMG1_2_04162012-03.1691.1691.4	2.8916	0.1273	0.993	1865.9	1865.9	-2.8	3	4.6646	5	0.493	1	K.FFKESSLEEREHAEK.L
*	AMG1_2_04162012-03.3403.3403.2	4.9302	0.3775	1	2772.33	2772.33	1.1	1	7.13958	5.08	0.84	1	K.FFKESSLEEREHAEKLMEYQNK.R
*	AMG1_2_04162012-04.2939.2939.2	4.597	0.456	1	2772.33	2772.33	0.3	1	7.68106	5.08	0.808	1	K.FFKESSLEEREHAEKLMEYQNK.R
*	AMG1_2_04162012-03.3399.3399.3	6.3701	0.5831	1	2772.33	2772.33	-0.5	1	9.24751	5.08	0.745	1	K.FFKESSLEEREHAEKLMEYQNK.R
*	AMG1_2_04162012-04.2937.2937.3	8.1786	0.58	1	2772.33	2772.33	1.7	1	9.5876	5.08	0.759	1	K.FFKESSLEEREHAEKLMEYQNK.R
*	AMG1_2_04162012-03.3420.3420.5	3.0002	0.3864	1	2772.32	2772.33	-1.9	1	5.77524	5.08	0.614	1	K.FFKESSLEEREHAEKLMEYQNK.R
*	AMG1_2_04162012-02.1317.1317.2	3.4694	0.3229	1	1443.67	1443.67	-1.5	1	5.42782	4.58	0.789	1	K.ESSLEEREHAEK.L
*	AMG1_2_04162012-02.2739.2739.2	6.1786	0.5622	1	2350.1	2350.1	0.3	1	8.75749	4.71	0.731	1	K.ESSLEEREHAEKLMEYQNK.R
*	AMG1_2_04162012-02.2737.2737.3	7.4677	0.5456	1	2350.1	2350.1	-1	1	9.48751	4.71	0.745	1	K.ESSLEEREHAEKLMEYQNK.R
*	AMG1_2_04162012-02.2740.2740.4	2.532	0.2979	1	2350.09	2350.1	-1.9	23	4.35588	4.71	0.395	1	K.ESSLEEREHAEKLMEYQNK.R
*	AMG1_2_04162012-03.2305.2305.2	4.2902	0.47	1	2506.2	2506.2	0.4	1	7.33673	5.08	0.762	1	K.ESSLEEREHAEKLMEYQNKR.G
*	AMG1_2_04162012-03.2333.2333.3	6.7846	0.4869	1	2506.2	2506.2	-0.4	1	8.16273	5.08	0.771	1	K.ESSLEEREHAEKLMEYQNKR.G
*	AMG1_2_04162012-03.2299.2299.4	3.152	0.1995	0.999	2506.2	2506.2	-1.6	1	5.07565	5.08	0.5	1	K.ESSLEEREHAEKLMEYQNKR.G
*	AMG1_2_04162012-03.1464.1464.2	3.7518	0.5167	1	1519.72	1519.72	0.4	1	8.5124	5.8	0.75	1	R.EHAEKLMEYQNK.R
*	AMG1_2_04162012-03.1682.1682.2	2.8231	0.1771	0.999	1675.82	1675.82	-2.1	1	5.57705	7.33	0.5	1	R.EHAEKLMEYQNKR.G
	AMG1_2_04162012-03.1448.1448.2	1.8988	0.134	0.99	1081.54	1081.55	-1.9	6	4.44622	8.8	0.846	1	K.LMEYQNKR.G
*	AMG1_2_04162012-04.4542.4542.2	3.4542	0.4955	1	3689.92	3689.92	1.7	1	9.52689	4.71	0.778	1	R.VKLQSIVMPLSEFEHVDKGDALYGMELALSLEK.L
*	AMG1_2_04162012-04.4531.4531.3	7.3549	0.5105	1	3689.92	3689.92	1.3	1	8.12438	4.71	0.577	3	R.VKLQSIVMPLSEFEHVDKGDALYGMELALSLEK.L
*	AMG1_2_04162012-04.4950.4950.4	7.0209	0.5331	1	3689.94	3689.92	5.5	1	8.83271	4.71	0.418	4	R.VKLQSIVMPLSEFEHVDKGDALYGMELALSLEK.L
*	AMG1_2_04162012-04.4840.4840.5	6.5063	0.6015	1	4273.25	4273.25	-0.3	1	9.92287	4.8	0.492	1	R.VKLQSIVMPLSEFEHVDKGDALYGMELALSLEKLVNEK.L
*	AMG1_2_04162012-03.5539.5539.2	3.8362	0.4989	1	3462.76	3462.75	3.2	1	7.41246	4.42	0.654	1	K.LQSIVMPLSEFEHVDKGDALYGMELALSLEK.L
*	AMG1_2_04162012-04.4663.4663.3	6.4298	0.5196	1	3462.75	3462.75	-0.3	1	9.3363	4.42	0.611	1	K.LQSIVMPLSEFEHVDKGDALYGMELALSLEK.L
*	AMG1_2_04162012-03.5538.5538.4	3.9314	0.4927	1	3462.75	3462.75	0.1	1	7.64472	4.42	0.39	1	K.LQSIVMPLSEFEHVDKGDALYGMELALSLEK.L
*	AMG1_2_04162012-04.4664.4664.4	4.8921	0.5026	1	3462.75	3462.75	-1.3	1	7.68555	4.42	0.415	1	K.LQSIVMPLSEFEHVDKGDALYGMELALSLEK.L
*	AMG1_2_04162012-03.5728.5728.3	5.6946	0.6349	1	4046.08	4046.09	-2.1	1	11.6323	4.53	0.608	1	K.LQSIVMPLSEFEHVDKGDALYGMELALSLEKLVNEK.L
*	AMG1_2_04162012-04.4933.4933.3	5.9915	0.5163	1	4046.09	4046.09	0.6	1	11.2559	4.53	0.548	2	K.LQSIVMPLSEFEHVDKGDALYGMELALSLEKLVNEK.L
*	AMG1_2_04162012-03.5727.5727.4	2.4257	0.3397	1	4046.08	4046.09	-1.7	2	4.67154	4.53	0.294	1	K.LQSIVMPLSEFEHVDKGDALYGMELALSLEKLVNEK.L
*	AMG1_2_04162012-04.4932.4932.4	2.775	0.3386	1	4046.1	4046.09	2.6	1	5.26167	4.53	0.379	1	K.LQSIVMPLSEFEHVDKGDALYGMELALSLEKLVNEK.L
*	AMG1_2_04162012-02.4606.4606.2	7.3189	0.6156	1	2661.31	2661.3	1.4	1	12.5874	4.12	0.926	1	K.NNDVHLADFIESEFLTEQVEAIK.L
*	AMG1_2_04162012-02.4593.4593.3	5.3507	0.4075	1	2661.3	2661.3	-0.2	1	7.9539	4.12	0.597	1	K.NNDVHLADFIESEFLTEQVEAIK.L
*	AMG1_2_04162012-03.5306.5306.3	4.3031	0.3888	1	2661.3	2661.3	-0.5	1	6.6478	4.12	0.593	1	K.NNDVHLADFIESEFLTEQVEAIK.L
*	AMG1_2_04162012-04.4479.4479.3	4.4219	0.3499	1	2661.3	2661.3	0.3	1	6.79563	4.12	0.475	1	K.NNDVHLADFIESEFLTEQVEAIK.L
*	AMG1_2_04162012-03.6873.6873.3	6.8984	0.6763	1	3833.95	3833.96	-1.6	1	13.1428	4.28	0.642	1	K.NNDVHLADFIESEFLTEQVEAIKLISEYVAQLR.R
*	AMG1_2_04162012-04.5617.5617.3	8.2601	0.6136	1	3833.97	3833.96	1.6	1	12.7851	4.28	0.671	1	K.NNDVHLADFIESEFLTEQVEAIKLISEYVAQLR.R
*	AMG1_2_04162012-03.6874.6874.4	8.0592	0.6233	1	3833.95	3833.96	-2.4	1	13.1913	4.28	0.536	1	K.NNDVHLADFIESEFLTEQVEAIKLISEYVAQLR.R
*	AMG1_2_04162012-04.5616.5616.4	6.4247	0.5556	1	3833.96	3833.96	0.4	1	9.99567	4.28	0.512	1	K.NNDVHLADFIESEFLTEQVEAIKLISEYVAQLR.R
*	AMG1_2_04162012-04.5469.5469.3	5.8838	0.5882	1	3990.07	3990.06	2.2	1	9.29978	4.53	0.519	1	K.NNDVHLADFIESEFLTEQVEAIKLISEYVAQLRR.V
*	AMG1_2_04162012-04.5470.5470.4	7.0622	0.5075	1	3990.06	3990.06	0.6	1	8.836	4.53	0.484	1	K.NNDVHLADFIESEFLTEQVEAIKLISEYVAQLRR.V
*	AMG1_2_04162012-04.5468.5468.5	4.1172	0.4139	1	3990.06	3990.06	-1	1	6.76824	4.53	0.5	1	K.NNDVHLADFIESEFLTEQVEAIKLISEYVAQLRR.V
*	AMG1_2_04162012-02.3420.3420.2	3.8002	0.2569	1	1191.67	1191.67	-1.8	1	6.02444	6.56	1	1	K.LISEYVAQLR.R
*	AMG1_2_04162012-04.3156.3156.3	1.1196	0.0774	0.869	1347.77	1347.77	-2.3	1	4.99785	9.08	0.606	1	K.LISEYVAQLRR.V
*	AMG1_2_04162012-04.3637.3637.2	2.7567	0.3541	1	1626.75	1626.75	0.1	1	5.73011	6.51	0.85	1	K.GHGTWHFNQMLLEG.-
U	AT2G39730.3	34	34	0.635	441	48501	7.7	0.00808976	3.31519	| Symbols: RCA | rubisco activase | chr2:16571174-16573345 REVERSE LENGTH=441
	Filename	XCorr	DeltCN	Conf%	ObsM+H+	CalcM+H+	PPM	SpR	Prob Score	pI	Ion%	#	Sequence
	AMG1_2_04162012-02.2778.2778.2	5.4777	0.5179	1	1697.76	1697.76	0.2	1	9.19694	3.96	0.917	1	R.GLAYDTSDDQQDITR.G
	AMG1_2_04162012-02.2662.2662.2	5.5903	0.561	1	1882.88	1882.88	0	1	9.01469	4.4	0.846	1	R.GLAYDTSDDQQDITRGK.G
	AMG1_2_04162012-02.4737.4737.2	3.6322	0.4415	1	2384.04	2384.04	0.8	1	7.68175	4.14	0.655	1	R.QYNLDNMMDGFYIAPAFMDK.L
	AMG1_2_04162012-04.1752.1752.2	1.961	0.2196	0.998	809.523	809.524	-2.1	1	4.53922	9.08	0.818	1	K.LVVHITK.N
	AMG1_2_04162012-02.3182.3182.2	3.4664	0.3347	1	1212.57	1212.58	-1.2	1	6.09676	6.56	0.938	1	K.SFQCELVMAK.M
	AMG1_2_04162012-02.3996.3996.2	7.5811	0.5979	1	2304.07	2304.07	-0.7	1	12.9749	4.14	1	1	K.MGINPIMMSAGELESGNAGEPAK.L
	AMG1_2_04162012-03.4770.4770.2	5.0942	0.6506	1	2686.34	2686.34	1.5	1	11.5537	4.72	0.735	1	K.MGINPIMMSAGELESGNAGEPAKLIR.Q
	AMG1_2_04162012-03.4763.4763.3	4.0697	0.5135	1	2686.34	2686.34	0	1	8.63794	4.72	0.528	1	K.MGINPIMMSAGELESGNAGEPAKLIR.Q
	AMG1_2_04162012-02.2425.2425.2	2.7349	0.1588	0.999	1078.59	1078.59	-2.3	2	4.00191	6.56	0.857	1	R.YREAADLIK.K
	AMG1_2_04162012-03.1996.1996.2	2.8063	0.2185	1	1078.59	1078.59	-2	1	4.18684	6.56	1	1	R.YREAADLIK.K
	AMG1_2_04162012-02.3874.3874.2	5.0168	0.5128	1	1712.75	1712.76	-2.2	1	11.0687	4.46	0.92	1	K.MCCLFINDLDAGAGR.M
	AMG1_2_04162012-03.4987.4987.3	6.2027	0.6018	1	4543.11	4543.11	-1.1	1	10.6288	4.72	0.538	1	R.MGGTTQYTVNNQMVNATLMNIADNPTNVQLPGMYNKEENAR.V
	AMG1_2_04162012-04.4321.4321.2	7.1084	0.5417	1	2150.14	2150.13	1.9	1	11.4554	6.56	0.867	1	R.VPIICTGNDFSTLYAPLIR.D
	AMG1_2_04162012-03.3421.3421.2	2.0413	0.0112	0.959	1340.64	1340.64	-0.3	1	3.14024	6.56	0.8	1	K.FYWAPTREDR.I
	AMG1_2_04162012-03.3429.3429.3	1.3943	0.1409	0.915	1340.64	1340.64	-1.6	2	4.7123	6.56	0.467	1	K.FYWAPTREDR.I
	AMG1_2_04162012-03.1668.1668.2	2.3391	0.0064	0.981	836.461	836.462	-2.1	1	3.85533	9.08	1	1	K.GIFRTDK.I
	AMG1_2_04162012-04.4653.4653.4	4.6719	0.4589	1	3640.9	3640.9	0.1	1	7.0271	4.73	0.477	1	K.GIFRTDKIKDEDIVTLVDQFPGQSIDFFGALR.A
	AMG1_2_04162012-02.4750.4750.3	6.5231	0.4995	1	3167.63	3167.63	0.7	1	8.9754	4.42	0.672	1	R.TDKIKDEDIVTLVDQFPGQSIDFFGALR.A
	AMG1_2_04162012-02.4752.4752.4	5.3131	0.5236	1	3167.62	3167.63	-0.8	1	7.98988	4.42	0.556	1	R.TDKIKDEDIVTLVDQFPGQSIDFFGALR.A
	AMG1_2_04162012-02.4863.4863.2	5.6967	0.5061	1	2823.45	2823.46	-1.3	1	8.96226	4.25	0.893	1	K.IKDEDIVTLVDQFPGQSIDFFGALR.A
	AMG1_2_04162012-02.4857.4857.3	4.9637	0.3768	1	2823.45	2823.46	-1.6	1	7.22214	4.25	0.561	1	K.IKDEDIVTLVDQFPGQSIDFFGALR.A
	AMG1_2_04162012-03.5673.5673.3	5.1767	0.437	1	2823.48	2823.46	9.5	1	7.28195	4.25	0.493	1	K.IKDEDIVTLVDQFPGQSIDFFGALR.A
	AMG1_2_04162012-02.1726.1726.2	2.8849	0.151	0.999	1122.55	1122.55	-2.6	1	4.10754	4.72	1	1	R.ARVYDDEVR.K
	AMG1_2_04162012-02.1363.1363.2	2.739	0.2839	1	1023.51	1023.51	-2.8	1	5.22625	4.72	1	1	R.VYDDEVRK.F
	AMG1_2_04162012-02.4104.4104.2	5.4633	0.3862	1	2012.03	2012.03	0.2	1	6.50246	4.57	0.8	1	R.VYDDEVRKFVESLGVEK.I
	AMG1_2_04162012-03.2290.2290.2	3.1709	0.0862	0.998	1135.63	1135.64	-2.1	1	3.90612	6.56	1	1	R.KFVESLGVEK.I
	AMG1_2_04162012-02.2874.2874.2	2.7763	0.2802	1	1007.54	1007.54	-3	1	4.6998	4.46	0.938	1	K.FVESLGVEK.I
	AMG1_2_04162012-02.3379.3379.2	4.406	0.4386	1	1780.81	1780.81	0	1	7.8619	3.96	0.75	1	R.EGPPVFEQPEMTYEK.L
	AMG1_2_04162012-03.5522.5522.3	5.7595	0.6113	1	3845.77	3845.79	-3.8	1	10.7739	4.28	0.551	1	R.EGPPVFEQPEMTYEKLMEYGNMLVMEQENVKR.V
	AMG1_2_04162012-03.5521.5521.4	2.902	0.4322	1	3845.79	3845.79	1	1	7.3338	4.28	0.359	1	R.EGPPVFEQPEMTYEKLMEYGNMLVMEQENVKR.V
	AMG1_2_04162012-03.4161.4161.2	5.7795	0.5291	1	2084	2084	0	1	9.42165	4.72	0.778	1	K.LMEYGNMLVMEQENVKR.V
	AMG1_2_04162012-03.4279.4279.2	5.7689	0.5797	1	2503.29	2503.29	0.2	1	9.2044	4.72	0.818	1	K.RVQLAETYLSQAALGDANADAIGR.G
	AMG1_2_04162012-03.4276.4276.3	3.3355	0.2652	1	2503.29	2503.29	-1.1	2	5.15986	4.72	0.412	1	K.RVQLAETYLSQAALGDANADAIGR.G
	AMG1_2_04162012-02.3921.3921.2	7.1886	0.6127	1	2347.19	2347.19	-0.1	1	11.4953	4.14	0.848	1	R.VQLAETYLSQAALGDANADAIGR.G
U	AT3G14420.3	46	60	0.635	367	40300	8.8	0.0171546	3.31519	| Symbols: | Aldolase-type TIM barrel family protein | chr3:4821804-4823899 FORWARD LENGTH=367
	Filename	XCorr	DeltCN	Conf%	ObsM+H+	CalcM+H+	PPM	SpR	Prob Score	pI	Ion%	#	Sequence
	AMG1_2_04162012-02.4306.4306.2	5.4349	0.6064	1	2439.06	2439.06	-0.2	1	10.5584	3.96	0.815	4	K.MVYDYYASGAEDQWTLQENR.N
	AMG1_2_04162012-03.720.720.2	2.0551	0.4812	1	2439.05	2439.06	-0.3	1	7.58689	3.96	0.423	2	K.MVYDYYASGAEDQWTLQENR.N
	AMG1_2_04162012-04.3660.3660.2	5.0233	0.616	1	2439.06	2439.06	1.7	1	9.5616	3.96	0.75	1	K.MVYDYYASGAEDQWTLQENR.N
	AMG1_2_04162012-03.4398.4398.3	4.0429	0.5031	1	2998.34	2998.34	-0.5	1	8.20984	4.4	0.574	1	K.MVYDYYASGAEDQWTLQENRNAFAR.I
	AMG1_2_04162012-02.3842.3842.2	3.3493	0.4845	1	1225.65	1225.65	-3.2	1	7.77732	6.56	0.889	1	K.IDMTTTVLGFK.I
	AMG1_2_04162012-03.5947.5947.2	4.3873	0.5653	1	2908.43	2908.44	-0.8	1	11.6139	4.46	0.839	2	R.AASAAGTIMTLSSWATSSVEEVASTGPGIR.F
	AMG1_2_04162012-04.5030.5030.2	5.8355	0.5977	1	2908.44	2908.44	1.9	1	10.3868	4.46	0.8	1	R.AASAAGTIMTLSSWATSSVEEVASTGPGIR.F
	AMG1_2_04162012-03.6624.6624.3	4.4306	0.5365	1	2908.43	2908.44	-0.8	1	8.36457	4.46	0.41	8	R.AASAAGTIMTLSSWATSSVEEVASTGPGIR.F
	AMG1_2_04162012-04.5048.5048.3	5.5248	0.5835	1	2908.44	2908.44	0.2	1	9.80788	4.46	0.574	1	R.AASAAGTIMTLSSWATSSVEEVASTGPGIR.F
	AMG1_2_04162012-04.5028.5028.4	3.6789	0.4035	1	2908.43	2908.44	-0.3	1	6.28977	4.46	0.452	1	R.AASAAGTIMTLSSWATSSVEEVASTGPGIR.F
	AMG1_2_04162012-03.4378.4378.2	2.6665	0.3126	1	1107.58	1107.59	-2.5	1	5.24824	8.64	1	1	R.FFQLYVYK.N
	AMG1_2_04162012-04.3730.3730.2	2.6315	0.3354	1	1107.59	1107.59	-1.3	1	5.63246	8.64	1	1	R.FFQLYVYK.N
	AMG1_2_04162012-03.3192.3192.2	3.8854	0.2898	1	1226.69	1226.7	-1.2	1	5.27434	10.06	0.882	1	K.NRNVVEQLVR.R
	AMG1_2_04162012-04.2798.2798.2	3.5329	0.306	1	1226.69	1226.7	-1.2	1	5.48936	10.06	0.875	1	K.NRNVVEQLVR.R
	AMG1_2_04162012-04.2808.2808.3	2.6644	0.1838	0.999	1226.7	1226.7	-0.1	1	3.95916	10.06	0.714	1	K.NRNVVEQLVR.R
	AMG1_2_04162012-02.3084.3084.2	2.2913	0.1018	0.995	956.55	956.552	-2.6	1	4.36278	6.56	0.923	1	R.NVVEQLVR.R
	AMG1_2_04162012-02.2308.2308.2	1.9489	0.0751	0.98	842.507	842.509	-3	4	3.70698	6.56	0.818	1	N.VVEQLVR.R
	AMG1_2_04162012-03.1556.1556.2	2.2272	0.0021	0.968	998.608	998.611	-2.8	2	3.70364	10.06	1	1	N.VVEQLVRR.A
	AMG1_2_04162012-04.3231.3231.2	4.8755	0.487	1	1459.83	1459.83	-0.9	1	7.61245	9.08	1	1	R.AGFKAIALTVDTPR.L
	AMG1_2_04162012-02.3024.3024.2	3.488	0.335	1	1056.6	1056.6	-2.3	2	5.57635	6.56	0.938	1	K.AIALTVDTPR.L
	AMG1_2_04162012-04.3663.3663.2	1.9787	0.1914	0.996	1143.68	1143.68	-1.7	1	4.88748	9.08	0.875	1	R.FTLPPNLTLK.N
	AMG1_2_04162012-02.3306.3306.2	2.6004	0.0913	0.996	992.502	992.505	-2.8	1	4.49961	4.46	0.933	1	K.NFEGLDLGK.M
	AMG1_2_04162012-02.4245.4245.2	5.2955	0.5842	1	2985.38	2985.39	-4.3	1	10.9306	4.12	0.839	1	K.NFEGLDLGKMDEANDSGLASYVAGQIDR.T
	AMG1_2_04162012-02.4463.4463.3	2.0712	0.0523	0.922	2985.41	2985.39	8.6	16	3.74986	4.12	0.311	1	K.NFEGLDLGKMDEANDSGLASYVAGQIDR.T
	AMG1_2_04162012-03.4962.4962.3	3.1517	0.3155	1	2985.38	2985.39	-3.3	3	5.11961	4.12	0.4	1	K.NFEGLDLGKMDEANDSGLASYVAGQIDR.T
	AMG1_2_04162012-02.3867.3867.2	5.748	0.5515	1	2011.9	2011.9	-3.5	1	10.9802	3.96	0.875	1	K.MDEANDSGLASYVAGQIDR.T
	AMG1_2_04162012-04.4125.4125.2	5.8167	0.4559	1	1847.01	1847.01	0.5	1	8.36903	8.8	0.913	1	R.TLSWKDVQWLQTITK.L
	AMG1_2_04162012-04.4126.4126.3	4.0082	0.323	1	1847	1847.01	-1.1	1	5.47012	8.8	0.775	1	R.TLSWKDVQWLQTITK.L
	AMG1_2_04162012-04.1571.1571.2	3.1166	0.3892	1	1293.7	1293.7	-1.1	1	7.27033	10.06	0.682	1	Q.AGAAGIIVSNHGAR.Q
	AMG1_2_04162012-04.1397.1397.2	3.0127	0.3584	1	1165.64	1165.64	-2.5	1	5.99087	10.06	0.85	1	G.AAGIIVSNHGAR.Q
	AMG1_2_04162012-02.4626.4626.2	4.3487	0.4585	1	1875.01	1875.01	-0.8	1	7.45698	4.14	0.815	1	R.QLDYVPATISALEEVVK.A
	AMG1_2_04162012-02.4646.4646.3	5.1726	0.2194	1	1875.01	1875.01	-1.2	1	6.47286	4.14	0.769	1	R.QLDYVPATISALEEVVK.A
	AMG1_2_04162012-03.5582.5582.2	4.6758	0.5282	1	2388.27	2388.28	-1.7	1	9.49632	4.72	0.844	1	R.QLDYVPATISALEEVVKATQGR.I
	AMG1_2_04162012-03.5579.5579.3	2.5955	0.3788	1	2388.27	2388.28	-1.1	1	5.67685	4.72	0.433	1	R.QLDYVPATISALEEVVKATQGR.I
	AMG1_2_04162012-04.5107.5107.3	2.0394	0.131	0.954	3441.88	3441.87	1.2	1	4.86261	4.89	0.447	1	R.QLDYVPATISALEEVVKATQGRIPVFLDGGVR.R
	AMG1_2_04162012-04.5106.5106.4	2.2942	0.0215	0.922	3441.87	3441.87	-0.5	1	3.84277	4.89	0.349	1	R.QLDYVPATISALEEVVKATQGRIPVFLDGGVR.R
	AMG1_2_04162012-03.4076.4076.2	2.773	0.3981	1	1072.61	1072.62	-3.1	1	6.39798	6.56	0.882	1	R.IPVFLDGGVR.R
	AMG1_2_04162012-04.3550.3550.2	2.719	0.3803	1	1072.61	1072.62	-2.5	1	6.53573	6.56	0.941	1	R.IPVFLDGGVR.R
	AMG1_2_04162012-03.5222.5222.2	6.3536	0.4737	1	2269.11	2269.11	-0.3	1	10.454	4.72	0.821	1	K.VLQMLRDEFELTMALSGCR.S
	AMG1_2_04162012-04.4443.4443.2	6.7115	0.4501	1	2269.12	2269.11	1	1	10.0643	4.72	0.75	1	K.VLQMLRDEFELTMALSGCR.S
	AMG1_2_04162012-03.5223.5223.3	3.0162	0.3815	1	2269.11	2269.11	-0.4	1	5.93737	4.72	0.462	1	K.VLQMLRDEFELTMALSGCR.S
	AMG1_2_04162012-04.4442.4442.3	3.7181	0.4646	1	2269.11	2269.11	-0.1	1	7.19284	4.72	0.537	1	K.VLQMLRDEFELTMALSGCR.S
	AMG1_2_04162012-04.2204.2204.2	4.5535	0.5589	1	1780.87	1780.87	-0.4	1	7.9626	7.33	0.75	2	R.NHITTEWDTPRPSAR.L
	AMG1_2_04162012-04.2205.2205.3	2.5885	0.5119	1	1780.87	1780.87	-1.4	1	7.54375	7.33	0.675	2	R.NHITTEWDTPRPSAR.L
	AMG1_2_04162012-04.2974.2974.2	3.6765	0.4539	1	1893.96	1893.96	1.6	1	7.21716	7.33	0.609	1	R.NHITTEWDTPRPSARL.-
	AMG1_2_04162012-04.2973.2973.3	2.3112	0.297	1	1893.96	1893.96	-0.7	1	6.39879	7.33	0.692	1	R.NHITTEWDTPRPSARL.-
U	AT3G14415.2	36	50	0.606	373	40934	8.8	0.0140655	3.03645	| Symbols: | Aldolase-type TIM barrel family protein | chr3:4818667-4820748 FORWARD LENGTH=373
	Filename	XCorr	DeltCN	Conf%	ObsM+H+	CalcM+H+	PPM	SpR	Prob Score	pI	Ion%	#	Sequence
	AMG1_2_04162012-02.4306.4306.2	5.4349	0.6064	1	2439.06	2439.06	-0.2	1	10.5584	3.96	0.815	4	K.MVYDYYASGAEDQWTLQENR.N
	AMG1_2_04162012-03.720.720.2	2.0551	0.4812	1	2439.05	2439.06	-0.3	1	7.58689	3.96	0.423	2	K.MVYDYYASGAEDQWTLQENR.N
	AMG1_2_04162012-04.3660.3660.2	5.0233	0.616	1	2439.06	2439.06	1.7	1	9.5616	3.96	0.75	1	K.MVYDYYASGAEDQWTLQENR.N
	AMG1_2_04162012-03.4398.4398.3	4.0429	0.5031	1	2998.34	2998.34	-0.5	1	8.20984	4.4	0.574	1	K.MVYDYYASGAEDQWTLQENRNAFAR.I
	AMG1_2_04162012-04.3822.3822.2	3.6302	0.3344	1	1533.82	1533.82	0.4	1	5.65088	9.08	0.826	1	K.ISMPIMVAPTAFQK.M
	AMG1_2_04162012-03.5947.5947.2	4.3873	0.5653	1	2908.43	2908.44	-0.8	1	11.6139	4.46	0.839	2	R.AASAAGTIMTLSSWATSSVEEVASTGPGIR.F
	AMG1_2_04162012-04.5030.5030.2	5.8355	0.5977	1	2908.44	2908.44	1.9	1	10.3868	4.46	0.8	1	R.AASAAGTIMTLSSWATSSVEEVASTGPGIR.F
	AMG1_2_04162012-03.6624.6624.3	4.4306	0.5365	1	2908.43	2908.44	-0.8	1	8.36457	4.46	0.41	8	R.AASAAGTIMTLSSWATSSVEEVASTGPGIR.F
	AMG1_2_04162012-04.5048.5048.3	5.5248	0.5835	1	2908.44	2908.44	0.2	1	9.80788	4.46	0.574	1	R.AASAAGTIMTLSSWATSSVEEVASTGPGIR.F
	AMG1_2_04162012-04.5028.5028.4	3.6789	0.4035	1	2908.43	2908.44	-0.3	1	6.28977	4.46	0.452	1	R.AASAAGTIMTLSSWATSSVEEVASTGPGIR.F
	AMG1_2_04162012-03.4378.4378.2	2.6665	0.3126	1	1107.58	1107.59	-2.5	1	5.24824	8.64	1	1	R.FFQLYVYK.N
	AMG1_2_04162012-04.3730.3730.2	2.6315	0.3354	1	1107.59	1107.59	-1.3	1	5.63246	8.64	1	1	R.FFQLYVYK.N
	AMG1_2_04162012-02.2308.2308.2	1.9489	0.0751	0.98	842.507	842.509	-3	4	3.70698	6.56	0.818	1	K.VVEQLVR.R
	AMG1_2_04162012-03.1556.1556.2	2.2272	0.0021	0.968	998.608	998.611	-2.8	2	3.70364	10.06	1	1	K.VVEQLVRR.A
	AMG1_2_04162012-04.3231.3231.2	4.8755	0.487	1	1459.83	1459.83	-0.9	1	7.61245	9.08	1	1	K.AGFKAIALTVDTPR.L
	AMG1_2_04162012-02.3024.3024.2	3.488	0.335	1	1056.6	1056.6	-2.3	2	5.57635	6.56	0.938	1	K.AIALTVDTPR.L
	AMG1_2_04162012-04.3663.3663.2	1.9787	0.1914	0.996	1143.68	1143.68	-1.7	1	4.88748	9.08	0.875	1	R.FTLPPNLTLK.N
	AMG1_2_04162012-02.3306.3306.2	2.6004	0.0913	0.996	992.502	992.505	-2.8	1	4.49961	4.46	0.933	1	K.NFEGLDLGK.M
	AMG1_2_04162012-03.5650.5650.2	4.3527	0.4551	1	1913.05	1913.06	-1.7	1	7.43419	6.56	0.96	1	K.DIQWLQTITNMPILVK.G
	AMG1_2_04162012-02.1942.1942.2	2.5178	0.1053	0.996	917.467	917.469	-1.9	2	4.34546	4.46	0.857	1	K.GVLTGEDAR.I
	AMG1_2_04162012-04.1571.1571.2	3.1166	0.3892	1	1293.7	1293.7	-1.1	1	7.27033	10.06	0.682	1	Q.AGAAGIIVSNHGAR.Q
	AMG1_2_04162012-04.1397.1397.2	3.0127	0.3584	1	1165.64	1165.64	-2.5	1	5.99087	10.06	0.85	1	G.AAGIIVSNHGAR.Q
	AMG1_2_04162012-02.4626.4626.2	4.3487	0.4585	1	1875.01	1875.01	-0.8	1	7.45698	4.14	0.815	1	R.QLDYVPATISALEEVVK.A
	AMG1_2_04162012-02.4646.4646.3	5.1726	0.2194	1	1875.01	1875.01	-1.2	1	6.47286	4.14	0.769	1	R.QLDYVPATISALEEVVK.A
	AMG1_2_04162012-03.5582.5582.2	4.6758	0.5282	1	2388.27	2388.28	-1.7	1	9.49632	4.72	0.844	1	R.QLDYVPATISALEEVVKATQGR.V
	AMG1_2_04162012-03.5579.5579.3	2.5955	0.3788	1	2388.27	2388.28	-1.1	1	5.67685	4.72	0.433	1	R.QLDYVPATISALEEVVKATQGR.V
	AMG1_2_04162012-04.5012.5012.4	2.3855	0.4039	1	3427.86	3427.86	0.1	1	5.43004	4.89	0.421	1	R.QLDYVPATISALEEVVKATQGRVPVFLDGGVR.R
	AMG1_2_04162012-03.3805.3805.2	3.1169	0.3868	1	1058.6	1058.6	-3.8	1	8.21371	6.56	1	1	R.VPVFLDGGVR.R
	AMG1_2_04162012-03.5222.5222.2	6.3536	0.4737	1	2269.11	2269.11	-0.3	1	10.454	4.72	0.821	1	K.VLQMLRDEFELTMALSGCR.S
	AMG1_2_04162012-04.4443.4443.2	6.7115	0.4501	1	2269.12	2269.11	1	1	10.0643	4.72	0.75	1	K.VLQMLRDEFELTMALSGCR.S
	AMG1_2_04162012-03.5223.5223.3	3.0162	0.3815	1	2269.11	2269.11	-0.4	1	5.93737	4.72	0.462	1	K.VLQMLRDEFELTMALSGCR.S
	AMG1_2_04162012-04.4442.4442.3	3.7181	0.4646	1	2269.11	2269.11	-0.1	1	7.19284	4.72	0.537	1	K.VLQMLRDEFELTMALSGCR.S
	AMG1_2_04162012-04.3409.3409.2	5.4617	0.4135	1	2154.1	2154.09	1	1	7.52898	5.8	0.786	1	R.SLSEITRNHIVTEWDTPR.H
	AMG1_2_04162012-04.3408.3408.3	4.3116	0.3911	1	2154.09	2154.09	-0.7	1	5.89998	5.8	0.617	1	R.SLSEITRNHIVTEWDTPR.H
	AMG1_2_04162012-02.2792.2792.2	3.5151	0.4449	1	1367.67	1367.67	-1.3	1	8.48796	5.63	1	1	R.NHIVTEWDTPR.H
	AMG1_2_04162012-03.2872.2872.2	3.3916	0.2894	1	1367.67	1367.67	-1.8	1	7.8471	5.63	0.941	3	R.NHIVTEWDTPR.H
U	AT3G14420.5	43	53	0.603	360	39463	9.5	0.0154479	3.00867	| Symbols: | Aldolase-type TIM barrel family protein | chr3:4821829-4823899 FORWARD LENGTH=360
U	AT3G14420.6	43	53	0.593	366	40317	9.3	0.0151946	2.91742	| Symbols: | Aldolase-type TIM barrel family protein | chr3:4821899-4823899 FORWARD LENGTH=366
	Filename	XCorr	DeltCN	Conf%	ObsM+H+	CalcM+H+	PPM	SpR	Prob Score	pI	Ion%	#	Sequence
	AMG1_2_04162012-02.3842.3842.2	3.3493	0.4845	1	1225.65	1225.65	-3.2	1	7.77732	6.56	0.889	1	K.IDMTTTVLGFK.I
	AMG1_2_04162012-03.5947.5947.2	4.3873	0.5653	1	2908.43	2908.44	-0.8	1	11.6139	4.46	0.839	2	R.AASAAGTIMTLSSWATSSVEEVASTGPGIR.F
	AMG1_2_04162012-04.5030.5030.2	5.8355	0.5977	1	2908.44	2908.44	1.9	1	10.3868	4.46	0.8	1	R.AASAAGTIMTLSSWATSSVEEVASTGPGIR.F
	AMG1_2_04162012-03.6624.6624.3	4.4306	0.5365	1	2908.43	2908.44	-0.8	1	8.36457	4.46	0.41	8	R.AASAAGTIMTLSSWATSSVEEVASTGPGIR.F
	AMG1_2_04162012-04.5048.5048.3	5.5248	0.5835	1	2908.44	2908.44	0.2	1	9.80788	4.46	0.574	1	R.AASAAGTIMTLSSWATSSVEEVASTGPGIR.F
	AMG1_2_04162012-04.5028.5028.4	3.6789	0.4035	1	2908.43	2908.44	-0.3	1	6.28977	4.46	0.452	1	R.AASAAGTIMTLSSWATSSVEEVASTGPGIR.F
	AMG1_2_04162012-03.4378.4378.2	2.6665	0.3126	1	1107.58	1107.59	-2.5	1	5.24824	8.64	1	1	R.FFQLYVYK.N
	AMG1_2_04162012-04.3730.3730.2	2.6315	0.3354	1	1107.59	1107.59	-1.3	1	5.63246	8.64	1	1	R.FFQLYVYK.N
	AMG1_2_04162012-03.3192.3192.2	3.8854	0.2898	1	1226.69	1226.7	-1.2	1	5.27434	10.06	0.882	1	K.NRNVVEQLVR.R
	AMG1_2_04162012-04.2798.2798.2	3.5329	0.306	1	1226.69	1226.7	-1.2	1	5.48936	10.06	0.875	1	K.NRNVVEQLVR.R
	AMG1_2_04162012-04.2808.2808.3	2.6644	0.1838	0.999	1226.7	1226.7	-0.1	1	3.95916	10.06	0.714	1	K.NRNVVEQLVR.R
	AMG1_2_04162012-02.3084.3084.2	2.2913	0.1018	0.995	956.55	956.552	-2.6	1	4.36278	6.56	0.923	1	R.NVVEQLVR.R
	AMG1_2_04162012-02.2308.2308.2	1.9489	0.0751	0.98	842.507	842.509	-3	4	3.70698	6.56	0.818	1	N.VVEQLVR.R
	AMG1_2_04162012-03.1556.1556.2	2.2272	0.0021	0.968	998.608	998.611	-2.8	2	3.70364	10.06	1	1	N.VVEQLVRR.A
	AMG1_2_04162012-04.3231.3231.2	4.8755	0.487	1	1459.83	1459.83	-0.9	1	7.61245	9.08	1	1	R.AGFKAIALTVDTPR.L
	AMG1_2_04162012-02.3024.3024.2	3.488	0.335	1	1056.6	1056.6	-2.3	2	5.57635	6.56	0.938	1	K.AIALTVDTPR.L
	AMG1_2_04162012-04.3663.3663.2	1.9787	0.1914	0.996	1143.68	1143.68	-1.7	1	4.88748	9.08	0.875	1	R.FTLPPNLTLK.N
	AMG1_2_04162012-02.3306.3306.2	2.6004	0.0913	0.996	992.502	992.505	-2.8	1	4.49961	4.46	0.933	1	K.NFEGLDLGK.M
	AMG1_2_04162012-02.4245.4245.2	5.2955	0.5842	1	2985.38	2985.39	-4.3	1	10.9306	4.12	0.839	1	K.NFEGLDLGKMDEANDSGLASYVAGQIDR.T
	AMG1_2_04162012-02.4463.4463.3	2.0712	0.0523	0.922	2985.41	2985.39	8.6	16	3.74986	4.12	0.311	1	K.NFEGLDLGKMDEANDSGLASYVAGQIDR.T
	AMG1_2_04162012-03.4962.4962.3	3.1517	0.3155	1	2985.38	2985.39	-3.3	3	5.11961	4.12	0.4	1	K.NFEGLDLGKMDEANDSGLASYVAGQIDR.T
	AMG1_2_04162012-02.3867.3867.2	5.748	0.5515	1	2011.9	2011.9	-3.5	1	10.9802	3.96	0.875	1	K.MDEANDSGLASYVAGQIDR.T
	AMG1_2_04162012-04.4125.4125.2	5.8167	0.4559	1	1847.01	1847.01	0.5	1	8.36903	8.8	0.913	1	R.TLSWKDVQWLQTITK.L
	AMG1_2_04162012-04.4126.4126.3	4.0082	0.323	1	1847	1847.01	-1.1	1	5.47012	8.8	0.775	1	R.TLSWKDVQWLQTITK.L
	AMG1_2_04162012-02.1942.1942.2	2.5178	0.1053	0.996	917.467	917.469	-1.9	2	4.34546	4.46	0.857	1	K.GVLTGEDAR.I
	AMG1_2_04162012-04.1571.1571.2	3.1166	0.3892	1	1293.7	1293.7	-1.1	1	7.27033	10.06	0.682	1	Q.AGAAGIIVSNHGAR.Q
	AMG1_2_04162012-04.1397.1397.2	3.0127	0.3584	1	1165.64	1165.64	-2.5	1	5.99087	10.06	0.85	1	G.AAGIIVSNHGAR.Q
	AMG1_2_04162012-02.4626.4626.2	4.3487	0.4585	1	1875.01	1875.01	-0.8	1	7.45698	4.14	0.815	1	R.QLDYVPATISALEEVVK.A
	AMG1_2_04162012-02.4646.4646.3	5.1726	0.2194	1	1875.01	1875.01	-1.2	1	6.47286	4.14	0.769	1	R.QLDYVPATISALEEVVK.A
	AMG1_2_04162012-03.5582.5582.2	4.6758	0.5282	1	2388.27	2388.28	-1.7	1	9.49632	4.72	0.844	1	R.QLDYVPATISALEEVVKATQGR.I
	AMG1_2_04162012-03.5579.5579.3	2.5955	0.3788	1	2388.27	2388.28	-1.1	1	5.67685	4.72	0.433	1	R.QLDYVPATISALEEVVKATQGR.I
	AMG1_2_04162012-04.5107.5107.3	2.0394	0.131	0.954	3441.88	3441.87	1.2	1	4.86261	4.89	0.447	1	R.QLDYVPATISALEEVVKATQGRIPVFLDGGVR.R
	AMG1_2_04162012-04.5106.5106.4	2.2942	0.0215	0.922	3441.87	3441.87	-0.5	1	3.84277	4.89	0.349	1	R.QLDYVPATISALEEVVKATQGRIPVFLDGGVR.R
	AMG1_2_04162012-03.4076.4076.2	2.773	0.3981	1	1072.61	1072.62	-3.1	1	6.39798	6.56	0.882	1	R.IPVFLDGGVR.R
	AMG1_2_04162012-04.3550.3550.2	2.719	0.3803	1	1072.61	1072.62	-2.5	1	6.53573	6.56	0.941	1	R.IPVFLDGGVR.R
	AMG1_2_04162012-03.5222.5222.2	6.3536	0.4737	1	2269.11	2269.11	-0.3	1	10.454	4.72	0.821	1	K.VLQMLRDEFELTMALSGCR.S
	AMG1_2_04162012-04.4443.4443.2	6.7115	0.4501	1	2269.12	2269.11	1	1	10.0643	4.72	0.75	1	K.VLQMLRDEFELTMALSGCR.S
	AMG1_2_04162012-03.5223.5223.3	3.0162	0.3815	1	2269.11	2269.11	-0.4	1	5.93737	4.72	0.462	1	K.VLQMLRDEFELTMALSGCR.S
	AMG1_2_04162012-04.4442.4442.3	3.7181	0.4646	1	2269.11	2269.11	-0.1	1	7.19284	4.72	0.537	1	K.VLQMLRDEFELTMALSGCR.S
	AMG1_2_04162012-04.2204.2204.2	4.5535	0.5589	1	1780.87	1780.87	-0.4	1	7.9626	7.33	0.75	2	R.NHITTEWDTPRPSAR.L
	AMG1_2_04162012-04.2205.2205.3	2.5885	0.5119	1	1780.87	1780.87	-1.4	1	7.54375	7.33	0.675	2	R.NHITTEWDTPRPSAR.L
	AMG1_2_04162012-04.2974.2974.2	3.6765	0.4539	1	1893.96	1893.96	1.6	1	7.21716	7.33	0.609	1	R.NHITTEWDTPRPSARL.-
	AMG1_2_04162012-04.2973.2973.3	2.3112	0.297	1	1893.96	1893.96	-0.7	1	6.39879	7.33	0.692	1	R.NHITTEWDTPRPSARL.-
U	contaminant_KERATIN13	61	62	0.6	643	65494	6.6	0.0101176	2.98107	no description
	Filename	XCorr	DeltCN	Conf%	ObsM+H+	CalcM+H+	PPM	SpR	Prob Score	pI	Ion%	#	Sequence
*	AMG1_2_04162012-04.3747.3747.2	3.5908	0.2039	1	2137.14	2137.14	1.9	4	3.9364	8.8	0.429	1	R.EQIKSLNNQFASFIDKVR.F
*	AMG1_2_04162012-04.3742.3742.3	5.048	0.4872	1	2137.14	2137.14	0.8	1	8.33114	8.8	0.611	1	R.EQIKSLNNQFASFIDKVR.F
*	AMG1_2_04162012-02.3736.3736.2	3.939	0.4463	1	1383.69	1383.69	-2	1	7.33938	6.56	0.9	1	K.SLNNQFASFIDK.V
*	AMG1_2_04162012-04.3751.3751.2	4.3712	0.4576	1	1638.86	1638.86	0.7	1	8.06337	9.08	0.955	1	K.SLNNQFASFIDKVR.F
*	AMG1_2_04162012-04.3752.3752.3	1.5793	0.2314	0.964	1638.86	1638.86	-1.3	1	4.47233	9.08	0.756	1	K.SLNNQFASFIDKVR.F
	AMG1_2_04162012-04.3062.3062.2	3.1145	0.2016	1	1082.6	1082.6	-1.4	1	5.45302	9.08	1	1	Q.FASFIDKVR.F
	AMG1_2_04162012-02.2893.2893.2	4.858	0.3056	1	1475.78	1475.79	-1	1	6.88302	6.56	0.95	1	R.FLEQQNQVLQTK.W
*	AMG1_2_04162012-03.4693.4693.2	5.6421	0.5169	1	2932.52	2932.52	1.2	1	9.06638	4.72	0.846	1	R.FLEQQNQVLQTKWELLQQVDTSTR.T
*	AMG1_2_04162012-03.4737.4737.3	6.9582	0.5598	1	2932.52	2932.52	-0.3	1	9.5159	4.72	0.661	2	R.FLEQQNQVLQTKWELLQQVDTSTR.T
*	AMG1_2_04162012-04.3927.3927.3	6.4194	0.5761	1	2932.51	2932.52	-1.5	1	10.2406	4.72	0.618	1	R.FLEQQNQVLQTKWELLQQVDTSTR.T
*	AMG1_2_04162012-03.4700.4700.4	2.7773	0.2153	0.997	2932.51	2932.52	-2.3	3	4.00023	4.72	0.413	1	R.FLEQQNQVLQTKWELLQQVDTSTR.T
*	AMG1_2_04162012-03.5099.5099.3	5.7042	0.4521	1	1993.97	1993.98	-0.9	1	6.713	5.63	0.884	1	R.THNLEPYFESFINNLR.R
*	AMG1_2_04162012-04.4322.4322.3	5.3344	0.48	1	1993.98	1993.98	-0.5	1	7.79393	5.63	0.795	1	R.THNLEPYFESFINNLR.R
*	AMG1_2_04162012-02.2222.2222.2	2.7071	0.0316	0.987	1277.63	1277.63	-1.8	2	3.19063	4.72	0.706	1	K.SDQSRLDSELK.N
*	AMG1_2_04162012-03.4829.4829.4	5.3405	0.4936	1	3848.78	3848.78	-1.6	1	7.23186	4.71	0.512	1	K.SDQSRLDSELKNMQDMVEDYRNKYEDEINKR.T
*	AMG1_2_04162012-02.3988.3988.3	3.7999	0.3094	1	3275.52	3275.53	-2.2	1	5.52431	4.63	0.55	1	R.LDSELKNMQDMVEDYRNKYEDEINKR.T
	AMG1_2_04162012-02.2031.2031.2	2.8843	0.2424	1	1308.65	1308.65	-2	2	4.69607	6.56	0.8	1	R.NKYEDEINKR.T
*	AMG1_2_04162012-02.3016.3016.2	2.9156	0.3413	1	1265.63	1265.64	-2.4	1	6.16779	4.46	0.778	1	R.TNAENEFVTIK.K
*	AMG1_2_04162012-02.2673.2673.2	3.7956	0.2832	1	1393.73	1393.73	-1.1	1	5.98378	6.56	0.9	1	R.TNAENEFVTIKK.D
*	AMG1_2_04162012-02.2674.2674.3	2.6606	0.2907	1	1393.73	1393.73	-2.5	1	5.74955	6.56	0.595	1	R.TNAENEFVTIKK.D
*	AMG1_2_04162012-02.3513.3513.3	2.1715	0.0355	0.925	2374.16	2374.16	-1.2	9	3.24197	4.89	0.404	1	R.TNAENEFVTIKKDVDGAYMTK.V
*	AMG1_2_04162012-03.4339.4339.4	2.7168	0.2937	1	3028.54	3028.53	2.4	1	4.48431	5.02	0.436	1	R.TNAENEFVTIKKDVDGAYMTKVDLQAK.L
*	AMG1_2_04162012-02.1715.1715.2	2.2636	0.2814	0.999	1127.54	1127.54	-2.3	1	5.23618	6.56	0.812	1	K.KDVDGAYMTK.V
*	AMG1_2_04162012-02.2213.2213.2	1.8014	0.1562	0.988	999.442	999.445	-2.7	1	4.55948	4.46	0.8	1	K.DVDGAYMTK.V
*	AMG1_2_04162012-04.5510.5510.3	6.3373	0.6061	1	5181.57	5181.57	0.3	1	11.0054	4.03	0.603	1	K.VDLQAKLDNLQQEIDFLTALYQAELSQMQTQISETNVILSMDNNR.Q
*	AMG1_2_04162012-04.5509.5509.4	5.4846	0.5179	1	5181.58	5181.57	0.8	1	8.84278	4.03	0.349	1	K.VDLQAKLDNLQQEIDFLTALYQAELSQMQTQISETNVILSMDNNR.Q
*	AMG1_2_04162012-02.5736.5736.3	5.2399	0.6039	1	4527.2	4527.2	-1	1	9.84133	3.8	0.506	1	K.LDNLQQEIDFLTALYQAELSQMQTQISETNVILSMDNNR.Q
*	AMG1_2_04162012-04.5575.5575.3	5.4458	0.5841	1	4527.21	4527.2	2	1	9.58141	3.8	0.476	1	K.LDNLQQEIDFLTALYQAELSQMQTQISETNVILSMDNNR.Q
*	AMG1_2_04162012-04.5101.5101.3	4.1323	0.1767	0.87	4778.36	4778.36	-0.1	3	3.96692	4.28	0.333	1	E.LSQMQTQISETNVILSMDNNRQFDLDSIIAEVKAQNEDIAQK.S
*	AMG1_2_04162012-02.2040.2040.3	3.4758	0.2781	1	1340.67	1340.67	-2.6	1	5.39488	6.56	0.676	1	K.SKAEAESLYQSK.Y
*	AMG1_2_04162012-02.3251.3251.2	7.0756	0.5649	1	2501.25	2501.25	0.9	1	10.6638	4.89	0.963	1	K.SKAEAESLYQSKYEELQITAGR.H
*	AMG1_2_04162012-03.3620.3620.2	7.2095	0.5922	1	2501.26	2501.25	2.2	1	10.986	4.89	0.926	1	K.SKAEAESLYQSKYEELQITAGR.H
*	AMG1_2_04162012-02.3250.3250.3	7.2597	0.5565	1	2501.25	2501.25	-0.5	1	10.5346	4.89	0.75	1	K.SKAEAESLYQSKYEELQITAGR.H
*	AMG1_2_04162012-03.3619.3619.3	7.5005	0.5558	1	2501.25	2501.25	0.5	1	10.5884	4.89	0.768	1	K.SKAEAESLYQSKYEELQITAGR.H
*	AMG1_2_04162012-04.3144.3144.3	6.587	0.5776	1	2501.25	2501.25	0.2	1	10.8633	4.89	0.696	1	K.SKAEAESLYQSKYEELQITAGR.H
*	AMG1_2_04162012-02.3252.3252.4	3.293	0.3546	1	2501.25	2501.25	-2	1	4.88869	4.89	0.506	1	K.SKAEAESLYQSKYEELQITAGR.H
*	AMG1_2_04162012-04.3048.3048.3	5.4833	0.5781	1	3152.57	3152.56	1.6	1	8.37802	5.85	0.551	1	K.SKAEAESLYQSKYEELQITAGRHGDSVR.N
*	AMG1_2_04162012-02.2173.2173.2	3.1852	0.4418	1	1125.54	1125.54	-2.4	1	7.75947	4.46	0.875	1	K.AEAESLYQSK.Y
*	AMG1_2_04162012-02.3368.3368.2	6.5201	0.5562	1	2286.13	2286.12	0.9	1	10.9287	4.4	0.926	1	K.AEAESLYQSKYEELQITAGR.H
*	AMG1_2_04162012-03.3870.3870.2	6.3546	0.5364	1	2286.13	2286.12	0.5	1	10.1323	4.4	1	1	K.AEAESLYQSKYEELQITAGR.H
*	AMG1_2_04162012-02.3369.3369.3	5.4407	0.3486	1	2286.12	2286.12	-0.6	1	6.7298	4.4	0.741	1	K.AEAESLYQSKYEELQITAGR.H
*	AMG1_2_04162012-03.3871.3871.3	4.6165	0.3659	1	2286.12	2286.12	-0.5	1	7.33631	4.4	0.604	1	K.AEAESLYQSKYEELQITAGR.H
*	AMG1_2_04162012-04.3355.3355.3	2.6072	0.2105	0.994	2286.13	2286.12	1	1	4.63677	4.4	0.455	1	K.AEAESLYQSKYEELQITAGR.H
*	AMG1_2_04162012-02.2938.2938.2	3.4806	0.4191	1	1179.6	1179.6	-2.9	1	7.02105	4.46	0.941	1	K.YEELQITAGR.H
*	AMG1_2_04162012-03.2274.2274.2	4.0417	0.3317	1	1302.7	1302.7	-1	1	5.48257	6.56	0.944	1	R.NSKIEISELNR.V
	AMG1_2_04162012-02.2883.2883.2	2.6706	0.1716	0.999	973.53	973.531	-1.3	1	3.72167	4.46	0.923	1	K.IEISELNR.V
*	AMG1_2_04162012-02.3876.3876.4	2.4379	0.2817	0.998	2643.32	2643.33	-3.6	1	5.3473	4.89	0.38	1	K.QISNLQQSISDAEQRGENALKDAK.N
*	AMG1_2_04162012-02.3462.3462.2	5.302	0.4518	1	1599.83	1599.83	0.4	1	7.48412	4.72	0.909	1	K.NKLNDLEDALQQAK.E
*	AMG1_2_04162012-03.3618.3618.2	4.7103	0.3121	1	1523.79	1523.79	0.4	1	5.9155	6.56	0.895	1	R.LLRDYQELMNTK.L
*	AMG1_2_04162012-03.3622.3622.3	3.3275	0.2496	1	1523.79	1523.79	-1.6	1	4.60144	6.56	0.812	1	R.LLRDYQELMNTK.L
*	AMG1_2_04162012-04.4270.4270.3	6.0646	0.2269	1	2782.48	2782.48	0.1	1	6.47068	4.89	0.672	1	R.LLRDYQELMNTKLALDLEIATYR.T
*	AMG1_2_04162012-03.3232.3232.2	2.8437	0.2812	1	2565.17	2565.17	-0.2	1	5.74251	7.11	0.5	1	R.MSGECAPNVSVTVSTSHTSISGGGSR.G
*	AMG1_2_04162012-03.3230.3230.3	3.34	0.3836	1	2565.17	2565.17	0.3	2	6.61683	7.11	0.375	1	R.MSGECAPNVSVTVSTSHTSISGGGSR.G
*	AMG1_2_04162012-04.2825.2825.3	3.8689	0.4952	1	2565.17	2565.17	0.8	1	7.37539	7.11	0.423	1	R.MSGECAPNVSVTVSTSHTSISGGGSR.G
*	AMG1_2_04162012-04.2853.2853.4	2.33	0.403	1	4930.11	4930.1	1.3	1	6.07195	8.26	0.258	1	R.MSGECAPNVSVTVSTSHTSISGGGSRGGGGGGYGSGGSSYGSGGGSYGSGGGGGGGR.G
*	AMG1_2_04162012-02.2118.2118.2	7.2691	0.5644	1	2383.95	2383.95	0.4	1	15.2195	8.64	0.769	1	R.GGGGGGYGSGGSSYGSGGGSYGSGGGGGGGR.G
*	AMG1_2_04162012-02.2135.2135.3	4.4503	0.3762	1	2383.95	2383.95	0	1	8.63974	8.64	0.5	1	R.GGGGGGYGSGGSSYGSGGGSYGSGGGGGGGR.G
*	AMG1_2_04162012-02.2005.2005.2	4.0016	0.6989	1	2041.82	2041.82	-0.5	1	13.3469	8.64	0.476	1	G.YGSGGSSYGSGGGSYGSGGGGGGGR.G
*	AMG1_2_04162012-03.1936.1936.3	2.8645	0.339	1	3312.3	3312.31	-1	1	7.36512	8.59	0.212	1	R.GSYGSGGGSYGSGGSSYGSGGGGGGHGSYGSGSSSGGYR.G
*	AMG1_2_04162012-04.764.764.3	5.665	0.635	1	4299.72	4299.72	-0.5	1	13.1099	9.42	0.453	1	R.GSYGSGGGSYGSGGSSYGSGGGGGGHGSYGSGSSSGGYRGGSGGGGGGSSGGR.G
*	AMG1_2_04162012-04.766.766.4	5.0112	0.4007	1	4299.72	4299.72	0.3	1	8.90322	9.42	0.331	1	R.GSYGSGGGSYGSGGSSYGSGGGGGGHGSYGSGSSSGGYRGGSGGGGGGSSGGR.G
U	AT5G02500.2	38	39	0.599	521	57237	5.1	0.00785457	2.97192	| Symbols: HSC70-1, HSP70-1, AT-HSC70-1, HSC70 | heat shock cognate protein 70-1 | chr5:554055-556334 REVERSE LENGTH=521
	Filename	XCorr	DeltCN	Conf%	ObsM+H+	CalcM+H+	PPM	SpR	Prob Score	pI	Ion%	#	Sequence
	AMG1_2_04162012-02.3143.3143.2	3.3964	0.5891	1	1473.68	1473.69	-1.1	1	9.8465	4.46	0.95	1	R.TTPSYVAFTDSER.L
	AMG1_2_04162012-02.3794.3794.2	6.0114	0.5264	1	2142.07	2142.07	0.3	1	9.99269	4.72	0.71	1	R.TTPSYVAFTDSERLIGDAAK.N
	AMG1_2_04162012-03.5054.5054.4	3.9806	0.2092	1	3770.86	3770.87	-1.6	4	4.07628	4.89	0.333	1	R.TTPSYVAFTDSERLIGDAAKNQVAMNPVNTVFDAK.R
	AMG1_2_04162012-04.4153.4153.4	5.3906	0.5406	1	3926.98	3926.97	2.7	1	9.32789	6.34	0.417	1	R.TTPSYVAFTDSERLIGDAAKNQVAMNPVNTVFDAKR.L
	AMG1_2_04162012-04.3591.3591.2	7.1079	0.6406	1	2316.2	2316.2	1.4	1	11.2023	6.56	0.833	1	R.LIGDAAKNQVAMNPVNTVFDAK.R
	AMG1_2_04162012-02.3505.3505.2	5.8476	0.5831	1	1647.82	1647.82	-0.4	1	9.93631	6.56	0.958	1	K.NQVAMNPVNTVFDAK.R
	AMG1_2_04162012-04.3229.3229.3	2.9759	0.3446	1	1803.92	1803.92	-0.6	1	6.68419	9.08	0.653	1	K.NQVAMNPVNTVFDAKR.L
	AMG1_2_04162012-03.4706.4706.2	5.015	0.4923	1	1901.91	1901.91	-0.3	1	7.86928	6.56	0.778	1	R.FSDSSVQSDMKLWPFK.I
	AMG1_2_04162012-03.4713.4713.3	3.6476	0.5079	1	1901.91	1901.91	-0.6	1	8.62149	6.56	0.733	1	R.FSDSSVQSDMKLWPFK.I
	AMG1_2_04162012-04.4088.4088.3	6.5709	0.533	1	3813.94	3813.93	1.4	1	9.57148	4.53	0.532	1	K.IQAGPADKPMIYVEYKGEEKEFAAEEISSMVLIK.M
	AMG1_2_04162012-04.4086.4086.4	6.1169	0.4844	1	3813.93	3813.93	-0.4	1	8.28266	4.53	0.459	1	K.IQAGPADKPMIYVEYKGEEKEFAAEEISSMVLIK.M
	AMG1_2_04162012-02.3399.3399.2	3.3317	0.493	1	1680.83	1680.83	-0.4	1	7.56627	6.56	0.917	1	K.NAVVTVPAYFNDSQR.Q
	AMG1_2_04162012-04.3201.3201.2	4.519	0.5893	1	1643.89	1643.89	-0.7	1	9.71736	9.08	0.72	1	R.QATKDAGVIAGLNVMR.I
	AMG1_2_04162012-02.3680.3680.2	4.2508	0.3899	1	1215.65	1215.65	-1.8	1	7.15051	6.56	1	1	K.DAGVIAGLNVMR.I
	AMG1_2_04162012-02.3726.3726.2	5.7185	0.4891	1	1659.89	1659.9	-0.8	1	9.67863	4.46	0.926	1	R.IINEPTAAAIAYGLDK.K
	AMG1_2_04162012-03.3915.3915.2	5.5419	0.4891	1	1787.99	1787.99	-0.2	1	8.22957	6.56	0.964	1	R.IINEPTAAAIAYGLDKK.A
	AMG1_2_04162012-03.3919.3919.3	2.2176	0.1893	0.99	1787.99	1787.99	-1.8	1	3.75642	6.56	0.655	1	R.IINEPTAAAIAYGLDKK.A
	AMG1_2_04162012-03.4514.4514.3	7.0317	0.6398	1	2935.34	2935.34	-0.4	1	10.5867	4.98	0.587	1	K.ATAGDTHLGGEDFDNRMVNHFVQEFK.R
	AMG1_2_04162012-04.2923.2923.2	3.7678	0.4283	1	1278.63	1278.63	-1.3	1	7.10411	7.33	1	1	R.MVNHFVQEFK.R
	AMG1_2_04162012-04.2927.2927.3	3.1144	0.5073	1	1278.63	1278.63	-2.4	1	7.74425	7.33	0.71	1	R.MVNHFVQEFK.R
	AMG1_2_04162012-03.4526.4526.2	4.2771	0.4512	1	1540.76	1540.76	-1	1	7.15858	4.72	1	1	R.ARFEELNMDLFR.K
	AMG1_2_04162012-04.3527.3527.3	3.9766	0.3972	1	1668.85	1668.85	-1.6	1	6.16746	6.56	0.649	1	R.ARFEELNMDLFRK.C
	AMG1_2_04162012-03.2727.2727.2	5.3767	0.5303	1	1800.93	1800.93	-0.3	1	9.42872	7.33	0.926	2	K.MDKSTVHDVVLVGGSTR.I
	AMG1_2_04162012-03.2732.2732.3	5.1669	0.4364	1	1800.92	1800.93	-3.4	1	6.99174	7.33	0.755	1	K.MDKSTVHDVVLVGGSTR.I
	AMG1_2_04162012-03.2313.2313.2	4.3269	0.5415	1	1426.76	1426.76	-1.5	1	9.84552	7.33	0.864	1	K.STVHDVVLVGGSTR.I
	AMG1_2_04162012-03.4796.4796.2	3.2503	0.3993	1	1436.75	1436.75	-2.4	1	7.61856	6.56	0.75	1	K.VQQLLQDFFNGK.E
	AMG1_2_04162012-03.4695.4695.3	3.1066	0.3432	1	1967	1967.01	-0.7	1	5.91276	6.56	0.717	1	K.VQQLLQDFFNGKELCK.S
	AMG1_2_04162012-02.3265.3265.2	3.4675	0.4258	1	1358.61	1358.62	-1.3	1	8.55973	6.56	0.882	1	K.NALENYAYNMR.N
	AMG1_2_04162012-03.1505.1505.2	4.5896	0.4816	1	1998.09	1998.09	1	1	7.81225	6.34	0.741	1	R.NTIQDEKIGEKLPAADKK.K
	AMG1_2_04162012-04.1291.1291.2	2.9981	0.2282	1	1169.69	1169.69	-1.6	1	5.03259	8.64	0.889	1	K.IGEKLPAADKK.K
	AMG1_2_04162012-04.5093.5093.3	6.824	0.5236	1	4775.36	4775.34	3.8	1	9.34524	4.18	0.646	1	K.KIEDSIEQAIQWLEGNQLAEADEFEDKMKELESICNPIIAK.M
	AMG1_2_04162012-04.5094.5094.4	6.5758	0.4883	1	4775.35	4775.34	2.1	1	8.33632	4.18	0.547	1	K.KIEDSIEQAIQWLEGNQLAEADEFEDKMKELESICNPIIAK.M
	AMG1_2_04162012-03.6073.6073.5	3.8996	0.2673	1	4775.34	4775.34	-1.5	1	4.98408	4.18	0.467	1	K.KIEDSIEQAIQWLEGNQLAEADEFEDKMKELESICNPIIAK.M
	AMG1_2_04162012-04.5092.5092.5	3.7583	0.3243	1	4775.35	4775.34	0.5	1	5.5294	4.18	0.422	1	K.KIEDSIEQAIQWLEGNQLAEADEFEDKMKELESICNPIIAK.M
	AMG1_2_04162012-03.6116.6116.3	5.3747	0.4228	1	4647.26	4647.25	2.7	1	7.4846	4.01	0.533	1	K.IEDSIEQAIQWLEGNQLAEADEFEDKMKELESICNPIIAK.M
	AMG1_2_04162012-02.5212.5212.4	6.4202	0.532	1	4647.25	4647.25	0.5	1	8.97791	4.01	0.434	1	K.IEDSIEQAIQWLEGNQLAEADEFEDKMKELESICNPIIAK.M
	AMG1_2_04162012-03.6113.6113.4	4.7643	0.3416	1	4647.28	4647.25	6	15	6.18726	4.01	0.285	1	K.IEDSIEQAIQWLEGNQLAEADEFEDKMKELESICNPIIAK.M
	AMG1_2_04162012-02.3196.3196.2	4.3948	0.6201	1	3318.42	3318.42	0.9	1	11.7169	3.69	0.686	1	K.MYQGAGGEAGGPGASGMDDDAPPASGGAGPKIEEVD.-
U	AT5G49910.1	68	69	0.595	718	76997	5.3	0.0100837	2.9355	| Symbols: CPHSC70-2EAT SHOCK PROTEIN 70-2, HSC70-7, cpHsc70-2 | chloroplast heat shock protein 70-2 | chr5:20303470-20306295 FORWARD LENGTH=718
	Filename	XCorr	DeltCN	Conf%	ObsM+H+	CalcM+H+	PPM	SpR	Prob Score	pI	Ion%	#	Sequence
	AMG1_2_04162012-03.4318.4318.2	5.3569	0.5923	1	3313.71	3313.71	0.3	1	9.39347	4.89	0.812	1	N.EKVVGIDLGTTNSAVAAMEGGKPTIVTNAEGQR.T
	AMG1_2_04162012-03.4307.4307.3	7.4628	0.5657	1	3313.7	3313.71	-1.3	1	10.3434	4.89	0.632	2	N.EKVVGIDLGTTNSAVAAMEGGKPTIVTNAEGQR.T
	AMG1_2_04162012-03.4310.4310.4	7.1032	0.4545	1	3313.71	3313.71	1.1	1	8.32081	4.89	0.557	1	N.EKVVGIDLGTTNSAVAAMEGGKPTIVTNAEGQR.T
	AMG1_2_04162012-03.4462.4462.3	5.8344	0.5771	1	3056.57	3056.57	-0.3	1	10.8769	4.72	0.469	1	K.VVGIDLGTTNSAVAAMEGGKPTIVTNAEGQR.T
	AMG1_2_04162012-02.2421.2421.2	2.4829	0.4993	1	1066.58	1066.58	-2.7	1	7.10551	8.8	0.882	1	R.TTPSVVAYTK.S
	AMG1_2_04162012-03.1813.1813.2	2.3318	0.3417	1	1066.57	1066.58	-3	1	5.3437	8.8	0.867	1	R.TTPSVVAYTK.S
	AMG1_2_04162012-04.3287.3287.2	5.353	0.529	1	1735.91	1735.91	-0.6	1	9.17506	9.08	0.75	1	K.RQAVVNPENTFFSVK.R
	AMG1_2_04162012-02.3581.3581.2	1.8907	0.1142	0.971	1579.81	1579.81	-1.7	1	4.88906	6.56	0.545	1	R.QAVVNPENTFFSVK.R
	AMG1_2_04162012-04.3351.3351.3	3.7443	0.3847	1	1735.91	1735.91	-0.9	1	6.27037	9.08	0.622	1	R.QAVVNPENTFFSVKR.F
*	AMG1_2_04162012-02.1324.1324.2	2.6248	0.2009	0.999	1192.56	1192.56	-2.5	1	4.58236	4.72	0.875	1	R.RMNEVAEESK.Q
*	AMG1_2_04162012-03.3839.3839.4	5.1856	0.5085	1	3620.8	3620.8	-0.5	1	7.47394	5.11	0.486	1	R.MNEVAEESKQVSYRVIKDENGNVKLDCPAIGK.Q
*	AMG1_2_04162012-03.2468.2468.3	3.5491	0.3768	1	1970.04	1970.04	-0.3	1	6.13128	6.56	0.654	1	R.VIKDENGNVKLDCPAIGK.Q
*	AMG1_2_04162012-03.4259.4259.3	8.6065	0.6261	1	3412.79	3412.79	0.2	1	11.6155	5.02	0.718	1	R.VIKDENGNVKLDCPAIGKQFAAEEISAQVLR.K
*	AMG1_2_04162012-03.4270.4270.5	2.7882	0.3308	1	3412.78	3412.79	-2.3	1	5.0992	5.02	0.367	1	R.VIKDENGNVKLDCPAIGKQFAAEEISAQVLR.K
	AMG1_2_04162012-02.3719.3719.2	5.2608	0.4994	1	1461.77	1461.77	-1.3	1	8.73671	4.46	1	1	K.QFAAEEISAQVLR.K
	AMG1_2_04162012-02.1403.1403.2	2.2874	0.1353	0.996	903.487	903.489	-2.6	1	3.32322	6.56	0.929	1	R.KLVDDASR.F
	AMG1_2_04162012-03.3505.3505.2	3.6372	0.3515	1	1720.92	1720.92	-0.1	1	5.81573	6.56	0.75	1	K.LVDDASRFLNDKVTK.A
	AMG1_2_04162012-03.1518.1518.2	2.4141	0.1643	0.999	964.544	964.546	-1.8	1	3.3423	8.8	1	1	R.FLNDKVTK.A
	AMG1_2_04162012-02.3351.3351.2	2.5697	0.0826	0.996	870.538	870.541	-2.8	1	4.1014	6.56	0.923	1	R.IAGLEVLR.I
*	AMG1_2_04162012-02.3754.3754.2	6.5258	0.5949	1	1751.9	1751.9	-0.6	1	10.2737	4.46	0.963	1	R.IINEPTAASLAYGFER.K
*	AMG1_2_04162012-02.3765.3765.3	4.0699	0.3631	1	1751.89	1751.9	-2.2	1	6.42366	4.46	0.694	1	R.IINEPTAASLAYGFER.K
*	AMG1_2_04162012-03.3996.3996.2	5.3031	0.4397	1	1879.98	1879.99	-4.8	1	7.83977	6.56	0.857	1	R.IINEPTAASLAYGFERK.S
*	AMG1_2_04162012-03.4166.4166.2	2.9155	0.4396	1	1293.72	1293.72	-1.1	1	6.856	8.8	1	1	R.VVDWLASTFKK.D
*	AMG1_2_04162012-03.4647.4647.2	5.7809	0.5399	1	2420.31	2420.31	0.3	1	8.73106	5.02	1	1	R.VVDWLASTFKKDEGIDLLKDK.Q
*	AMG1_2_04162012-03.4650.4650.3	6.2285	0.437	1	2420.31	2420.31	-0.4	1	7.75581	5.02	0.692	1	R.VVDWLASTFKKDEGIDLLKDK.Q
*	AMG1_2_04162012-03.4651.4651.4	1.9821	0.3055	0.994	2420.3	2420.31	-1.4	1	5.63035	5.02	0.472	1	R.VVDWLASTFKKDEGIDLLKDK.Q
	AMG1_2_04162012-02.3129.3129.2	2.6006	0.2808	1	1145.6	1145.6	-1.9	1	5.45467	4.4	0.933	1	K.DEGIDLLKDK.Q
	AMG1_2_04162012-02.3157.3157.2	5.1583	0.3681	1	1741.94	1741.94	-0.4	1	6.02971	4.89	0.958	1	K.DEGIDLLKDKQALQR.L
	AMG1_2_04162012-02.1306.1306.2	2.2316	0.081	0.988	960.534	960.536	-2.4	1	4.41846	6.56	0.933	1	R.LTEAAEKAK.I
	AMG1_2_04162012-03.4942.4942.3	6.0331	0.6186	1	3476.82	3476.82	-1.1	1	9.83336	4.89	0.635	1	R.LTEAAEKAKIELSSLTQTNMSLPFITATADGPK.H
	AMG1_2_04162012-03.5186.5186.2	5.0247	0.5399	1	2535.3	2535.3	1.3	1	8.80119	4.46	0.667	1	K.IELSSLTQTNMSLPFITATADGPK.H
	AMG1_2_04162012-04.4218.4218.2	3.7574	0.6529	1	3486.83	3486.81	5.3	1	10.5854	5.8	0.852	1	K.IELSSLTQTNMSLPFITATADGPKHIETTLTR.G
	AMG1_2_04162012-04.4201.4201.3	4.4191	0.5845	1	3486.82	3486.81	0.6	1	9.49358	5.8	0.603	1	K.IELSSLTQTNMSLPFITATADGPKHIETTLTR.G
	AMG1_2_04162012-04.4203.4203.4	3.8017	0.3435	1	3486.81	3486.81	-1.2	1	6.4685	5.8	0.45	1	K.IELSSLTQTNMSLPFITATADGPKHIETTLTR.G
	AMG1_2_04162012-03.1474.1474.2	2.0082	0.1566	0.994	970.529	970.532	-2.5	2	3.91733	7.33	0.857	1	K.HIETTLTR.G
*	AMG1_2_04162012-03.4306.4306.2	4.1817	0.3694	1	1836.92	1836.93	-2.7	1	6.06275	4.89	0.708	1	R.GKFEELCSDLLDRVR.T
	AMG1_2_04162012-02.1935.1935.2	2.465	0.1695	0.999	915.488	915.489	-1.9	2	5.75661	6.56	0.846	1	R.TPVENSLR.D
	AMG1_2_04162012-02.2066.2066.2	2.8511	0.4403	1	1030.51	1030.52	-3.3	1	6.5542	4.46	1	1	R.TPVENSLRD.A
	AMG1_2_04162012-02.2030.2030.2	3.0998	0.2546	1	1229.65	1229.65	-2.4	1	4.78214	6.56	0.941	1	R.TPVENSLRDAK.L
	AMG1_2_04162012-03.937.937.2	2.4478	0.2971	1	1229.65	1229.65	-2.5	1	4.68665	6.56	0.889	1	R.TPVENSLRDAK.L
	AMG1_2_04162012-03.4909.4909.3	3.4544	0.3518	1	1849	1849.01	-2	2	5.5535	4.72	0.596	1	K.LSFKDIDEVILVGGSTR.I
*	AMG1_2_04162012-04.4532.4532.3	3.6958	0.2055	1	2840.59	2840.59	1.5	3	5.89857	4.89	0.382	1	K.LSFKDIDEVILVGGSTRIPAVQDLVR.K
*	AMG1_2_04162012-04.4506.4506.4	3.6912	0.295	1	2840.59	2840.59	0.3	1	5.24355	4.89	0.476	1	K.LSFKDIDEVILVGGSTRIPAVQDLVR.K
*	AMG1_2_04162012-03.3674.3674.2	2.7788	0.2994	1	1010.6	1010.6	-2.7	1	5.23376	6.56	0.867	1	R.IPAVQDLVR.K
	AMG1_2_04162012-02.3705.3705.3	5.8524	0.5852	1	3279.63	3279.63	-0.7	1	10.2926	4.4	0.551	1	R.NTTLPTSKSEVFSTAADGQTSVEINVLQGER.E
	AMG1_2_04162012-03.4629.4629.3	3.8337	0.4359	1	3810.92	3810.91	0.6	1	7.42675	4.57	0.459	1	R.NTTLPTSKSEVFSTAADGQTSVEINVLQGEREFVR.D
	AMG1_2_04162012-03.4513.4513.4	4.6032	0.5283	1	4168.08	4168.08	-0.2	1	7.37535	4.73	0.457	1	R.NTTLPTSKSEVFSTAADGQTSVEINVLQGEREFVRDNK.S
	AMG1_2_04162012-04.3756.3756.4	4.7937	0.4434	1	4168.1	4168.08	4.1	1	6.08603	4.73	0.417	1	R.NTTLPTSKSEVFSTAADGQTSVEINVLQGEREFVRDNK.S
	AMG1_2_04162012-03.4515.4515.5	3.4662	0.2987	1	4168.08	4168.08	0.5	1	5.81593	4.73	0.383	1	R.NTTLPTSKSEVFSTAADGQTSVEINVLQGEREFVRDNK.S
	AMG1_2_04162012-02.3901.3901.3	5.5747	0.4703	1	3325.63	3325.63	-0.1	1	8.38627	4.42	0.585	1	K.SEVFSTAADGQTSVEINVLQGEREFVRDNK.S
	AMG1_2_04162012-03.4547.4547.3	4.0578	0.4356	1	3325.63	3325.63	-0.6	1	6.73721	4.42	0.627	1	K.SEVFSTAADGQTSVEINVLQGEREFVRDNK.S
	AMG1_2_04162012-02.3903.3903.4	3.101	0.3656	1	3325.63	3325.63	-0.8	1	5.86723	4.42	0.432	1	K.SEVFSTAADGQTSVEINVLQGEREFVRDNK.S
*	AMG1_2_04162012-02.3740.3740.2	5.3407	0.4934	1	2875.44	2875.44	1.1	1	10.3299	4.42	0.929	1	K.KQDITITGASTLPKDEVDTMVQEAER.F
*	AMG1_2_04162012-02.3731.3731.3	7.4669	0.5171	1	2875.43	2875.44	-0.6	1	9.3659	4.42	0.657	1	K.KQDITITGASTLPKDEVDTMVQEAER.F
*	AMG1_2_04162012-02.3741.3741.4	4.2228	0.4158	1	2875.43	2875.44	-1.5	1	6.21058	4.42	0.434	1	K.KQDITITGASTLPKDEVDTMVQEAER.F
*	AMG1_2_04162012-03.4662.4662.3	5.593	0.5906	1	4007.04	4007.04	1.4	1	10.0548	4.94	0.453	1	K.KQDITITGASTLPKDEVDTMVQEAERFAKEDKEKR.D
*	AMG1_2_04162012-03.4665.4665.4	6.048	0.5077	1	4007.05	4007.04	1.9	1	7.48484	4.94	0.365	1	K.KQDITITGASTLPKDEVDTMVQEAERFAKEDKEKR.D
*	AMG1_2_04162012-03.4664.4664.5	3.6056	0.3408	1	4007.04	4007.04	1	1	5.70148	4.94	0.478	1	K.KQDITITGASTLPKDEVDTMVQEAERFAKEDKEKR.D
*	AMG1_2_04162012-03.4670.4670.6	3.2853	0.4139	1	4007.03	4007.04	-1.1	1	6.54687	4.94	0.428	1	K.KQDITITGASTLPKDEVDTMVQEAERFAKEDKEKR.D
*	AMG1_2_04162012-03.1335.1335.2	2.406	0.1407	0.996	1150.62	1150.62	-2.5	1	3.61253	8.64	0.929	1	R.FAKEDKEKR.D
	AMG1_2_04162012-02.2628.2628.3	4.4393	0.3937	1	2181.08	2181.08	-0.7	1	7.84204	4.89	0.596	1	K.RDAIDTKNQADSVVYQTEK.Q
	AMG1_2_04162012-02.3326.3326.3	6.5503	0.5569	1	2394.21	2394.21	-0.5	1	8.99857	4.89	0.684	1	R.DAIDTKNQADSVVYQTEKQLK.E
	AMG1_2_04162012-02.2257.2257.2	4.243	0.4813	1	1381.66	1381.66	-0.6	1	8.33059	4.46	1	1	K.NQADSVVYQTEK.Q
	AMG1_2_04162012-02.3098.3098.2	4.7704	0.3557	1	1750.9	1750.9	0.7	1	7.9198	6.56	0.833	1	K.NQADSVVYQTEKQLK.E
*	AMG1_2_04162012-03.2081.2081.2	2.6119	0.4465	1	1166.67	1166.68	-2.8	1	6.3937	6.56	0.882	1	K.ELGEKIPGPVK.E
*	AMG1_2_04162012-04.1692.1692.2	2.5895	0.1396	0.996	1423.82	1423.82	-0.3	2	5.14774	6.56	0.5	1	K.ELGEKIPGPVKEK.V
*	AMG1_2_04162012-02.4793.4793.5	6.7048	0.5346	1	5510.55	5510.54	1.1	1	8.84047	4.12	0.385	1	K.IASGSTQEIKDTMAALNQEVMQIGQSLYNQPQPGGADSPPGGEASSSSDTSSSAK.G
*	AMG1_2_04162012-02.4796.4796.6	3.9904	0.3974	1	5510.53	5510.54	-2	1	5.89631	4.12	0.346	1	K.IASGSTQEIKDTMAALNQEVMQIGQSLYNQPQPGGADSPPGGEASSSSDTSSSAK.G
U	contaminant_KERATIN03	59	61	0.594	593	59519	5.2	0.0107937	2.92645	no description
	Filename	XCorr	DeltCN	Conf%	ObsM+H+	CalcM+H+	PPM	SpR	Prob Score	pI	Ion%	#	Sequence
*	AMG1_2_04162012-03.1024.1024.2	4.6683	0.53	1	1549.67	1549.68	-1.6	1	9.05191	8.26	0.71	1	R.SGGGGGGGGCGGGGGVSSLR.I
*	AMG1_2_04162012-04.3139.3139.2	8.3782	0.6158	1	2210.05	2210.05	1.4	1	11.5444	10.99	0.895	1	R.ISSSKGSLGGGFSSGGFSGGSFSR.G
*	AMG1_2_04162012-04.3140.3140.3	4.579	0.4608	1	2210.05	2210.05	-0.2	1	8.20437	10.99	0.703	1	R.ISSSKGSLGGGFSSGGFSGGSFSR.G
*	AMG1_2_04162012-04.3118.3118.2	6.7705	0.6476	1	2096.97	2096.96	1.9	1	11.8578	10.99	0.921	1	I.SSSKGSLGGGFSSGGFSGGSFSR.G
*	AMG1_2_04162012-04.3120.3120.3	5.7257	0.3927	1	2096.96	2096.96	-0.1	1	8.37164	10.99	0.729	1	I.SSSKGSLGGGFSSGGFSGGSFSR.G
*	AMG1_2_04162012-04.3130.3130.2	6.0916	0.5596	1	2009.93	2009.93	1.9	1	9.18047	10.99	0.75	1	S.SSKGSLGGGFSSGGFSGGSFSR.G
*	AMG1_2_04162012-03.3884.3884.2	6.1	0.645	1	1707.77	1707.77	0.3	1	13.1191	10.06	0.933	1	K.GSLGGGFSSGGFSGGSFSR.G
*	AMG1_2_04162012-03.3522.3522.2	4.245	0.3315	1	1450.63	1450.63	-0.9	1	9.42004	10.06	1	1	L.GGGFSSGGFSGGSFSR.G
	AMG1_2_04162012-03.2325.2325.2	2.9071	0.2786	1	1064.61	1064.61	-1.8	1	5.69327	8.8	1	1	R.LASYLDKVR.A
*	AMG1_2_04162012-02.2750.2750.2	4.0025	0.4843	1	1381.65	1381.65	-1.5	1	8.01973	3.96	0.895	1	R.ALEESNYELEGK.I
*	AMG1_2_04162012-04.3402.3402.3	6.5239	0.5456	1	3457.64	3457.64	0.9	1	9.56481	5.17	0.594	1	R.ALEESNYELEGKIKEWYEKHGNSHQGEPR.D
*	AMG1_2_04162012-04.3410.3410.4	4.2928	0.4491	1	3457.64	3457.64	0.9	1	7.80663	5.17	0.423	1	R.ALEESNYELEGKIKEWYEKHGNSHQGEPR.D
*	AMG1_2_04162012-04.3411.3411.5	1.6466	0.056	0.887	3457.64	3457.64	-1.3	27	3.11679	5.17	0.374	1	R.ALEESNYELEGKIKEWYEKHGNSHQGEPR.D
*	AMG1_2_04162012-03.1991.1991.2	2.4116	0.0654	0.995	995.518	995.52	-2	1	4.40469	6.56	1	1	K.IKEWYEK.H
*	AMG1_2_04162012-04.4976.4976.4	3.9724	0.1553	1	4000.08	4000.07	2.3	1	4.443	5.02	0.333	1	R.DYSKYYKTIDDLKNQILNLTTDNANILLQIDNAR.L
*	AMG1_2_04162012-03.5598.5598.3	7.9313	0.5912	1	3506.84	3506.85	-2.6	1	10.5871	4.89	0.693	1	K.YYKTIDDLKNQILNLTTDNANILLQIDNAR.L
*	AMG1_2_04162012-04.4715.4715.3	8.1281	0.5233	1	3506.86	3506.85	2.2	1	9.53619	4.89	0.68	1	K.YYKTIDDLKNQILNLTTDNANILLQIDNAR.L
*	AMG1_2_04162012-02.4822.4822.2	4.9578	0.5584	1	3052.63	3052.63	-0.2	1	9.2985	4.4	0.893	1	K.TIDDLKNQILNLTTDNANILLQIDNAR.L
*	AMG1_2_04162012-02.4819.4819.3	5.4752	0.3995	1	3052.63	3052.63	-0.1	1	7.20952	4.4	0.641	1	K.TIDDLKNQILNLTTDNANILLQIDNAR.L
*	AMG1_2_04162012-03.5637.5637.3	5.9271	0.4444	1	3052.62	3052.63	-2.2	1	7.55268	4.4	0.706	1	K.TIDDLKNQILNLTTDNANILLQIDNAR.L
*	AMG1_2_04162012-04.4724.4724.3	5.9552	0.4784	1	3052.63	3052.63	-0.5	1	8.22423	4.4	0.687	1	K.TIDDLKNQILNLTTDNANILLQIDNAR.L
*	AMG1_2_04162012-02.4398.4398.2	6.9693	0.5345	1	2367.26	2367.26	-0.3	1	9.76094	4.46	0.933	1	K.NQILNLTTDNANILLQIDNAR.L
	AMG1_2_04162012-02.2450.2450.2	2.3256	0.2374	0.999	807.398	807.4	-2.2	1	4.38827	4.46	0.909	1	R.LAADDFR.L
*	AMG1_2_04162012-04.3783.3783.3	2.0179	0.2158	0.981	3361.77	3361.76	3	12	3.60756	5.11	0.386	1	R.LAADDFRLKYENEVALRQSVEADINGLRR.V
*	AMG1_2_04162012-03.2247.2247.2	3.2479	0.2783	1	1234.68	1234.68	-1.2	1	6.03277	6.56	1	1	R.LKYENEVALR.Q
*	AMG1_2_04162012-03.2275.2275.3	2.5909	0.1283	0.993	1234.68	1234.68	-1.3	1	4.25804	6.56	0.714	1	R.LKYENEVALR.Q
*	AMG1_2_04162012-04.3495.3495.3	4.3892	0.1671	1	2573.38	2573.38	1	1	4.65859	6.34	0.483	1	R.LKYENEVALRQSVEADINGLRR.V
*	AMG1_2_04162012-04.3493.3493.4	1.6349	0.1109	0.915	2573.38	2573.38	-0.5	4	4.18917	6.34	0.375	1	R.LKYENEVALRQSVEADINGLRR.V
	AMG1_2_04162012-02.2861.2861.3	1.6075	0.1767	0.953	1357.72	1357.72	-2.1	1	3.525	6.56	0.657	1	R.QSVEADINGLRR.V
*	AMG1_2_04162012-03.3550.3550.2	3.1071	0.1195	0.999	1187.7	1187.7	-1.6	1	4.64671	6.56	0.938	1	R.RVLDELTLTK.A
*	AMG1_2_04162012-02.3232.3232.2	3.4488	0.2824	1	1031.59	1031.6	-3.5	1	4.71277	4.46	1	1	R.VLDELTLTK.A
*	AMG1_2_04162012-04.4918.4918.4	4.1568	0.4219	1	3236.72	3236.72	-0.5	1	6.08647	4.28	0.477	1	R.VLDELTLTKADLEMQIESLTEELAYLKK.N
*	AMG1_2_04162012-03.5494.5494.4	6.792	0.4896	1	4518.3	4518.3	0	1	7.48672	4.48	0.398	1	R.VLDELTLTKADLEMQIESLTEELAYLKKNHEEEMKDLR.N
*	AMG1_2_04162012-03.5497.5497.5	3.273	0.3146	1	4518.3	4518.3	0.3	1	5.04203	4.48	0.319	1	R.VLDELTLTKADLEMQIESLTEELAYLKKNHEEEMKDLR.N
*	AMG1_2_04162012-02.2044.2044.2	2.6242	0.2893	1	1300.59	1300.6	-3	1	5.00694	4.89	0.75	3	K.NHEEEMKDLR.N
*	AMG1_2_04162012-02.1987.1987.3	1.4222	0.2047	0.948	1300.59	1300.6	-1.8	9	3.76035	4.89	0.308	1	K.NHEEEMKDLR.N
*	AMG1_2_04162012-02.4624.4624.2	4.8614	0.6085	1	2872.39	2872.39	0.1	1	10.3854	4.14	0.844	1	R.NVSTGDVNVEMNAAPGVDLTQLLNNMR.S
*	AMG1_2_04162012-02.4631.4631.3	6.1651	0.5371	1	2872.39	2872.39	-0.3	1	8.97567	4.14	0.689	1	R.NVSTGDVNVEMNAAPGVDLTQLLNNMR.S
*	AMG1_2_04162012-02.2363.2363.2	4.0822	0.4444	1	1365.63	1365.64	-3.6	1	7.66047	4.46	0.941	1	R.SQYEQLAEQNR.K
*	AMG1_2_04162012-02.2119.2119.2	3.7055	0.3059	1	1493.73	1493.73	-1	1	6.02859	6.56	0.789	1	R.SQYEQLAEQNRK.D
*	AMG1_2_04162012-02.2128.2128.3	2.177	0.1854	0.991	1493.73	1493.73	-2.9	1	4.34419	6.56	0.5	1	R.SQYEQLAEQNRK.D
*	AMG1_2_04162012-02.3489.3489.3	4.6741	0.4144	1	2584.21	2584.21	-0.3	1	6.85586	4.57	0.586	1	R.SQYEQLAEQNRKDAEAWFNEK.S
*	AMG1_2_04162012-03.4090.4090.3	3.3863	0.3716	1	2584.2	2584.21	-0.5	1	6.84451	4.57	0.45	1	R.SQYEQLAEQNRKDAEAWFNEK.S
*	AMG1_2_04162012-02.3492.3492.4	1.1269	0.1161	0.877	2584.2	2584.21	-1.9	1	4.23099	4.57	0.453	1	R.SQYEQLAEQNRKDAEAWFNEK.S
*	AMG1_2_04162012-03.3877.3877.3	4.4332	0.502	1	2799.34	2799.33	1.4	1	6.59751	5.02	0.615	1	R.SQYEQLAEQNRKDAEAWFNEKSK.E
*	AMG1_2_04162012-02.2881.2881.2	3.5591	0.2909	1	1237.58	1237.58	-1.9	1	6.07773	4.72	0.938	1	R.KDAEAWFNEK.S
*	AMG1_2_04162012-03.4592.4592.3	6.4798	0.5171	1	3196.63	3196.63	-0.3	1	9.08278	4.73	0.652	1	K.SKELTTEIDNNIEQISSYKSEITELRR.N
*	AMG1_2_04162012-03.4593.4593.4	5.4994	0.411	1	3196.63	3196.63	-0.2	1	7.0436	4.73	0.543	1	K.SKELTTEIDNNIEQISSYKSEITELRR.N
*	AMG1_2_04162012-03.4598.4598.5	3.538	0.355	1	3196.63	3196.63	-0.9	1	5.62818	4.73	0.505	1	K.SKELTTEIDNNIEQISSYKSEITELRR.N
*	AMG1_2_04162012-02.2179.2179.2	1.8385	0.0161	0.955	1003.55	1003.55	-2.7	3	3.17175	6.56	0.923	1	K.SEITELRR.N
*	AMG1_2_04162012-04.5215.5215.4	3.5027	0.1641	0.997	5896.05	5896.08	-4.8	36	5.03572	4.28	0.239	1	R.NVQALEIELQSQLALKQSLEASLAETEGRYCVQLSQIQAQISALEEQLQQIR.A
*	AMG1_2_04162012-03.6044.6044.3	4.8061	0.5331	1	4118.1	4118.08	3.6	1	8.37449	4.25	0.571	1	K.QSLEASLAETEGRYCVQLSQIQAQISALEEQLQQIR.A
*	AMG1_2_04162012-03.5787.5787.2	7.1241	0.5957	1	2746.41	2746.42	-2.6	1	10.1894	4.46	0.9	1	R.YCVQLSQIQAQISALEEQLQQIR.A
*	AMG1_2_04162012-04.4910.4910.2	6.0907	0.5551	1	2746.41	2746.42	-1.5	1	10.7603	4.46	0.867	1	R.YCVQLSQIQAQISALEEQLQQIR.A
*	AMG1_2_04162012-03.5789.5789.3	4.6207	0.4022	1	2746.42	2746.42	-0.4	1	7.11589	4.46	0.574	1	R.YCVQLSQIQAQISALEEQLQQIR.A
*	AMG1_2_04162012-04.4906.4906.3	4.1103	0.198	1	2746.42	2746.42	0.5	1	5.61138	4.46	0.462	1	R.YCVQLSQIQAQISALEEQLQQIR.A
*	AMG1_2_04162012-02.3661.3661.2	6.2274	0.4816	1	2082.97	2082.96	2.6	1	8.18292	3.96	0.885	1	R.AETECQNTEYQQLLDIK.I
*	AMG1_2_04162012-03.3366.3366.3	2.946	0.2632	1	1434.77	1434.77	-1.7	2	4.04195	6.56	0.742	1	K.IRLENEIQTYR.S
*	AMG1_2_04162012-02.2258.2258.2	4.1327	0.5041	1	1262.6	1262.6	-1.4	1	9.14651	4.46	0.957	1	R.SLLEGEGSSGGGGR.G
U	AT5G02500.1	47	48	0.588	651	71358	5.1	0.0077367	2.87258	| Symbols: HSC70-1, HSP70-1, AT-HSC70-1, HSC70 | heat shock cognate protein 70-1 | chr5:554055-556334 REVERSE LENGTH=651
	Filename	XCorr	DeltCN	Conf%	ObsM+H+	CalcM+H+	PPM	SpR	Prob Score	pI	Ion%	#	Sequence
	AMG1_2_04162012-02.3143.3143.2	3.3964	0.5891	1	1473.68	1473.69	-1.1	1	9.8465	4.46	0.95	1	R.TTPSYVAFTDSER.L
	AMG1_2_04162012-02.3794.3794.2	6.0114	0.5264	1	2142.07	2142.07	0.3	1	9.99269	4.72	0.71	1	R.TTPSYVAFTDSERLIGDAAK.N
	AMG1_2_04162012-03.5054.5054.4	3.9806	0.2092	1	3770.86	3770.87	-1.6	4	4.07628	4.89	0.333	1	R.TTPSYVAFTDSERLIGDAAKNQVAMNPVNTVFDAK.R
	AMG1_2_04162012-04.4153.4153.4	5.3906	0.5406	1	3926.98	3926.97	2.7	1	9.32789	6.34	0.417	1	R.TTPSYVAFTDSERLIGDAAKNQVAMNPVNTVFDAKR.L
	AMG1_2_04162012-04.3591.3591.2	7.1079	0.6406	1	2316.2	2316.2	1.4	1	11.2023	6.56	0.833	1	R.LIGDAAKNQVAMNPVNTVFDAK.R
	AMG1_2_04162012-02.3505.3505.2	5.8476	0.5831	1	1647.82	1647.82	-0.4	1	9.93631	6.56	0.958	1	K.NQVAMNPVNTVFDAK.R
	AMG1_2_04162012-04.3229.3229.3	2.9759	0.3446	1	1803.92	1803.92	-0.6	1	6.68419	9.08	0.653	1	K.NQVAMNPVNTVFDAKR.L
	AMG1_2_04162012-03.4706.4706.2	5.015	0.4923	1	1901.91	1901.91	-0.3	1	7.86928	6.56	0.778	1	R.FSDSSVQSDMKLWPFK.I
	AMG1_2_04162012-03.4713.4713.3	3.6476	0.5079	1	1901.91	1901.91	-0.6	1	8.62149	6.56	0.733	1	R.FSDSSVQSDMKLWPFK.I
	AMG1_2_04162012-04.4088.4088.3	6.5709	0.533	1	3813.94	3813.93	1.4	1	9.57148	4.53	0.532	1	K.IQAGPADKPMIYVEYKGEEKEFAAEEISSMVLIK.M
	AMG1_2_04162012-04.4086.4086.4	6.1169	0.4844	1	3813.93	3813.93	-0.4	1	8.28266	4.53	0.459	1	K.IQAGPADKPMIYVEYKGEEKEFAAEEISSMVLIK.M
	AMG1_2_04162012-02.3399.3399.2	3.3317	0.493	1	1680.83	1680.83	-0.4	1	7.56627	6.56	0.917	1	K.NAVVTVPAYFNDSQR.Q
	AMG1_2_04162012-04.3201.3201.2	4.519	0.5893	1	1643.89	1643.89	-0.7	1	9.71736	9.08	0.72	1	R.QATKDAGVIAGLNVMR.I
	AMG1_2_04162012-02.3680.3680.2	4.2508	0.3899	1	1215.65	1215.65	-1.8	1	7.15051	6.56	1	1	K.DAGVIAGLNVMR.I
	AMG1_2_04162012-02.3726.3726.2	5.7185	0.4891	1	1659.89	1659.9	-0.8	1	9.67863	4.46	0.926	1	R.IINEPTAAAIAYGLDK.K
	AMG1_2_04162012-03.3915.3915.2	5.5419	0.4891	1	1787.99	1787.99	-0.2	1	8.22957	6.56	0.964	1	R.IINEPTAAAIAYGLDKK.A
	AMG1_2_04162012-03.3919.3919.3	2.2176	0.1893	0.99	1787.99	1787.99	-1.8	1	3.75642	6.56	0.655	1	R.IINEPTAAAIAYGLDKK.A
	AMG1_2_04162012-03.4514.4514.3	7.0317	0.6398	1	2935.34	2935.34	-0.4	1	10.5867	4.98	0.587	1	K.ATAGDTHLGGEDFDNRMVNHFVQEFK.R
	AMG1_2_04162012-04.2923.2923.2	3.7678	0.4283	1	1278.63	1278.63	-1.3	1	7.10411	7.33	1	1	R.MVNHFVQEFK.R
	AMG1_2_04162012-04.2927.2927.3	3.1144	0.5073	1	1278.63	1278.63	-2.4	1	7.74425	7.33	0.71	1	R.MVNHFVQEFK.R
	AMG1_2_04162012-03.4526.4526.2	4.2771	0.4512	1	1540.76	1540.76	-1	1	7.15858	4.72	1	1	R.ARFEELNMDLFR.K
	AMG1_2_04162012-04.3527.3527.3	3.9766	0.3972	1	1668.85	1668.85	-1.6	1	6.16746	6.56	0.649	1	R.ARFEELNMDLFRK.C
	AMG1_2_04162012-03.2727.2727.2	5.3767	0.5303	1	1800.93	1800.93	-0.3	1	9.42872	7.33	0.926	2	K.MDKSTVHDVVLVGGSTR.I
	AMG1_2_04162012-03.2732.2732.3	5.1669	0.4364	1	1800.92	1800.93	-3.4	1	6.99174	7.33	0.755	1	K.MDKSTVHDVVLVGGSTR.I
	AMG1_2_04162012-03.2313.2313.2	4.3269	0.5415	1	1426.76	1426.76	-1.5	1	9.84552	7.33	0.864	1	K.STVHDVVLVGGSTR.I
	AMG1_2_04162012-03.4796.4796.2	3.2503	0.3993	1	1436.75	1436.75	-2.4	1	7.61856	6.56	0.75	1	K.VQQLLQDFFNGK.E
	AMG1_2_04162012-03.4695.4695.3	3.1066	0.3432	1	1967	1967.01	-0.7	1	5.91276	6.56	0.717	1	K.VQQLLQDFFNGKELCK.S
*	AMG1_2_04162012-03.6935.6935.2	5.1558	0.53	1	3035.7	3035.71	-0.4	1	10.5437	4.14	0.781	1	K.VQDLLLLDVTPLSLGLETAGGVMTTLIPR.N
*	AMG1_2_04162012-04.5671.5671.2	4.2692	0.5771	1	3035.72	3035.71	3.9	1	10.9156	4.14	0.781	1	K.VQDLLLLDVTPLSLGLETAGGVMTTLIPR.N
*	AMG1_2_04162012-03.6931.6931.3	3.8094	0.4573	1	3035.7	3035.71	-0.6	1	7.35744	4.14	0.4	1	K.VQDLLLLDVTPLSLGLETAGGVMTTLIPR.N
	AMG1_2_04162012-04.3606.3606.3	5.4624	0.5662	1	3541.78	3541.78	1	1	10.5373	4.89	0.455	1	R.NTTIPTKKEQVFSTYSDNQPGVLIQVYEGER.A
	AMG1_2_04162012-02.4034.4034.2	5.0009	0.572	1	2658.27	2658.27	1	1	10.7514	3.96	0.857	1	K.EQVFSTYSDNQPGVLIQVYEGER.A
	AMG1_2_04162012-02.4043.4043.3	6.4894	0.5446	1	2658.27	2658.27	-0.4	1	8.73256	3.96	0.54	1	K.EQVFSTYSDNQPGVLIQVYEGER.A
	AMG1_2_04162012-02.3914.3914.3	3.0002	0.4518	1	2885.41	2885.41	-0.2	1	7.76435	4.4	0.478	1	K.EQVFSTYSDNQPGVLIQVYEGERAR.T
	AMG1_2_04162012-03.4557.4557.3	2.6642	0.4277	1	2885.41	2885.41	-0.1	1	6.65023	4.4	0.438	1	K.EQVFSTYSDNQPGVLIQVYEGERAR.T
	AMG1_2_04162012-03.1400.1400.2	2.5586	0.1455	0.76	1017.57	1017.57	-2.6	1	5.00753	9.08	1	1	K.ITITNDKGR.L
	AMG1_2_04162012-02.3265.3265.2	3.4675	0.4258	1	1358.61	1358.62	-1.3	1	8.55973	6.56	0.882	1	K.NALENYAYNMR.N
	AMG1_2_04162012-03.1505.1505.2	4.5896	0.4816	1	1998.09	1998.09	1	1	7.81225	6.34	0.741	1	R.NTIQDEKIGEKLPAADKK.K
	AMG1_2_04162012-04.1291.1291.2	2.9981	0.2282	1	1169.69	1169.69	-1.6	1	5.03259	8.64	0.889	1	K.IGEKLPAADKK.K
	AMG1_2_04162012-04.5093.5093.3	6.824	0.5236	1	4775.36	4775.34	3.8	1	9.34524	4.18	0.646	1	K.KIEDSIEQAIQWLEGNQLAEADEFEDKMKELESICNPIIAK.M
	AMG1_2_04162012-04.5094.5094.4	6.5758	0.4883	1	4775.35	4775.34	2.1	1	8.33632	4.18	0.547	1	K.KIEDSIEQAIQWLEGNQLAEADEFEDKMKELESICNPIIAK.M
	AMG1_2_04162012-03.6073.6073.5	3.8996	0.2673	1	4775.34	4775.34	-1.5	1	4.98408	4.18	0.467	1	K.KIEDSIEQAIQWLEGNQLAEADEFEDKMKELESICNPIIAK.M
	AMG1_2_04162012-04.5092.5092.5	3.7583	0.3243	1	4775.35	4775.34	0.5	1	5.5294	4.18	0.422	1	K.KIEDSIEQAIQWLEGNQLAEADEFEDKMKELESICNPIIAK.M
	AMG1_2_04162012-03.6116.6116.3	5.3747	0.4228	1	4647.26	4647.25	2.7	1	7.4846	4.01	0.533	1	K.IEDSIEQAIQWLEGNQLAEADEFEDKMKELESICNPIIAK.M
	AMG1_2_04162012-02.5212.5212.4	6.4202	0.532	1	4647.25	4647.25	0.5	1	8.97791	4.01	0.434	1	K.IEDSIEQAIQWLEGNQLAEADEFEDKMKELESICNPIIAK.M
	AMG1_2_04162012-03.6113.6113.4	4.7643	0.3416	1	4647.28	4647.25	6	15	6.18726	4.01	0.285	1	K.IEDSIEQAIQWLEGNQLAEADEFEDKMKELESICNPIIAK.M
	AMG1_2_04162012-02.3196.3196.2	4.3948	0.6201	1	3318.42	3318.42	0.9	1	11.7169	3.69	0.686	1	K.MYQGAGGEAGGPGASGMDDDAPPASGGAGPKIEEVD.-
U	AT3G09440.1	31	31	0.562	649	71148	5.1	0.00501201	2.64754	| Symbols: | Heat shock protein 70 (Hsp 70) family protein | chr3:2903434-2905632 REVERSE LENGTH=649
U	AT3G09440.2	31	31	0.562	649	71148	5.1	0.00501201	2.64754	| Symbols: | Heat shock protein 70 (Hsp 70) family protein | chr3:2903434-2905632 REVERSE LENGTH=649
	Filename	XCorr	DeltCN	Conf%	ObsM+H+	CalcM+H+	PPM	SpR	Prob Score	pI	Ion%	#	Sequence
	AMG1_2_04162012-02.3143.3143.2	3.3964	0.5891	1	1473.68	1473.69	-1.1	1	9.8465	4.46	0.95	1	R.TTPSYVAFTDSER.L
	AMG1_2_04162012-02.3794.3794.2	6.0114	0.5264	1	2142.07	2142.07	0.3	1	9.99269	4.72	0.71	1	R.TTPSYVAFTDSERLIGDAAK.N
	AMG1_2_04162012-04.4243.4243.4	5.356	0.4748	1	3940.99	3940.99	-0.2	1	8.56552	6.34	0.38	1	R.TTPSYVAFTDSERLIGDAAKNQVAMNPINTVFDAKR.L
	AMG1_2_04162012-03.4965.4965.3	3.6037	0.4759	1	2112.1	2112.1	-2.1	1	8.72119	6.56	0.533	1	R.FTDSSVQSDIKLWPFTLK.S
	AMG1_2_04162012-02.3399.3399.2	3.3317	0.493	1	1680.83	1680.83	-0.4	1	7.56627	6.56	0.917	1	K.NAVVTVPAYFNDSQR.Q
	AMG1_2_04162012-04.3201.3201.2	4.519	0.5893	1	1643.89	1643.89	-0.7	1	9.71736	9.08	0.72	1	R.QATKDAGVIAGLNVMR.I
	AMG1_2_04162012-02.3680.3680.2	4.2508	0.3899	1	1215.65	1215.65	-1.8	1	7.15051	6.56	1	1	K.DAGVIAGLNVMR.I
	AMG1_2_04162012-02.3726.3726.2	5.7185	0.4891	1	1659.89	1659.9	-0.8	1	9.67863	4.46	0.926	1	R.IINEPTAAAIAYGLDK.K
	AMG1_2_04162012-03.3915.3915.2	5.5419	0.4891	1	1787.99	1787.99	-0.2	1	8.22957	6.56	0.964	1	R.IINEPTAAAIAYGLDKK.A
	AMG1_2_04162012-03.3919.3919.3	2.2176	0.1893	0.99	1787.99	1787.99	-1.8	1	3.75642	6.56	0.655	1	R.IINEPTAAAIAYGLDKK.A
	AMG1_2_04162012-03.4514.4514.3	7.0317	0.6398	1	2935.34	2935.34	-0.4	1	10.5867	4.98	0.587	1	K.ATAGDTHLGGEDFDNRMVNHFVQEFK.R
	AMG1_2_04162012-04.2923.2923.2	3.7678	0.4283	1	1278.63	1278.63	-1.3	1	7.10411	7.33	1	1	R.MVNHFVQEFK.R
	AMG1_2_04162012-04.2927.2927.3	3.1144	0.5073	1	1278.63	1278.63	-2.4	1	7.74425	7.33	0.71	1	R.MVNHFVQEFK.R
	AMG1_2_04162012-04.1252.1252.2	2.5873	0.204	0.999	1128.61	1128.61	-2.1	1	4.88291	9.98	0.933	1	K.NKKDISGNPR.A
	AMG1_2_04162012-02.5026.5026.2	4.916	0.6225	1	2975.48	2975.49	-2.6	1	11.4756	3.96	0.828	1	R.TLSSTAQTTIEIDSLFDGIDFYAPITR.A
	AMG1_2_04162012-03.4669.4669.2	4.3519	0.4161	1	1522.8	1522.8	0.5	1	6.39509	4.72	1	1	R.ARFEELNIDLFR.K
	AMG1_2_04162012-04.3610.3610.2	3.4091	0.3856	1	1650.9	1650.9	0.1	1	6.69817	6.56	0.9	1	R.ARFEELNIDLFRK.C
	AMG1_2_04162012-04.3611.3611.3	4.0234	0.2541	1	1650.89	1650.9	-2.1	1	5.07087	6.56	0.73	1	R.ARFEELNIDLFRK.C
	AMG1_2_04162012-02.3294.3294.2	4.9342	0.3226	1	1805.9	1805.91	-0.7	1	7.0948	4.72	0.821	1	K.MDKNSIDDVVLVGGSTR.I
	AMG1_2_04162012-03.4820.4820.3	4.1556	0.3929	1	1938.01	1938.02	-0.8	1	6.60629	6.56	0.68	1	K.VQQLLVDFFNGKELCK.S
	AMG1_2_04162012-02.4462.4462.2	4.5864	0.5501	1	2574.28	2574.27	3.1	1	9.83724	3.96	0.639	1	K.SINPDEAVAYGAAVQAAILSGEGNEK.V
	AMG1_2_04162012-04.3606.3606.3	5.4624	0.5662	1	3541.78	3541.78	1	1	10.5373	4.89	0.455	1	R.NTTIPTKKEQVFSTYSDNQPGVLIQVYEGER.A
	AMG1_2_04162012-02.4034.4034.2	5.0009	0.572	1	2658.27	2658.27	1	1	10.7514	3.96	0.857	1	K.EQVFSTYSDNQPGVLIQVYEGER.A
	AMG1_2_04162012-02.4043.4043.3	6.4894	0.5446	1	2658.27	2658.27	-0.4	1	8.73256	3.96	0.54	1	K.EQVFSTYSDNQPGVLIQVYEGER.A
	AMG1_2_04162012-02.3914.3914.3	3.0002	0.4518	1	2885.41	2885.41	-0.2	1	7.76435	4.4	0.478	1	K.EQVFSTYSDNQPGVLIQVYEGERAR.T
	AMG1_2_04162012-03.4557.4557.3	2.6642	0.4277	1	2885.41	2885.41	-0.1	1	6.65023	4.4	0.438	1	K.EQVFSTYSDNQPGVLIQVYEGERAR.T
	AMG1_2_04162012-03.1400.1400.2	2.5586	0.1455	0.76	1017.57	1017.57	-2.6	1	5.00753	9.08	1	1	K.ITITNDKGR.L
	AMG1_2_04162012-02.3265.3265.2	3.4675	0.4258	1	1358.61	1358.62	-1.3	1	8.55973	6.56	0.882	1	K.NALENYAYNMR.N
	AMG1_2_04162012-03.6063.6063.3	6.8735	0.5161	1	4822.3	4822.31	-2.2	1	9.37765	4.11	0.639	1	K.KIEDSIEAAIEWLEANQLAECDEFEDKMKELESICNPIIAK.M
	AMG1_2_04162012-03.6067.6067.5	4.1228	0.2788	1	4822.3	4822.31	-3.8	1	4.9544	4.11	0.387	1	K.KIEDSIEAAIEWLEANQLAECDEFEDKMKELESICNPIIAK.M
	AMG1_2_04162012-02.3337.3337.2	3.9087	0.4756	1	3216.4	3216.41	-3	1	8.54367	3.69	0.727	1	K.MYQGGEAGGPAAGGMDEDVPPSAGGAGPKIEEVD.-
U	AT4G24280.1	72	73	0.561	718	76508	5.2	0.0106683	2.63915	| Symbols: cpHsc70-1 | chloroplast heat shock protein 70-1 | chr4:12590094-12593437 FORWARD LENGTH=718
	Filename	XCorr	DeltCN	Conf%	ObsM+H+	CalcM+H+	PPM	SpR	Prob Score	pI	Ion%	#	Sequence
	AMG1_2_04162012-03.4318.4318.2	5.3569	0.5923	1	3313.71	3313.71	0.3	1	9.39347	4.89	0.812	1	N.EKVVGIDLGTTNSAVAAMEGGKPTIVTNAEGQR.T
	AMG1_2_04162012-03.4307.4307.3	7.4628	0.5657	1	3313.7	3313.71	-1.3	1	10.3434	4.89	0.632	2	N.EKVVGIDLGTTNSAVAAMEGGKPTIVTNAEGQR.T
	AMG1_2_04162012-03.4310.4310.4	7.1032	0.4545	1	3313.71	3313.71	1.1	1	8.32081	4.89	0.557	1	N.EKVVGIDLGTTNSAVAAMEGGKPTIVTNAEGQR.T
	AMG1_2_04162012-03.4462.4462.3	5.8344	0.5771	1	3056.57	3056.57	-0.3	1	10.8769	4.72	0.469	1	K.VVGIDLGTTNSAVAAMEGGKPTIVTNAEGQR.T
	AMG1_2_04162012-02.2421.2421.2	2.4829	0.4993	1	1066.58	1066.58	-2.7	1	7.10551	8.8	0.882	1	R.TTPSVVAYTK.S
	AMG1_2_04162012-03.1813.1813.2	2.3318	0.3417	1	1066.57	1066.58	-3	1	5.3437	8.8	0.867	1	R.TTPSVVAYTK.S
*	AMG1_2_04162012-03.1587.1587.2	3.3507	0.2054	1	1143.64	1143.65	-2.7	1	4.5	9.08	0.938	1	K.SGDRLVGQIAK.R
	AMG1_2_04162012-04.3287.3287.2	5.353	0.529	1	1735.91	1735.91	-0.6	1	9.17506	9.08	0.75	1	K.RQAVVNPENTFFSVK.R
	AMG1_2_04162012-02.3581.3581.2	1.8907	0.1142	0.971	1579.81	1579.81	-1.7	1	4.88906	6.56	0.545	1	R.QAVVNPENTFFSVK.R
	AMG1_2_04162012-04.3351.3351.3	3.7443	0.3847	1	1735.91	1735.91	-0.9	1	6.27037	9.08	0.622	1	R.QAVVNPENTFFSVKR.F
*	AMG1_2_04162012-02.2216.2216.3	4.6813	0.4123	1	1841.87	1841.87	-2.2	1	7.60697	4.89	0.711	1	R.KMNEVDEESKQVSYR.V
*	AMG1_2_04162012-02.2377.2377.2	4.7888	0.5226	1	1713.77	1713.77	-0.4	1	9.99342	4.4	1	1	K.MNEVDEESKQVSYR.V
*	AMG1_2_04162012-02.2382.2382.3	3.4941	0.4063	1	1713.77	1713.77	-2.9	1	6.3985	4.4	0.643	1	K.MNEVDEESKQVSYR.V
*	AMG1_2_04162012-03.1848.1848.2	5.6328	0.3804	1	2112.08	2112.09	-1.3	1	7.70383	6.56	0.724	1	R.VVRDENNNVKLECPAINK.Q
*	AMG1_2_04162012-04.3540.3540.3	9.6977	0.5793	1	3554.84	3554.84	1.2	1	10.8086	5.02	0.692	1	R.VVRDENNNVKLECPAINKQFAAEEISAQVLR.K
*	AMG1_2_04162012-03.4158.4158.4	7.7717	0.5847	1	3554.84	3554.84	-0.5	1	10.3675	5.02	0.543	1	R.VVRDENNNVKLECPAINKQFAAEEISAQVLR.K
*	AMG1_2_04162012-04.3536.3536.4	6.9045	0.6084	1	3554.84	3554.84	0.9	1	10.5879	5.02	0.482	1	R.VVRDENNNVKLECPAINKQFAAEEISAQVLR.K
*	AMG1_2_04162012-03.4167.4167.5	2.194	0.1647	0.968	3554.84	3554.84	-0.7	3	3.47496	5.02	0.25	1	R.VVRDENNNVKLECPAINKQFAAEEISAQVLR.K
*	AMG1_2_04162012-04.3541.3541.5	3.1298	0.3057	1	3554.84	3554.84	-0.3	1	5.39052	5.02	0.485	1	R.VVRDENNNVKLECPAINKQFAAEEISAQVLR.K
*	AMG1_2_04162012-02.2723.2723.2	4.9907	0.2807	1	1757.85	1757.85	-0.8	1	5.61027	4.72	0.792	1	R.DENNNVKLECPAINK.Q
	AMG1_2_04162012-02.3719.3719.2	5.2608	0.4994	1	1461.77	1461.77	-1.3	1	8.73671	4.46	1	1	K.QFAAEEISAQVLR.K
	AMG1_2_04162012-02.1403.1403.2	2.2874	0.1353	0.996	903.487	903.489	-2.6	1	3.32322	6.56	0.929	1	R.KLVDDASR.F
	AMG1_2_04162012-03.3505.3505.2	3.6372	0.3515	1	1720.92	1720.92	-0.1	1	5.81573	6.56	0.75	1	K.LVDDASRFLNDKVTK.A
	AMG1_2_04162012-03.1518.1518.2	2.4141	0.1643	0.999	964.544	964.546	-1.8	1	3.3423	8.8	1	1	R.FLNDKVTK.A
	AMG1_2_04162012-02.3351.3351.2	2.5697	0.0826	0.996	870.538	870.541	-2.8	1	4.1014	6.56	0.923	1	R.IAGLEVLR.I
*	AMG1_2_04162012-02.3733.3733.2	5.4331	0.6312	1	1737.88	1737.88	-0.9	1	10.8172	4.46	0.926	1	R.IINEPTAASLAYGFDR.K
*	AMG1_2_04162012-02.4086.4086.2	3.3004	0.4958	1	1177.62	1177.63	-2.2	1	7.40825	4.46	0.938	1	R.VVDWLAAEFK.K
*	AMG1_2_04162012-03.4689.4689.2	5.9716	0.4404	1	2432.31	2432.31	-0.4	1	8.31886	4.73	0.966	1	R.VVDWLAAEFKKDEGIDLLKDK.Q
*	AMG1_2_04162012-03.4589.4589.3	7.3269	0.5588	1	3028.65	3028.65	0	1	10.6535	5.11	0.738	1	R.VVDWLAAEFKKDEGIDLLKDKQALQR.L
*	AMG1_2_04162012-04.3800.3800.3	7.9038	0.5645	1	3028.65	3028.65	1	1	10.2072	5.11	0.643	1	R.VVDWLAAEFKKDEGIDLLKDKQALQR.L
*	AMG1_2_04162012-04.3801.3801.5	1.1147	0.0193	0.863	3028.64	3028.65	-1	1	2.76283	5.11	0.447	1	R.VVDWLAAEFKKDEGIDLLKDKQALQR.L
	AMG1_2_04162012-02.3129.3129.2	2.6006	0.2808	1	1145.6	1145.6	-1.9	1	5.45467	4.4	0.933	1	K.DEGIDLLKDK.Q
	AMG1_2_04162012-02.3157.3157.2	5.1583	0.3681	1	1741.94	1741.94	-0.4	1	6.02971	4.89	0.958	1	K.DEGIDLLKDKQALQR.L
	AMG1_2_04162012-02.1306.1306.2	2.2316	0.081	0.988	960.534	960.536	-2.4	1	4.41846	6.56	0.933	1	R.LTEAAEKAK.I
	AMG1_2_04162012-03.4942.4942.3	6.0331	0.6186	1	3476.82	3476.82	-1.1	1	9.83336	4.89	0.635	1	R.LTEAAEKAKIELSSLTQTNMSLPFITATADGPK.H
	AMG1_2_04162012-03.5186.5186.2	5.0247	0.5399	1	2535.3	2535.3	1.3	1	8.80119	4.46	0.667	1	K.IELSSLTQTNMSLPFITATADGPK.H
	AMG1_2_04162012-04.4218.4218.2	3.7574	0.6529	1	3486.83	3486.81	5.3	1	10.5854	5.8	0.852	1	K.IELSSLTQTNMSLPFITATADGPKHIETTLTR.A
	AMG1_2_04162012-04.4201.4201.3	4.4191	0.5845	1	3486.82	3486.81	0.6	1	9.49358	5.8	0.603	1	K.IELSSLTQTNMSLPFITATADGPKHIETTLTR.A
	AMG1_2_04162012-04.4203.4203.4	3.8017	0.3435	1	3486.81	3486.81	-1.2	1	6.4685	5.8	0.45	1	K.IELSSLTQTNMSLPFITATADGPKHIETTLTR.A
	AMG1_2_04162012-03.1474.1474.2	2.0082	0.1566	0.994	970.529	970.532	-2.5	2	3.91733	7.33	0.857	1	K.HIETTLTR.A
*	AMG1_2_04162012-02.3490.3490.3	3.4556	0.2353	1	1595.77	1595.77	-3.1	1	4.70143	4.4	0.744	1	R.AKFEELCSDLLDR.V
*	AMG1_2_04162012-03.4185.4185.3	3.1561	0.3978	1	1850.94	1850.94	-0.8	1	6.68516	4.89	0.667	1	R.AKFEELCSDLLDRVR.T
	AMG1_2_04162012-02.1935.1935.2	2.465	0.1695	0.999	915.488	915.489	-1.9	2	5.75661	6.56	0.846	1	R.TPVENSLR.D
	AMG1_2_04162012-02.2066.2066.2	2.8511	0.4403	1	1030.51	1030.52	-3.3	1	6.5542	4.46	1	1	R.TPVENSLRD.A
	AMG1_2_04162012-02.2030.2030.2	3.0998	0.2546	1	1229.65	1229.65	-2.4	1	4.78214	6.56	0.941	1	R.TPVENSLRDAK.L
	AMG1_2_04162012-03.937.937.2	2.4478	0.2971	1	1229.65	1229.65	-2.5	1	4.68665	6.56	0.889	1	R.TPVENSLRDAK.L
	AMG1_2_04162012-03.4909.4909.3	3.4544	0.3518	1	1849	1849.01	-2	2	5.5535	4.72	0.596	1	K.LSFKDIDEVILVGGSTR.I
*	AMG1_2_04162012-04.4508.4508.2	4.2407	0.3636	1	2854.61	2854.6	2.6	1	6.94862	4.89	0.667	1	K.LSFKDIDEVILVGGSTRIPAVQELVR.K
*	AMG1_2_04162012-04.4496.4496.3	4.0542	0.4197	1	2854.61	2854.6	1	1	7.52894	4.89	0.588	1	K.LSFKDIDEVILVGGSTRIPAVQELVR.K
*	AMG1_2_04162012-03.3643.3643.2	2.897	0.2011	1	1024.61	1024.62	-3.7	1	5.61285	6.56	0.933	1	R.IPAVQELVR.K
	AMG1_2_04162012-02.3705.3705.3	5.8524	0.5852	1	3279.63	3279.63	-0.7	1	10.2926	4.4	0.551	1	R.NTTLPTSKSEVFSTAADGQTSVEINVLQGER.E
	AMG1_2_04162012-03.4629.4629.3	3.8337	0.4359	1	3810.92	3810.91	0.6	1	7.42675	4.57	0.459	1	R.NTTLPTSKSEVFSTAADGQTSVEINVLQGEREFVR.D
	AMG1_2_04162012-03.4513.4513.4	4.6032	0.5283	1	4168.08	4168.08	-0.2	1	7.37535	4.73	0.457	1	R.NTTLPTSKSEVFSTAADGQTSVEINVLQGEREFVRDNK.S
	AMG1_2_04162012-04.3756.3756.4	4.7937	0.4434	1	4168.1	4168.08	4.1	1	6.08603	4.73	0.417	1	R.NTTLPTSKSEVFSTAADGQTSVEINVLQGEREFVRDNK.S
	AMG1_2_04162012-03.4515.4515.5	3.4662	0.2987	1	4168.08	4168.08	0.5	1	5.81593	4.73	0.383	1	R.NTTLPTSKSEVFSTAADGQTSVEINVLQGEREFVRDNK.S
	AMG1_2_04162012-02.3901.3901.3	5.5747	0.4703	1	3325.63	3325.63	-0.1	1	8.38627	4.42	0.585	1	K.SEVFSTAADGQTSVEINVLQGEREFVRDNK.S
	AMG1_2_04162012-03.4547.4547.3	4.0578	0.4356	1	3325.63	3325.63	-0.6	1	6.73721	4.42	0.627	1	K.SEVFSTAADGQTSVEINVLQGEREFVRDNK.S
	AMG1_2_04162012-02.3903.3903.4	3.101	0.3656	1	3325.63	3325.63	-0.8	1	5.86723	4.42	0.432	1	K.SEVFSTAADGQTSVEINVLQGEREFVRDNK.S
*	AMG1_2_04162012-02.3778.3778.2	5.47	0.5996	1	2902.45	2902.45	0	1	9.75871	4.42	0.931	1	K.KQDITITGASTLPKDEVDQMVQEAER.F
*	AMG1_2_04162012-02.3769.3769.3	7.8871	0.5004	1	2902.45	2902.45	-0.3	1	9.60333	4.42	0.682	1	K.KQDITITGASTLPKDEVDQMVQEAER.F
*	AMG1_2_04162012-02.3773.3773.4	4.7177	0.2078	1	2902.44	2902.45	-1.4	1	4.91767	4.42	0.454	1	K.KQDITITGASTLPKDEVDQMVQEAER.F
*	AMG1_2_04162012-03.4676.4676.3	5.2468	0.6007	1	4020.03	4020.03	-1.2	1	9.87373	4.94	0.488	1	K.KQDITITGASTLPKDEVDQMVQEAERFAKDDKEKR.D
*	AMG1_2_04162012-03.4677.4677.4	6.3772	0.5264	1	4020.03	4020.03	-0.1	1	7.70247	4.94	0.355	1	K.KQDITITGASTLPKDEVDQMVQEAERFAKDDKEKR.D
*	AMG1_2_04162012-03.4675.4675.6	3.2423	0.3773	1	4020.02	4020.03	-3.6	1	6.37424	4.94	0.399	1	K.KQDITITGASTLPKDEVDQMVQEAERFAKDDKEKR.D
*	AMG1_2_04162012-03.1303.1303.2	2.8375	0.0841	0.996	1136.6	1136.61	-1.9	1	4.46465	8.64	0.933	1	R.FAKDDKEKR.D
	AMG1_2_04162012-02.2628.2628.3	4.4393	0.3937	1	2181.08	2181.08	-0.7	1	7.84204	4.89	0.596	1	K.RDAIDTKNQADSVVYQTEK.Q
	AMG1_2_04162012-02.3326.3326.3	6.5503	0.5569	1	2394.21	2394.21	-0.5	1	8.99857	4.89	0.684	1	R.DAIDTKNQADSVVYQTEKQLK.E
	AMG1_2_04162012-02.2257.2257.2	4.243	0.4813	1	1381.66	1381.66	-0.6	1	8.33059	4.46	1	1	K.NQADSVVYQTEK.Q
	AMG1_2_04162012-02.3098.3098.2	4.7704	0.3557	1	1750.9	1750.9	0.7	1	7.9198	6.56	0.833	1	K.NQADSVVYQTEKQLK.E
*	AMG1_2_04162012-03.3129.3129.2	2.7954	0.2445	0.999	1883.05	1883.05	-1.2	1	5.21007	5.02	0.583	1	K.ELGEKIPGEVKEKVEAK.L
*	AMG1_2_04162012-03.2838.2838.3	4.0011	0.3964	1	1883.04	1883.05	-2.2	1	6.64767	5.02	0.717	1	K.ELGEKIPGEVKEKVEAK.L
*	AMG1_2_04162012-03.1931.1931.2	3.3677	0.3696	1	1874.02	1874.02	-1.4	1	6.54395	6.56	0.654	1	K.LQELKDKIGSGSTQEIK.D
U	ATCG00470.1	3	3	0.561	132	14499	6.1	0.00238475	2.63915	| Symbols: ATPE | ATP synthase epsilon chain | chrC:52265-52663 REVERSE LENGTH=132
	Filename	XCorr	DeltCN	Conf%	ObsM+H+	CalcM+H+	PPM	SpR	Prob Score	pI	Ion%	#	Sequence
*	AMG1_2_04162012-04.4677.4677.3	6.403	0.5279	1	3985.2	3985.2	-0.1	1	8.94173	4.89	0.541	1	R.IVWDSEVKEIILSTNSGQIGVLANHAPIATAVDIGILK.I
*	AMG1_2_04162012-02.4743.4743.3	7.8201	0.6074	1	3979	3978.99	1.6	1	9.92817	3.95	0.622	1	R.IGNNEITILVNDAEKNSDIDPQEAQQTLEIAEANLR.K
*	AMG1_2_04162012-02.4746.4746.4	5.1018	0.3165	1	3979	3978.99	3.3	1	5.47923	3.95	0.402	1	R.IGNNEITILVNDAEKNSDIDPQEAQQTLEIAEANLR.K
U	AT4G34620.1	3	3	0.558	113	12699	9.8	0.00278572	2.6141	| Symbols: SSR16 | small subunit ribosomal protein 16 | chr4:16535084-16536092 REVERSE LENGTH=113
	Filename	XCorr	DeltCN	Conf%	ObsM+H+	CalcM+H+	PPM	SpR	Prob Score	pI	Ion%	#	Sequence
*	AMG1_2_04162012-03.4611.4611.3	4.0627	0.4727	1	3338.7	3338.7	0.1	1	7.54772	4.81	0.464	1	R.DGKQIEVLGFYDPLQGKEDADRVSLKFDR.I
*	AMG1_2_04162012-02.4688.4688.2	4.9439	0.3961	1	2200.07	2200.07	-0.7	1	7.47528	4.46	0.742	1	K.YWLSVGAQPTDTVESMLFR.A
*	AMG1_2_04162012-02.3172.3172.2	3.6837	0.3531	1	1582.81	1582.81	-0.2	1	6.09349	5.36	0.833	1	K.STSQHVSPITGEILN.-
U	AT5G09810.1	26	28	0.554	377	41736	5.5	0.00779313	2.58096	| Symbols: ACT7 | actin 7 | chr5:3052809-3054220 FORWARD LENGTH=377
	Filename	XCorr	DeltCN	Conf%	ObsM+H+	CalcM+H+	PPM	SpR	Prob Score	pI	Ion%	#	Sequence
	AMG1_2_04162012-02.1938.1938.2	2.914	0.2824	1	976.446	976.448	-2.8	1	6.54417	4.46	1	1	K.AGFAGDDAPR.A
	AMG1_2_04162012-04.1593.1593.2	2.5297	0.2959	1	1144.56	1144.56	-2.9	1	7.09135	9.08	0.667	1	R.HTGVMVGMGQK.D
	AMG1_2_04162012-03.2645.2645.2	7.9049	0.6342	1	2308.07	2308.07	-1	1	12.9374	5.8	0.906	1	R.HTGVMVGMGQKDAYVGDEAQSK.R
	AMG1_2_04162012-03.2647.2647.3	4.6983	0.6157	1	2308.07	2308.07	-1.6	1	10.0104	5.8	0.632	1	R.HTGVMVGMGQKDAYVGDEAQSK.R
	AMG1_2_04162012-04.2530.2530.2	5.1757	0.5992	1	2464.17	2464.17	-1	1	9.77698	7.33	0.719	1	R.HTGVMVGMGQKDAYVGDEAQSKR.G
	AMG1_2_04162012-04.2286.2286.3	7.2878	0.59	1	2464.17	2464.17	-0.7	1	11.3622	7.33	0.677	2	R.HTGVMVGMGQKDAYVGDEAQSKR.G
	AMG1_2_04162012-04.2491.2491.4	4.0126	0.446	1	2464.17	2464.17	-1.2	1	7.77621	7.33	0.398	1	R.HTGVMVGMGQKDAYVGDEAQSKR.G
	AMG1_2_04162012-02.1332.1332.2	2.6809	0.146	0.998	1182.52	1182.53	-2.7	1	5.52256	4.14	0.889	1	K.DAYVGDEAQSK.R
	AMG1_2_04162012-03.3653.3653.2	4.9623	0.5709	1	1954.06	1954.06	0.2	1	10.7545	4.72	0.889	1	R.VAPEEHPVLLTEAPLNPK.A
	AMG1_2_04162012-03.3657.3657.3	3.097	0.4475	1	1954.06	1954.06	-1.2	1	6.01292	4.72	0.694	1	R.VAPEEHPVLLTEAPLNPK.A
	AMG1_2_04162012-04.3936.3936.2	4.2754	0.023	0.998	3151.64	3151.64	-1	1	8.52255	5.52	0.759	1	R.TTGIVLDSGDGVSHTVPIYEGYALPHAILR.L
*	AMG1_2_04162012-02.3656.3656.3	2.0599	0.1293	0.96	1547.8	1547.81	-4.3	1	4.70849	4.72	0.6	1	R.LDLAGRDLTDSLMK.I
	AMG1_2_04162012-02.2917.2917.2	3.0047	0.487	1	1176.53	1176.54	-1.5	1	8.4491	6.56	1	1	R.GYMFTTTAER.E
	AMG1_2_04162012-03.4099.4099.2	3.0355	0.2945	1	2287.18	2287.18	1.9	1	4.44076	6.34	0.64	1	R.GYMFTTTAEREIVRDIKEK.L
	AMG1_2_04162012-03.4091.4091.3	3.4541	0.2202	1	2287.18	2287.18	1.4	1	4.7458	6.34	0.62	1	R.GYMFTTTAEREIVRDIKEK.L
*	AMG1_2_04162012-02.3907.3907.2	5.301	0.5324	1	1855.93	1855.93	-0.7	1	9.36582	3.96	0.96	1	K.LAYVALDYEQELETAK.S
*	AMG1_2_04162012-03.725.725.2	2.1321	0.2628	0.999	1855.93	1855.93	-3.6	1	5.32961	3.96	0.4	2	K.LAYVALDYEQELETAK.S
*	AMG1_2_04162012-02.4100.4100.4	5.3165	0.4932	1	4316.15	4316.15	0	1	8.68683	4.19	0.398	1	K.LAYVALDYEQELETAKSSSSVEKNYELPDGQVITIGAER.F
*	AMG1_2_04162012-02.3601.3601.2	5.916	0.6167	1	2479.22	2479.23	-3.3	1	10.9386	4.4	0.893	1	K.SSSSVEKNYELPDGQVITIGAER.F
*	AMG1_2_04162012-02.3595.3595.3	4.0277	0.4524	1	2479.23	2479.23	-0.8	1	6.56708	4.4	0.524	1	K.SSSSVEKNYELPDGQVITIGAER.F
	AMG1_2_04162012-02.3779.3779.2	5.2124	0.5364	1	1774.9	1774.9	-0.1	1	9.32737	4.14	0.889	1	K.NYELPDGQVITIGAER.F
*	AMG1_2_04162012-03.4929.4929.3	6.033	0.5145	1	3162.54	3162.53	1.9	1	9.1173	4.72	0.554	1	R.CPEVLFQPSLIGMEAPGIHETTYNSIMK.C
	AMG1_2_04162012-03.3323.3323.2	4.7762	0.4278	1	1493.77	1493.77	-0.7	1	8.26019	8.8	0.917	1	R.MSKEITALAPSSMK.I
	AMG1_2_04162012-03.3333.3333.3	2.6899	0.0685	0.975	1493.77	1493.77	-2.5	1	3.48647	8.8	0.667	1	R.MSKEITALAPSSMK.I
*	AMG1_2_04162012-02.2409.2409.2	3.623	0.3334	1	1475.68	1475.68	-0.5	1	7.87311	4.72	0.905	1	K.SEYDESGPSIVHR.K
*	AMG1_2_04162012-03.1454.1454.2	3.6513	0.4869	1	1603.77	1603.77	0.1	1	8.19114	5.8	0.818	1	K.SEYDESGPSIVHRK.C
U	contaminant_KERATIN22	34	34	0.524	645	65865	8	0.00553114	2.34195	no description
	Filename	XCorr	DeltCN	Conf%	ObsM+H+	CalcM+H+	PPM	SpR	Prob Score	pI	Ion%	#	Sequence
*	AMG1_2_04162012-04.1551.1551.2	3.0955	0.501	1	1287.61	1287.61	-0.4	1	8.44662	10.28	0.889	1	R.RSTSSFSCLSR.H
*	AMG1_2_04162012-02.2436.2436.2	2.87	0.3549	1	1131.51	1131.51	-3.1	1	6.49622	8.26	1	1	R.STSSFSCLSR.H
*	AMG1_2_04162012-04.3659.3659.2	5.7534	0.6082	1	1838.92	1838.91	0.9	1	10.8221	10.06	0.722	1	K.SISISVAGGGGGFGAAGGFGGR.G
*	AMG1_2_04162012-04.3795.3795.2	6.4584	0.681	1	2831.2	2831.19	3.6	1	13.4257	10.06	0.78	1	R.GGGFGGGSGFGGGSGFGGGSGFSGGGFGGGGFGGGR.F
	AMG1_2_04162012-04.3062.3062.2	3.1145	0.2016	1	1082.6	1082.6	-1.4	1	5.45302	9.08	1	1	K.FASFIDKVR.F
	AMG1_2_04162012-02.2893.2893.2	4.858	0.3056	1	1475.78	1475.79	-1	1	6.88302	6.56	0.95	1	R.FLEQQNQVLQTK.W
*	AMG1_2_04162012-02.2908.2908.2	3.4026	0.2879	1	1037.52	1037.53	-2.4	2	5.31062	4.46	0.938	1	R.YLDGLTAER.T
*	AMG1_2_04162012-02.3935.3935.3	5.2979	0.5311	1	3431.64	3431.64	1.1	1	8.89088	4.81	0.617	1	R.TSQNSELNNMQDLVEDYKKKYEDEINKR.T
*	AMG1_2_04162012-02.3966.3966.4	2.9074	0.1343	0.991	3431.62	3431.64	-4.6	1	3.82606	4.81	0.423	1	R.TSQNSELNNMQDLVEDYKKKYEDEINKR.T
*	AMG1_2_04162012-02.3936.3936.5	2.6189	0.1699	0.991	3431.62	3431.64	-5.2	1	3.43167	4.81	0.404	1	R.TSQNSELNNMQDLVEDYKKKYEDEINKR.T
*	AMG1_2_04162012-02.3083.3083.2	2.0957	0.1123	0.986	1208.61	1208.62	-1.9	1	4.26178	4.46	0.625	1	R.TAAENDFVTLK.K
*	AMG1_2_04162012-02.2708.2708.2	3.54	0.388	1	1336.71	1336.71	-1.7	1	6.12194	6.56	1	1	R.TAAENDFVTLKK.D
*	AMG1_2_04162012-02.4153.4153.2	4.4039	0.3942	1	1460.8	1460.8	-1.3	1	6.6041	4.14	0.947	1	K.VDLLNQEIEFLK.V
*	AMG1_2_04162012-03.6563.6563.3	7.0291	0.6231	1	4490.28	4490.28	0.9	1	10.977	4.28	0.611	1	K.VDLLNQEIEFLKVLYDAEISQIHQSVTDTNVILSMDNSR.N
*	AMG1_2_04162012-04.5417.5417.3	6.2405	0.5752	1	4490.28	4490.28	0.9	1	11.4653	4.28	0.639	1	K.VDLLNQEIEFLKVLYDAEISQIHQSVTDTNVILSMDNSR.N
*	AMG1_2_04162012-04.5416.5416.4	4.2504	0.4083	1	4490.28	4490.28	1.2	1	6.9181	4.28	0.348	1	K.VDLLNQEIEFLKVLYDAEISQIHQSVTDTNVILSMDNSR.N
*	AMG1_2_04162012-02.4101.4101.3	2.9548	0.0112	0.954	3048.5	3048.49	1.2	5	3.96183	4.4	0.364	1	K.VLYDAEISQIHQSVTDTNVILSMDNSR.N
	AMG1_2_04162012-02.4293.4293.2	4.1404	0.4069	1	1329.72	1329.73	-2.5	1	6.70062	4.14	0.85	1	R.NLDLDSIIAEVK.A
	AMG1_2_04162012-02.5013.5013.2	6.1963	0.6091	1	2418.25	2418.25	0.1	1	10.0043	4.25	0.862	1	R.NLDLDSIIAEVKAQYEEIAQR.S
	AMG1_2_04162012-03.5806.5806.2	6.9966	0.5845	1	2418.25	2418.25	-0.4	1	11.1352	4.25	0.793	1	R.NLDLDSIIAEVKAQYEEIAQR.S
	AMG1_2_04162012-02.5012.5012.3	4.4191	0.4876	1	2418.25	2418.25	-1	1	9.28911	4.25	0.678	1	R.NLDLDSIIAEVKAQYEEIAQR.S
	AMG1_2_04162012-03.5807.5807.3	4.6217	0.5153	1	2418.25	2418.25	-0.8	1	9.53847	4.25	0.661	1	R.NLDLDSIIAEVKAQYEEIAQR.S
	AMG1_2_04162012-02.2229.2229.2	3.369	0.4571	1	1107.54	1107.54	-2	1	6.90579	4.46	0.933	1	K.AQYEEIAQR.S
*	AMG1_2_04162012-03.3599.3599.2	7.3616	0.4943	1	2566.28	2566.28	0.5	1	10.3971	5	0.962	1	R.SKEEAEALYHSKYEELQVTVGR.H
*	AMG1_2_04162012-03.3597.3597.3	7.3671	0.5216	1	2566.28	2566.28	0.1	1	9.66098	5	0.722	1	R.SKEEAEALYHSKYEELQVTVGR.H
*	AMG1_2_04162012-03.3604.3604.4	5.862	0.5149	1	2566.28	2566.28	-1.3	1	8.89924	5	0.641	1	R.SKEEAEALYHSKYEELQVTVGR.H
	AMG1_2_04162012-02.2883.2883.2	2.6706	0.1716	0.999	973.53	973.531	-1.3	1	3.72167	4.46	0.923	1	K.IEISELNR.V
*	AMG1_2_04162012-04.1303.1303.2	2.7898	0.1825	0.999	1122.66	1122.66	-2.2	1	4.52352	8.8	0.875	1	R.LQGEIAHVKK.Q
*	AMG1_2_04162012-03.4172.4172.2	4.2127	0.4567	1	2307.15	2307.14	1.6	1	6.91591	5	0.733	1	K.NVQDAIADAEQRGEHALKDAR.N
	AMG1_2_04162012-02.1873.1873.2	1.7002	0.1171	0.969	1133.56	1133.56	-2.6	6	3.86215	4.72	0.571	1	R.KLLEGEECR.M
	AMG1_2_04162012-02.1925.1925.2	2.5211	0.2315	0.999	1005.46	1005.47	-2.9	1	5.23033	4.14	0.923	1	K.LLEGEECR.M
*	AMG1_2_04162012-02.1474.1474.2	4.4204	0.5202	1	1740.7	1740.71	-0.4	1	9.83843	8.8	0.871	1	R.GSSSGGGYSSGSSSYGSGGR.Q
*	AMG1_2_04162012-02.1647.1647.2	3.8181	0.3667	1	1741.75	1741.75	-0.7	1	6.60521	9.08	0.455	1	R.GGSGGGGSISGGGYGSGGGSGGR.Y
*	AMG1_2_04162012-02.1350.1350.2	3.3949	0.4496	1	2076.87	2076.87	-0.6	1	8.58363	6.56	0.55	1	R.GGSSSGGGYGSGGGGSSSVKGSSGEA.F
U	AT5G20080.1	23	23	0.521	328	35987	8.7	0.00735782	2.31894	| Symbols: | FAD/NAD(P)-binding oxidoreductase | chr5:6782708-6786360 FORWARD LENGTH=328
	Filename	XCorr	DeltCN	Conf%	ObsM+H+	CalcM+H+	PPM	SpR	Prob Score	pI	Ion%	#	Sequence
*	AMG1_2_04162012-03.4159.4159.3	5.7605	0.5192	1	2545.29	2545.29	0	1	8.04004	5.02	0.639	1	L.DQAKEETGPKTALNPDKWLEFK.L
*	AMG1_2_04162012-03.4317.4317.2	3.2809	0.3547	1	1461.77	1461.77	-0.8	1	5.99751	6.56	0.944	1	K.TALNPDKWLEFK.L
*	AMG1_2_04162012-04.3718.3718.2	6.4235	0.5702	1	2146.13	2146.13	1.9	1	10.5175	6.56	0.852	1	K.TALNPDKWLEFKLQDTAR.V
*	AMG1_2_04162012-04.3717.3717.3	4.6639	0.3193	1	2146.13	2146.13	0.1	1	6.55346	6.56	0.694	1	K.TALNPDKWLEFKLQDTAR.V
*	AMG1_2_04162012-04.3720.3720.4	3.1124	0.3288	1	2146.12	2146.13	-1.9	1	6.07791	6.56	0.629	1	K.TALNPDKWLEFKLQDTAR.V
*	AMG1_2_04162012-04.1644.1644.2	2.9667	0.3647	1	1101.58	1101.58	-2.2	1	6.1494	10.06	1	1	R.VSHNTQLFR.F
*	AMG1_2_04162012-04.1662.1662.2	2.0841	0.3193	0.928	1002.51	1002.51	-1	1	5.69719	10.06	0.833	1	V.SHNTQLFR.F
*	AMG1_2_04162012-04.4478.4478.2	6.3641	0.6377	1	2220.12	2220.11	1.5	1	11.5626	5.63	0.774	1	R.FSFDPSAELGLHVASCLLTR.A
*	AMG1_2_04162012-04.4477.4477.3	3.6008	0.397	1	2220.11	2220.11	0	1	6.32901	5.63	0.691	1	R.FSFDPSAELGLHVASCLLTR.A
*	AMG1_2_04162012-02.2138.2138.2	3.3266	0.3149	1	1019.51	1019.52	-2	1	9.86	6.56	0.941	1	R.APLGYNAEGK.T
*	AMG1_2_04162012-03.3590.3590.2	4.3606	0.3668	1	1748.92	1748.92	0	1	6.0198	6.56	0.72	1	K.YVIRPYTPISDPEAK.G
*	AMG1_2_04162012-04.3111.3111.2	4.6393	0.3493	1	1748.92	1748.92	0.6	1	5.92513	6.56	0.84	1	K.YVIRPYTPISDPEAK.G
*	AMG1_2_04162012-04.3119.3119.3	2.7727	0.4179	1	1748.92	1748.92	-1.1	1	5.9561	6.56	0.641	1	K.YVIRPYTPISDPEAK.G
*	AMG1_2_04162012-02.4128.4128.2	1.7174	0.015	0.951	968.541	968.545	-4.5	2	5.00461	6.56	0.75	1	K.GYFDLLIK.V
*	AMG1_2_04162012-04.4197.4197.2	3.5407	0.2642	1	1627.88	1627.87	1.7	1	5.52255	6.56	0.714	1	K.GYFDLLIKVYPDGK.M
*	AMG1_2_04162012-04.2840.2840.2	4.0274	0.4229	1	1361.75	1361.75	-1.1	1	6.69839	7.33	0.947	1	K.LDVLQANHPNLK.I
*	AMG1_2_04162012-04.2847.2847.3	2.0944	0.1709	0.987	1361.75	1361.75	-1.3	1	4.431	7.33	0.694	1	K.LDVLQANHPNLK.I
*	AMG1_2_04162012-02.2980.2980.2	3.4619	0.3561	1	1197.61	1197.62	-3.3	1	6.69099	6.56	1	1	K.IFYTVDNPTK.N
*	AMG1_2_04162012-03.3637.3637.2	5.0146	0.4749	1	1625.83	1625.83	-0.7	1	7.95413	8.64	0.952	1	K.IFYTVDNPTKNWK.G
*	AMG1_2_04162012-03.3640.3640.3	1.4038	0.1724	0.926	1625.83	1625.83	-2.6	1	4.0175	8.64	0.615	1	K.IFYTVDNPTKNWK.G
*	AMG1_2_04162012-04.2496.2496.2	2.9322	0.2069	0.999	1208.64	1208.64	-0.8	1	5.77647	9.68	0.824	1	K.NWKGGVGYISK.D
*	AMG1_2_04162012-03.3374.3374.2	4.0696	0.3234	1	1338.71	1338.71	-1.6	1	6.11603	8.64	0.9	1	K.GGVGYISKDMALK.G
*	AMG1_2_04162012-04.4275.4275.3	3.7219	0.5525	1	3902.93	3902.91	3.5	1	8.00964	4.58	0.369	1	K.GLPLPTDDTLILVCGPPGMMEHISGGKAPDWSQGEVK.G
U	AT5G14740.1	17	17	0.52	331	36615	7.4	0.0053891	2.31131	| Symbols: CA2, CA18, BETA CA2 | carbonic anhydrase 2 | chr5:4758257-4762382 FORWARD LENGTH=331
U	AT5G14740.2	17	17	0.664	259	28344	5.5	0.00688723	3.61318	| Symbols: CA2, CA18, BETA CA2 | carbonic anhydrase 2 | chr5:4760536-4762382 FORWARD LENGTH=259
	Filename	XCorr	DeltCN	Conf%	ObsM+H+	CalcM+H+	PPM	SpR	Prob Score	pI	Ion%	#	Sequence
	AMG1_2_04162012-02.3283.3283.2	3.4879	0.3821	1	1566.76	1566.76	-1.2	1	6.5169	4.4	0.955	1	M.GNESYEDAIEALKK.L
	AMG1_2_04162012-03.3483.3483.2	5.4215	0.4893	1	1641.94	1641.94	0.1	1	9.14251	4.89	0.913	1	K.LLIEKDDLKDVAAAK.V
	AMG1_2_04162012-03.3485.3485.3	3.1089	0.2437	1	1641.94	1641.94	-1.7	1	6.0057	4.89	0.775	1	K.LLIEKDDLKDVAAAK.V
	AMG1_2_04162012-03.3466.3466.2	6.1466	0.5821	1	2366.18	2366.18	0.5	1	10.9474	4.89	0.844	1	K.KITAELQAASSSDSKSFDPVER.I
	AMG1_2_04162012-02.3101.3101.2	5.1033	0.486	1	1725.87	1725.87	0.4	1	8.28261	4.72	0.875	1	K.EKYETNPALYGELAK.G
	AMG1_2_04162012-03.3369.3369.3	4.6097	0.4181	1	2223.13	2223.13	-1.6	1	7.35721	6.56	0.684	1	K.EKYETNPALYGELAKGQSPK.Y
	AMG1_2_04162012-02.3276.3276.2	4.1938	0.5138	1	1468.73	1468.73	-0.8	1	9.41697	4.46	0.955	1	K.YETNPALYGELAK.G
	AMG1_2_04162012-02.3061.3061.2	2.9834	0.4175	1	1235.52	1235.52	-1.8	1	9.027	6.56	0.882	1	K.YMVFACSDSR.V
	AMG1_2_04162012-04.4459.4459.2	4.9906	0.3376	1	1674.92	1674.92	-1.5	1	7.55863	7.25	0.852	1	K.YAGVGAAIEYAVLHLK.V
	AMG1_2_04162012-04.4466.4466.3	2.8873	0.3924	1	1674.92	1674.92	-0.7	1	6.13718	7.25	0.611	1	K.YAGVGAAIEYAVLHLK.V
	AMG1_2_04162012-03.3462.3462.2	5.3587	0.4555	1	1652.88	1652.88	-0.1	1	8.62752	7.11	0.88	1	K.VENIVVIGHSACGGIK.G
	AMG1_2_04162012-04.2994.2994.2	5.4228	0.4363	1	1652.88	1652.88	0.6	1	8.79872	7.11	0.88	1	K.VENIVVIGHSACGGIK.G
	AMG1_2_04162012-02.4778.4778.2	5.2754	0.5944	1	2385.11	2385.11	0.3	1	9.65414	3.96	0.8	1	K.GLMSFPLDGNNSTDFIEDWVK.I
	AMG1_2_04162012-02.2657.2657.3	3.5836	0.3844	1	2445.07	2445.08	-0.8	1	6.1094	4.57	0.483	1	K.SKVLAESESSAFEDQCGRCER.E
	AMG1_2_04162012-02.2831.2831.2	4.6937	0.5951	1	1784.78	1784.78	0.1	1	11.409	3.96	0.96	1	K.VLAESESSAFEDQCGR.C
	AMG1_2_04162012-02.2722.2722.2	2.9142	0.3025	1	2229.95	2229.95	-0.5	1	5.51395	4.25	0.444	1	K.VLAESESSAFEDQCGRCER.E
	AMG1_2_04162012-03.5594.5594.2	5.0258	0.4382	1	1906.04	1906.04	-1	1	8.32357	6.56	0.778	1	R.EAVNVSLANLLTYPFVR.E
U	ATCG00490.1	33	33	0.495	479	52955	6.3	0.00722893	2.12608	| Symbols: RBCL | ribulose-bisphosphate carboxylases | chrC:54958-56397 FORWARD LENGTH=479
	Filename	XCorr	DeltCN	Conf%	ObsM+H+	CalcM+H+	PPM	SpR	Prob Score	pI	Ion%	#	Sequence
*	AMG1_2_04162012-02.4031.4031.3	5.0098	0.5058	1	2830.38	2830.38	0.4	1	9.15923	4.57	0.649	1	K.EYKLTYYTPEYETKDTDILAAFR.V
*	AMG1_2_04162012-02.4048.4048.2	5.5832	0.5495	1	2410.18	2410.18	0.6	1	11.59	4.4	0.786	1	K.LTYYTPEYETKDTDILAAFR.V
*	AMG1_2_04162012-02.4047.4047.3	3.3467	0.5855	1	2410.18	2410.18	-0.6	1	9.03093	4.4	0.608	1	K.LTYYTPEYETKDTDILAAFR.V
*	AMG1_2_04162012-02.3959.3959.2	3.0941	0.3023	1	1021.53	1021.53	-2.4	1	6.19295	4.46	0.867	1	K.DTDILAAFR.V
*	AMG1_2_04162012-02.4694.4694.3	2.6571	0.3248	1	3854.88	3854.87	1.1	1	5.37317	3.86	0.344	1	R.VTPQPGVPPEEAGAAVAAESSTGTWTTVWTDGLTSLDR.Y
*	AMG1_2_04162012-02.4696.4696.4	4.109	0.4696	1	3854.87	3854.87	0.1	1	6.57924	3.86	0.35	1	R.VTPQPGVPPEEAGAAVAAESSTGTWTTVWTDGLTSLDR.Y
*	AMG1_2_04162012-02.4649.4649.3	1.2945	0.1283	0.887	4146.03	4146.03	0.5	1	4.2097	4.25	0.394	1	R.VTPQPGVPPEEAGAAVAAESSTGTWTTVWTDGLTSLDRYK.G
*	AMG1_2_04162012-02.4653.4653.4	4.1611	0.303	1	4146.03	4146.03	0.5	1	5.81715	4.25	0.428	1	R.VTPQPGVPPEEAGAAVAAESSTGTWTTVWTDGLTSLDRYK.G
*	AMG1_2_04162012-03.3585.3585.2	3.6518	0.3573	1	1415.79	1415.79	0.5	1	6.23058	6.56	0.895	1	R.LEDLRIPPAYTK.T
*	AMG1_2_04162012-04.1633.1633.2	2.2652	0.2474	0.999	1078.6	1078.6	-2.9	1	4.96417	9.98	0.812	1	K.LGLSAKNYGR.A
	AMG1_2_04162012-02.2415.2415.2	1.6691	0.1223	0.976	910.444	910.445	-1.5	1	4.83879	6.56	0.909	1	R.AVYECLR.G
*	AMG1_2_04162012-02.3418.3418.2	6.5319	0.5717	1	2169.99	2169.99	0.7	1	10.86	4.4	0.862	1	R.GGLDFTKDDENVNSQPFMR.W
*	AMG1_2_04162012-02.3419.3419.3	3.795	0.3012	1	2169.99	2169.99	-0.6	1	7.13181	4.4	0.633	1	R.GGLDFTKDDENVNSQPFMR.W
*	AMG1_2_04162012-03.4579.4579.2	2.8395	0.2974	1	1261.63	1261.63	-1.3	1	5.48984	6.56	0.938	1	R.FLFCAEAIYK.S
*	AMG1_2_04162012-03.3300.3300.2	6.4923	0.6305	1	2894.38	2894.38	1.3	1	11.6261	5.74	0.897	1	K.SQAETGEIKGHYLNATAGTCEEMIKR.A
*	AMG1_2_04162012-03.3316.3316.5	2.401	0.22	0.992	2894.38	2894.38	-0.5	1	5.68065	5.74	0.465	1	K.SQAETGEIKGHYLNATAGTCEEMIKR.A
	AMG1_2_04162012-04.2508.2508.2	6.2234	0.5888	1	1950.92	1950.92	1.8	1	9.58738	7.11	0.643	1	K.GHYLNATAGTCEEMIKR.A
	AMG1_2_04162012-04.2506.2506.3	4.3347	0.41	1	1950.92	1950.92	-0.4	1	7.34538	7.11	0.554	1	K.GHYLNATAGTCEEMIKR.A
*	AMG1_2_04162012-03.1473.1473.2	2.5043	0.2062	0.999	912.47	912.472	-2.5	1	5.37606	7.33	1	1	R.AMHAVIDR.Q
*	AMG1_2_04162012-02.4016.4016.3	3.9689	0.3843	1	2840.41	2840.41	0.8	1	5.98738	4.42	0.632	1	K.LEGDRESTLGFVDLLRDDYVEKDR.S
*	AMG1_2_04162012-02.4013.4013.4	5.0813	0.4812	1	2840.4	2840.41	-1.5	1	7.98875	4.42	0.465	1	K.LEGDRESTLGFVDLLRDDYVEKDR.S
*	AMG1_2_04162012-02.2670.2670.2	3.5384	0.3467	1	1116.58	1116.58	-2.3	1	7.39741	6.56	0.941	1	R.VALEACVQAR.N
*	AMG1_2_04162012-02.3038.3038.2	4.8569	0.3538	1	1684.86	1684.86	-0.1	1	5.46009	4.4	0.917	1	R.NEGRDLAVEGNEIIR.E
*	AMG1_2_04162012-02.3040.3040.3	4.6441	0.3384	1	1684.86	1684.86	-1.4	1	6.24136	4.4	0.767	1	R.NEGRDLAVEGNEIIR.E
*	AMG1_2_04162012-02.3350.3350.2	4.2028	0.4515	1	2173.07	2173.07	-0.1	1	7.06659	4.57	0.76	1	R.NEGRDLAVEGNEIIREACK.W
*	AMG1_2_04162012-02.3352.3352.3	6.5097	0.5086	1	2173.06	2173.07	-1.7	1	8.52717	4.57	0.84	1	R.NEGRDLAVEGNEIIREACK.W
*	AMG1_2_04162012-04.5306.5306.4	5.9897	0.6219	1	5092.46	5092.47	-2	1	10.0875	4.23	0.394	1	R.DLAVEGNEIIREACKWSPELAAACEVWKEITFNFPTIDKLDGQE.-
*	AMG1_2_04162012-02.3743.3743.2	6.2028	0.4872	1	2034.94	2034.94	0.1	1	9.9437	4.72	0.857	1	R.EACKWSPELAAACEVWK.E
*	AMG1_2_04162012-02.3923.3923.2	3.7712	0.482	1	1546.73	1546.74	-1	1	8.2678	4.46	0.864	1	K.WSPELAAACEVWK.E
*	AMG1_2_04162012-04.5248.5248.3	3.6913	0.3492	1	2965.49	2965.48	1.7	1	6.44546	4.4	0.429	1	K.WSPELAAACEVWKEITFNFPTIDKL.D
*	AMG1_2_04162012-03.6168.6168.2	3.5031	0.4343	1	3394.64	3394.63	1.8	1	7.84685	4.12	0.72	1	K.WSPELAAACEVWKEITFNFPTIDKLDGQE.-
*	AMG1_2_04162012-03.6158.6158.3	5.7778	0.532	1	3394.63	3394.63	-1.4	1	8.06207	4.12	0.535	1	K.WSPELAAACEVWKEITFNFPTIDKLDGQE.-
*	AMG1_2_04162012-04.5143.5143.3	6.7582	0.6159	1	3394.63	3394.63	-0.5	1	10.8694	4.12	0.647	1	K.WSPELAAACEVWKEITFNFPTIDKLDGQE.-
U	AT4G33470.1	23	29	0.494	423	45577	6.7	0.00719371	2.11889	| Symbols: hda14, ATHDA14 | histone deacetylase 14 | chr4:16102774-16105439 REVERSE LENGTH=423
	Filename	XCorr	DeltCN	Conf%	ObsM+H+	CalcM+H+	PPM	SpR	Prob Score	pI	Ion%	#	Sequence
*	AMG1_2_04162012-04.3991.3991.3	4.4961	0.3678	1	2776.39	2776.39	-3	1	5.18467	6.56	0.557	1	G.SSINCSFSTEKNPLLPSIQQLADAR.L
*	AMG1_2_04162012-04.3814.3814.2	4.9902	0.5038	1	2215.18	2215.17	1.7	1	9.23724	6.56	0.767	1	C.SFSTEKNPLLPSIQQLADAR.L
*	AMG1_2_04162012-04.3097.3097.2	3.3313	0.3915	1	1372.76	1372.76	0.3	1	6.97249	8.8	0.952	1	R.LIYSVSAALGHNK.E
*	AMG1_2_04162012-03.4847.4847.2	5.9333	0.6077	1	1738.94	1738.94	0.1	1	11.3542	4.46	0.96	1	R.VPAIVNALEMNELTPK.F
*	AMG1_2_04162012-03.4841.4841.3	3.8377	0.221	1	1738.94	1738.94	-2.8	1	6.02019	4.46	0.553	1	R.VPAIVNALEMNELTPK.F
*	AMG1_2_04162012-02.3755.3755.2	3.4689	0.383	1	1219.67	1219.67	-1.9	1	6.26963	6.56	1	1	R.GSQILELANFK.T
*	AMG1_2_04162012-02.2666.2666.2	4.3845	0.4617	1	1412.7	1412.7	-1.2	1	7.57457	4.72	0.95	1	K.TATVEDIANVHDK.A
*	AMG1_2_04162012-02.2668.2668.3	2.529	0.3892	1	1412.7	1412.7	-2.2	1	6.36748	4.72	0.667	1	K.TATVEDIANVHDK.A
*	AMG1_2_04162012-02.3552.3552.2	6.321	0.6026	1	2320.18	2320.18	-1.8	1	11.0804	4.89	0.897	1	K.TATVEDIANVHDKAYVFGLEK.A
*	AMG1_2_04162012-03.4137.4137.2	6.7914	0.6253	1	2320.18	2320.18	-0.2	1	11.2805	4.89	0.8	1	K.TATVEDIANVHDKAYVFGLEK.A
*	AMG1_2_04162012-02.3564.3564.3	3.6308	0.5089	1	2320.18	2320.18	-2	1	7.14332	4.89	0.583	1	K.TATVEDIANVHDKAYVFGLEK.A
*	AMG1_2_04162012-03.4138.4138.3	4.49	0.5064	1	2320.18	2320.18	-0.3	1	8.29479	4.89	0.655	1	K.TATVEDIANVHDKAYVFGLEK.A
*	AMG1_2_04162012-03.4147.4147.4	2.9196	0.3534	1	2320.18	2320.18	-1.7	1	5.87094	4.89	0.448	1	K.TATVEDIANVHDKAYVFGLEK.A
*	AMG1_2_04162012-04.4350.4350.3	6.3003	0.5815	1	4425.04	4425.04	1	1	10.3809	4.53	0.583	1	R.IFIIDFDVHHGNGTNDAFTEDPDIFFLSTHQDGSYPGTGK.I
*	AMG1_2_04162012-03.5153.5153.4	8.7698	0.6284	1	4425.04	4425.04	0.3	1	10.8067	4.53	0.448	1	R.IFIIDFDVHHGNGTNDAFTEDPDIFFLSTHQDGSYPGTGK.I
*	AMG1_2_04162012-04.4349.4349.4	7.2225	0.5618	1	4425.04	4425.04	1	1	10.3312	4.53	0.422	1	R.IFIIDFDVHHGNGTNDAFTEDPDIFFLSTHQDGSYPGTGK.I
*	AMG1_2_04162012-04.3555.3555.2	6.7998	0.5995	1	2141.11	2141.1	1.7	1	11.1237	6.56	0.806	1	K.GKGEGTTLNLPLPGGSGDIAMR.T
*	AMG1_2_04162012-04.3554.3554.3	3.8093	0.4701	1	2141.1	2141.1	-1.1	1	7.25831	6.56	0.712	1	K.GKGEGTTLNLPLPGGSGDIAMR.T
*	AMG1_2_04162012-02.3775.3775.2	3.4786	0.4526	1	1561.8	1561.8	-0.7	1	7.17319	4.46	0.95	1	R.TVFEEIIVPCAQR.F
*	AMG1_2_04162012-02.5897.5897.2	2.5823	0.3504	1	2584.2	2584.2	-1.5	1	7.58625	4.14	0.323	3	R.CVFFLEGGYNLESLSSSVADSFR.A
*	AMG1_2_04162012-03.7016.7016.2	2.682	0.2246	0.999	2584.2	2584.2	-1.3	1	4.59263	4.14	0.6	3	R.CVFFLEGGYNLESLSSSVADSFR.A
*	AMG1_2_04162012-04.4800.4800.2	4.6877	0.4587	1	2584.2	2584.2	1	1	8.83152	4.14	0.594	3	R.CVFFLEGGYNLESLSSSVADSFR.A
*	AMG1_2_04162012-02.4117.4117.2	4.9151	0.5293	1	2844.34	2844.34	1.7	1	9.58328	4.12	0.857	1	R.ALLGEDSLASEFDNPAYLYDEPMRK.V
U	AT4G20360.1	21	21	0.492	476	51630	6.2	0.00462922	2.10456	| Symbols: ATRAB8D, ATRABE1B, RABE1b | RAB GTPase homolog E1B | chr4:10990036-10991466 FORWARD LENGTH=476
	Filename	XCorr	DeltCN	Conf%	ObsM+H+	CalcM+H+	PPM	SpR	Prob Score	pI	Ion%	#	Sequence
*	AMG1_2_04162012-04.5114.5114.2	4.2524	0.4348	1	1907.05	1907.05	0.5	1	7.91474	9.08	0.594	1	K.TTLTAALTMALASIGSSVAK.K
*	AMG1_2_04162012-04.5113.5113.3	3.8773	0.4114	1	1907.05	1907.05	-0.4	1	7.71438	9.08	0.613	1	K.TTLTAALTMALASIGSSVAK.K
*	AMG1_2_04162012-02.2328.2328.2	4.5346	0.5104	1	1435.67	1435.67	-1.7	1	9.02929	4.25	0.9	1	K.KYDEIDAAPEER.A
*	AMG1_2_04162012-02.2240.2240.2	4.0532	0.4524	1	1662.81	1662.81	0.5	1	7.39094	4.57	0.826	1	K.KYDEIDAAPEERAR.G
*	AMG1_2_04162012-04.3127.3127.4	3.0863	0.4103	1	3560.65	3560.65	0.9	1	6.50364	5.56	0.42	1	R.GITINTATVEYETENRHYAHVDCPGHADYVK.N
*	AMG1_2_04162012-02.5128.5128.3	4.2441	0.4652	1	3662.91	3662.91	0.1	1	8.61749	4.12	0.422	1	R.ELLSSYEFNGDDIPIISGSALLAVETLTENPKVK.R
*	AMG1_2_04162012-03.5944.5944.3	4.1186	0.4891	1	3662.91	3662.91	1.2	1	8.23016	4.12	0.41	1	R.ELLSSYEFNGDDIPIISGSALLAVETLTENPKVK.R
*	AMG1_2_04162012-04.5081.5081.3	3.3294	0.4478	1	2993.47	2993.47	1.1	1	7.51567	4.42	0.542	1	R.GDNKWVDKIYELMDAVDDYIPIPQR.Q
*	AMG1_2_04162012-03.6626.6626.2	7.0698	0.6452	1	2135.14	2135.14	-0.3	1	12.0336	4.14	0.967	1	R.QTELPFLLAVEDVFSITGR.G
*	AMG1_2_04162012-04.5465.5465.2	5.7535	0.5663	1	2135.14	2135.14	-0.2	1	10.0987	4.14	0.8	1	R.QTELPFLLAVEDVFSITGR.G
*	AMG1_2_04162012-03.6606.6606.3	5.1304	0.5348	1	2135.14	2135.14	-1.3	1	9.93748	4.14	0.61	1	R.QTELPFLLAVEDVFSITGR.G
*	AMG1_2_04162012-04.5445.5445.3	1.8034	0.0227	0.89	2135.14	2135.14	-1	2	3.42607	4.14	0.364	1	R.QTELPFLLAVEDVFSITGR.G
*	AMG1_2_04162012-02.3171.3171.2	3.7202	0.415	1	1543.84	1543.84	-0.4	1	6.89759	4.72	0.909	1	K.VGETVDLVGLRETR.S
*	AMG1_2_04162012-02.4132.4132.2	5.4789	0.4311	1	1681.95	1681.95	-0.5	1	6.37136	4.14	0.926	1	K.ILDEALAGDNVGLLLR.G
*	AMG1_2_04162012-02.1413.1413.2	3.0239	0.2529	1	1049.58	1049.58	-3.3	1	5.60462	8.8	0.941	1	R.TTDVTGKVTK.I
*	AMG1_2_04162012-03.2261.2261.2	5.8201	0.5289	1	2222.06	2222.06	0	1	8.76776	5.02	0.852	1	K.IMNDKDEESKMVMPGDRVK.I
*	AMG1_2_04162012-03.2254.2254.3	4.5715	0.2406	1	2222.06	2222.06	0	1	5.73882	5.02	0.692	1	K.IMNDKDEESKMVMPGDRVK.I
*	AMG1_2_04162012-03.2272.2272.4	3.2917	0.2816	1	2222.06	2222.06	-2.4	1	5.97181	5.02	0.506	1	K.IMNDKDEESKMVMPGDRVK.I
*	AMG1_2_04162012-04.1545.1545.2	1.834	0.0832	0.968	1032.53	1032.53	-1.3	3	3.01685	9.08	0.714	1	K.MVMPGDRVK.I
*	AMG1_2_04162012-03.4786.4786.2	3.6338	0.3652	1	1812.97	1812.97	0.1	1	6.95184	4.46	0.923	1	K.IVVELIVPVACEQGMR.F
*	AMG1_2_04162012-02.3835.3835.2	3.2671	0.3818	1	1500.82	1500.83	-3.6	1	5.93165	4.46	0.692	1	R.EGGKTVGAGVIGTILE.-
U	AT4G11010.1	12	13	0.492	238	25734	9.2	0.00573141	2.10456	| Symbols: NDPK3 | nucleoside diphosphate kinase 3 | chr4:6732780-6734298 REVERSE LENGTH=238
	Filename	XCorr	DeltCN	Conf%	ObsM+H+	CalcM+H+	PPM	SpR	Prob Score	pI	Ion%	#	Sequence
	AMG1_2_04162012-04.2902.2902.2	3.0443	0.2796	1	1344.76	1344.76	-0.8	1	5.63957	9.08	0.842	1	R.TFIAIKPDGVQR.G
	AMG1_2_04162012-04.2904.2904.3	1.5412	0.0854	0.9	1344.76	1344.76	-1.5	12	5.513	9.08	0.5	1	R.TFIAIKPDGVQR.G
*	AMG1_2_04162012-04.2055.2055.2	2.7161	0.3497	1	1231.7	1231.7	-2.6	1	5.59832	8.8	0.833	2	K.VIVPSKDFAQK.H
*	AMG1_2_04162012-04.5095.5095.3	6.6301	0.6024	1	3268.6	3268.59	1.5	1	10.3666	4.4	0.657	1	K.ERPFFNGLCDFLSSGPVIAMVWEGDGVIR.Y
	AMG1_2_04162012-03.1802.1802.2	4.067	0.506	1	1682.91	1682.91	-0.1	1	8.42411	6.56	0.731	1	K.LIGATDPQKSEPGTIR.G
*	AMG1_2_04162012-04.3213.3213.3	2.8929	0.2124	0.997	2551.38	2551.38	-0.2	1	4.6305	6.56	0.578	1	K.LIGATDPQKSEPGTIRGDLAVTVGR.N
*	AMG1_2_04162012-04.3225.3225.4	1.7972	0.0994	0.922	2551.38	2551.38	-0.6	1	3.30867	6.56	0.505	1	K.LIGATDPQKSEPGTIRGDLAVTVGR.N
*	AMG1_2_04162012-03.4828.4828.3	5.9864	0.605	1	3819.89	3819.87	4.2	1	10.8791	4.71	0.605	1	R.NIIHGSDGPETAKDEISLWFKPQELVSYTSNSEK.W
*	AMG1_2_04162012-03.4830.4830.4	6.7627	0.6053	1	3819.87	3819.87	-0.1	1	9.79495	4.71	0.458	1	R.NIIHGSDGPETAKDEISLWFKPQELVSYTSNSEK.W
*	AMG1_2_04162012-04.4451.4451.3	5.2139	0.4889	1	4568.2	4568.19	1.4	1	9.18003	4.53	0.512	1	R.NIIHGSDGPETAKDEISLWFKPQELVSYTSNSEKWLYGDN.-
*	AMG1_2_04162012-04.4448.4448.4	2.4305	0.4976	1	4568.2	4568.19	2	1	7.17098	4.53	0.403	1	R.NIIHGSDGPETAKDEISLWFKPQELVSYTSNSEKWLYGDN.-
*	AMG1_2_04162012-03.5268.5268.5	1.9671	0.0508	0.912	4568.18	4568.19	-2.6	79	3.39777	4.53	0.234	1	R.NIIHGSDGPETAKDEISLWFKPQELVSYTSNSEKWLYGDN.-
U	AT5G14740.3	16	16	0.47	330	36528	7.6	0.00508746	1.95121	| Symbols: CA2, CA18, BETA CA2 | carbonic anhydrase 2 | chr5:4758257-4762382 FORWARD LENGTH=330
U	AT5G14740.5	16	16	0.5	310	34426	7.9	0.00541569	2.16228	| Symbols: CA2, CA18, BETA CA2 | carbonic anhydrase 2 | chr5:4758257-4762315 FORWARD LENGTH=310
U	AT5G14740.4	16	16	0.47	330	36486	7.6	0.00508746	1.95121	| Symbols: CA2, CA18, BETA CA2 | carbonic anhydrase 2 | chr5:4758257-4762382 FORWARD LENGTH=330
	Filename	XCorr	DeltCN	Conf%	ObsM+H+	CalcM+H+	PPM	SpR	Prob Score	pI	Ion%	#	Sequence
	AMG1_2_04162012-02.3283.3283.2	3.4879	0.3821	1	1566.76	1566.76	-1.2	1	6.5169	4.4	0.955	1	M.GNESYEDAIEALKK.L
	AMG1_2_04162012-03.3483.3483.2	5.4215	0.4893	1	1641.94	1641.94	0.1	1	9.14251	4.89	0.913	1	K.LLIEKDDLKDVAAAK.V
	AMG1_2_04162012-03.3485.3485.3	3.1089	0.2437	1	1641.94	1641.94	-1.7	1	6.0057	4.89	0.775	1	K.LLIEKDDLKDVAAAK.V
	AMG1_2_04162012-03.3466.3466.2	6.1466	0.5821	1	2366.18	2366.18	0.5	1	10.9474	4.89	0.844	1	K.KITAELQAASSSDSKSFDPVER.I
	AMG1_2_04162012-02.3101.3101.2	5.1033	0.486	1	1725.87	1725.87	0.4	1	8.28261	4.72	0.875	1	K.EKYETNPALYGELAK.G
	AMG1_2_04162012-03.3369.3369.3	4.6097	0.4181	1	2223.13	2223.13	-1.6	1	7.35721	6.56	0.684	1	K.EKYETNPALYGELAKGQSPK.Y
	AMG1_2_04162012-02.3276.3276.2	4.1938	0.5138	1	1468.73	1468.73	-0.8	1	9.41697	4.46	0.955	1	K.YETNPALYGELAK.G
	AMG1_2_04162012-02.3061.3061.2	2.9834	0.4175	1	1235.52	1235.52	-1.8	1	9.027	6.56	0.882	1	K.YMVFACSDSR.V
	AMG1_2_04162012-04.4459.4459.2	4.9906	0.3376	1	1674.92	1674.92	-1.5	1	7.55863	7.25	0.852	1	K.YAGVGAAIEYAVLHLK.V
	AMG1_2_04162012-04.4466.4466.3	2.8873	0.3924	1	1674.92	1674.92	-0.7	1	6.13718	7.25	0.611	1	K.YAGVGAAIEYAVLHLK.V
	AMG1_2_04162012-03.3462.3462.2	5.3587	0.4555	1	1652.88	1652.88	-0.1	1	8.62752	7.11	0.88	1	K.VENIVVIGHSACGGIK.G
	AMG1_2_04162012-04.2994.2994.2	5.4228	0.4363	1	1652.88	1652.88	0.6	1	8.79872	7.11	0.88	1	K.VENIVVIGHSACGGIK.G
	AMG1_2_04162012-02.4778.4778.2	5.2754	0.5944	1	2385.11	2385.11	0.3	1	9.65414	3.96	0.8	1	K.GLMSFPLDGNNSTDFIEDWVK.I
	AMG1_2_04162012-02.2657.2657.3	3.5836	0.3844	1	2445.07	2445.08	-0.8	1	6.1094	4.57	0.483	1	K.SKVLAESESSAFEDQCGRCER.V
	AMG1_2_04162012-02.2831.2831.2	4.6937	0.5951	1	1784.78	1784.78	0.1	1	11.409	3.96	0.96	1	K.VLAESESSAFEDQCGR.C
	AMG1_2_04162012-02.2722.2722.2	2.9142	0.3025	1	2229.95	2229.95	-0.5	1	5.51395	4.25	0.444	1	K.VLAESESSAFEDQCGRCER.V
U	AT5G38410.1	6	6	0.47	181	20284	8	0.00347831	1.95121	| Symbols: | Ribulose bisphosphate carboxylase (small chain) family protein | chr5:15377501-15378306 REVERSE LENGTH=181
U	AT5G38420.1	6	6	0.47	181	20350	7.7	0.00347831	1.95121	| Symbols: | Ribulose bisphosphate carboxylase (small chain) family protein | chr5:15381203-15381978 REVERSE LENGTH=181
U	AT5G38410.3	6	6	0.457	186	20840	8.3	0.0033848	1.86418	| Symbols: | Ribulose bisphosphate carboxylase (small chain) family protein | chr5:15377501-15378306 REVERSE LENGTH=186
U	AT5G38410.2	6	6	0.489	174	19395	8	0.00361824	2.08319	| Symbols: | Ribulose bisphosphate carboxylase (small chain) family protein | chr5:15377501-15378306 REVERSE LENGTH=174
	Filename	XCorr	DeltCN	Conf%	ObsM+H+	CalcM+H+	PPM	SpR	Prob Score	pI	Ion%	#	Sequence
	AMG1_2_04162012-04.4528.4528.2	4.1523	0.5391	1	3084.66	3084.65	2.2	1	10.0308	4.73	0.893	1	K.KKFETLSYLPDLSDVELAKEVDYLLR.N
	AMG1_2_04162012-02.1849.1849.2	1.2964	0.0095	0.926	1365.58	1365.58	-2.1	1	4.27638	5.63	0.579	1	R.EHGNTPGYYDGR.Y
	AMG1_2_04162012-03.4373.4373.2	4.941	0.4278	1	1548.81	1548.81	-1	1	7.58295	6.56	0.87	1	K.LPLFGCTDSAQVLK.E
	AMG1_2_04162012-03.4425.4425.3	5.0465	0.3932	1	2451.22	2451.23	-2.4	1	7.04089	4.89	0.613	1	K.LPLFGCTDSAQVLKEVEECKK.E
	AMG1_2_04162012-02.2914.2914.2	1.8837	0.185	0.995	935.493	935.495	-2.1	1	3.70691	6.56	0.923	1	R.IIGFDNTR.Q
	AMG1_2_04162012-04.3966.3966.2	3.7097	0.4306	1	2086.03	2086.03	-1.2	1	7.36912	6.56	0.708	1	R.QVQCISFIAYKPPSFTEA.-
U	AT3G56130.2	4	4	0.454	205	21781	5.6	0.00204739	1.84446	| Symbols: | biotin/lipoyl attachment domain-containing protein | chr3:20827850-20829007 FORWARD LENGTH=205
U	AT3G56130.3	4	4	0.479	194	20741	8.9	0.00216348	2.01301	| Symbols: | biotin/lipoyl attachment domain-containing protein | chr3:20827887-20829007 FORWARD LENGTH=194
	Filename	XCorr	DeltCN	Conf%	ObsM+H+	CalcM+H+	PPM	SpR	Prob Score	pI	Ion%	#	Sequence
	AMG1_2_04162012-03.3261.3261.2	3.5956	0.2162	0.991	1208.61	1208.61	-0.6	1	6.24988	6.56	1	1	K.VGDFEMNLKR.K
	AMG1_2_04162012-02.3693.3693.2	7.0439	0.6051	1	2148.16	2148.15	1.4	1	10.0821	6.56	0.788	1	K.LAALEASGSTNYVLVTSPAVGK.F
	AMG1_2_04162012-02.4570.4570.3	7.4563	0.5079	1	3465.82	3465.81	2.1	1	9.11978	4.42	0.583	1	K.EGDAIKEGQVIGYLHQLGTELPVTSDVAGEVLK.L
	AMG1_2_04162012-02.4776.4776.2	4.4616	0.438	1	2956.46	2956.46	-0.4	1	8.52342	3.86	0.742	1	K.LLSDDGDSVGYGDPLVAVLPSFHDINIQ.-
U	AT5G35360.1	26	26	0.451	537	58387	7.3	0.00508036	1.82488	| Symbols: CAC2 | acetyl Co-enzyme a carboxylase biotin carboxylase subunit | chr5:13584300-13588268 FORWARD LENGTH=537
U	AT5G35360.3	26	26	0.436	555	60771	7.7	0.00491559	1.72898	| Symbols: CAC2 | acetyl Co-enzyme a carboxylase biotin carboxylase subunit | chr5:13584300-13588163 FORWARD LENGTH=555
	Filename	XCorr	DeltCN	Conf%	ObsM+H+	CalcM+H+	PPM	SpR	Prob Score	pI	Ion%	#	Sequence
	AMG1_2_04162012-04.2743.2743.2	4.5176	0.3876	1	1754.99	1754.99	1	1	6.40407	9.08	0.885	1	C.SGGDKILVANRGEIAVR.V
	AMG1_2_04162012-04.2782.2782.3	3.0328	0.3672	1	1754.98	1754.99	-3.1	1	5.49541	9.08	0.51	1	C.SGGDKILVANRGEIAVR.V
	AMG1_2_04162012-04.2670.2670.2	2.9241	0.076	0.996	1310.79	1310.79	-0.4	1	4.46026	10.06	0.895	1	K.ILVANRGEIAVR.V
	AMG1_2_04162012-02.4732.4732.2	4.0483	0.5852	1	3157.62	3157.62	1.4	1	10.28	4.14	0.889	1	K.LADEAVCIGEAPSNQSYLVIPNVLSAAISR.G
	AMG1_2_04162012-02.4730.4730.3	5.106	0.4913	1	3157.62	3157.62	-0.2	1	9.5466	4.14	0.547	1	K.LADEAVCIGEAPSNQSYLVIPNVLSAAISR.G
	AMG1_2_04162012-04.3348.3348.2	4.2988	0.5313	1	1651.82	1651.82	1	1	9.93068	5.63	0.92	1	R.DHGINFIGPNPDSIR.V
	AMG1_2_04162012-02.3673.3673.2	3.0886	0.4802	1	2686.34	2686.34	0.2	1	7.25522	4.4	0.667	1	R.ETMKNAGVPTVPGSDGLLQSTEEAVR.V
	AMG1_2_04162012-02.3762.3762.2	4.777	0.5943	1	2197.11	2197.11	0	1	11.0335	4.14	0.882	1	K.NAGVPTVPGSDGLLQSTEEAVR.V
	AMG1_2_04162012-03.4484.4484.2	4.363	0.3265	1	1317.72	1317.72	-2.4	1	7.0355	6.56	0.947	1	R.VANEIGFPVMIK.A
	AMG1_2_04162012-03.1609.1609.2	2.4239	0.0677	0.99	1117.62	1117.63	-2	1	4.67155	6.56	0.75	1	R.LAKEPGEFVK.L
	AMG1_2_04162012-02.3150.3150.2	5.2947	0.5085	1	1702.74	1702.74	-0.3	1	9.35719	4.14	0.962	1	K.SEAAAAFGNDGCYLEK.F
	AMG1_2_04162012-02.3838.3838.3	3.4959	0.4635	1	2444.12	2444.13	-3.4	1	8.01369	4.72	0.579	1	K.SEAAAAFGNDGCYLEKFVQNPR.H
	AMG1_2_04162012-04.3141.3141.2	6.0893	0.4009	1	2108.17	2108.17	1.9	1	8.21042	6.56	0.867	1	R.NQKLLEEAPSPALTAELRK.A
	AMG1_2_04162012-03.3654.3654.2	4.1486	0.3351	1	1737.97	1737.97	-0.1	1	8.32082	4.72	1	1	K.LLEEAPSPALTAELRK.A
	AMG1_2_04162012-02.4734.4734.2	7.437	0.5753	1	2641.36	2641.35	1.2	1	9.68948	4.25	0.821	1	R.IQVEHPVTEMIYSVDLIEEQIR.V
	AMG1_2_04162012-02.4723.4723.3	4.2831	0.3659	1	2641.35	2641.35	-1.8	1	6.2721	4.25	0.532	1	R.IQVEHPVTEMIYSVDLIEEQIR.V
	AMG1_2_04162012-03.5474.5474.3	3.306	0.181	0.999	2641.35	2641.35	-0.7	2	4.80993	4.25	0.393	1	R.IQVEHPVTEMIYSVDLIEEQIR.V
	AMG1_2_04162012-04.5119.5119.3	6.5268	0.5792	1	3256.67	3256.66	3.5	1	10.0303	4.42	0.614	1	R.IQVEHPVTEMIYSVDLIEEQIRVAMGEK.L
	AMG1_2_04162012-04.5122.5122.4	3.1345	0.3017	1	3256.66	3256.66	-0.7	1	5.27063	4.42	0.434	1	R.IQVEHPVTEMIYSVDLIEEQIRVAMGEK.L
	AMG1_2_04162012-04.2606.2606.2	4.7977	0.5342	1	2003.01	2003.01	0.1	1	7.62873	7.11	0.778	1	R.YKQEDIVLRGHSIECR.I
	AMG1_2_04162012-04.2599.2599.3	2.2399	0.2423	0.994	2003.01	2003.01	-2	1	4.88662	7.11	0.614	1	R.YKQEDIVLRGHSIECR.I
	AMG1_2_04162012-02.3900.3900.2	5.2049	0.5767	1	2372.11	2372.11	0.4	1	10.4372	4.72	0.926	1	R.MDSHVYSDYVVPPSYDSLLGK.L
	AMG1_2_04162012-04.3250.3250.2	2.521	0.2614	1	955.57	955.572	-2.2	1	4.06926	10.06	1	1	K.LIVWAPTR.E
	AMG1_2_04162012-03.4079.4079.2	5.1595	0.373	1	1971.05	1971.05	-0.2	1	6.6624	7.33	0.654	1	R.ALNDTIITGVPTTINYHK.L
	AMG1_2_04162012-03.4078.4078.3	4.2057	0.4137	1	1971.05	1971.05	-2	1	5.82744	7.33	0.623	1	R.ALNDTIITGVPTTINYHK.L
	AMG1_2_04162012-04.3487.3487.3	2.9712	0.3133	1	1971.05	1971.05	-0.7	2	5.30363	7.33	0.51	1	R.ALNDTIITGVPTTINYHK.L
U	AT5G35360.2	23	23	0.449	499	54164	8	0.0048364	1.8119	| Symbols: CAC2 | acetyl Co-enzyme a carboxylase biotin carboxylase subunit | chr5:13584300-13587827 FORWARD LENGTH=499
	Filename	XCorr	DeltCN	Conf%	ObsM+H+	CalcM+H+	PPM	SpR	Prob Score	pI	Ion%	#	Sequence
	AMG1_2_04162012-04.2743.2743.2	4.5176	0.3876	1	1754.99	1754.99	1	1	6.40407	9.08	0.885	1	C.SGGDKILVANRGEIAVR.V
	AMG1_2_04162012-04.2782.2782.3	3.0328	0.3672	1	1754.98	1754.99	-3.1	1	5.49541	9.08	0.51	1	C.SGGDKILVANRGEIAVR.V
	AMG1_2_04162012-04.2670.2670.2	2.9241	0.076	0.996	1310.79	1310.79	-0.4	1	4.46026	10.06	0.895	1	K.ILVANRGEIAVR.V
	AMG1_2_04162012-02.4732.4732.2	4.0483	0.5852	1	3157.62	3157.62	1.4	1	10.28	4.14	0.889	1	K.LADEAVCIGEAPSNQSYLVIPNVLSAAISR.G
	AMG1_2_04162012-02.4730.4730.3	5.106	0.4913	1	3157.62	3157.62	-0.2	1	9.5466	4.14	0.547	1	K.LADEAVCIGEAPSNQSYLVIPNVLSAAISR.G
	AMG1_2_04162012-04.3348.3348.2	4.2988	0.5313	1	1651.82	1651.82	1	1	9.93068	5.63	0.92	1	R.DHGINFIGPNPDSIR.V
	AMG1_2_04162012-02.3673.3673.2	3.0886	0.4802	1	2686.34	2686.34	0.2	1	7.25522	4.4	0.667	1	R.ETMKNAGVPTVPGSDGLLQSTEEAVR.V
	AMG1_2_04162012-02.3762.3762.2	4.777	0.5943	1	2197.11	2197.11	0	1	11.0335	4.14	0.882	1	K.NAGVPTVPGSDGLLQSTEEAVR.V
	AMG1_2_04162012-03.4484.4484.2	4.363	0.3265	1	1317.72	1317.72	-2.4	1	7.0355	6.56	0.947	1	R.VANEIGFPVMIK.A
	AMG1_2_04162012-03.1609.1609.2	2.4239	0.0677	0.99	1117.62	1117.63	-2	1	4.67155	6.56	0.75	1	R.LAKEPGEFVK.L
	AMG1_2_04162012-02.3150.3150.2	5.2947	0.5085	1	1702.74	1702.74	-0.3	1	9.35719	4.14	0.962	1	K.SEAAAAFGNDGCYLEK.F
	AMG1_2_04162012-02.3838.3838.3	3.4959	0.4635	1	2444.12	2444.13	-3.4	1	8.01369	4.72	0.579	1	K.SEAAAAFGNDGCYLEKFVQNPR.H
	AMG1_2_04162012-04.3141.3141.2	6.0893	0.4009	1	2108.17	2108.17	1.9	1	8.21042	6.56	0.867	1	R.NQKLLEEAPSPALTAELRK.A
	AMG1_2_04162012-03.3654.3654.2	4.1486	0.3351	1	1737.97	1737.97	-0.1	1	8.32082	4.72	1	1	K.LLEEAPSPALTAELRK.A
	AMG1_2_04162012-02.4734.4734.2	7.437	0.5753	1	2641.36	2641.35	1.2	1	9.68948	4.25	0.821	1	R.IQVEHPVTEMIYSVDLIEEQIR.V
	AMG1_2_04162012-02.4723.4723.3	4.2831	0.3659	1	2641.35	2641.35	-1.8	1	6.2721	4.25	0.532	1	R.IQVEHPVTEMIYSVDLIEEQIR.V
	AMG1_2_04162012-03.5474.5474.3	3.306	0.181	0.999	2641.35	2641.35	-0.7	2	4.80993	4.25	0.393	1	R.IQVEHPVTEMIYSVDLIEEQIR.V
	AMG1_2_04162012-04.5119.5119.3	6.5268	0.5792	1	3256.67	3256.66	3.5	1	10.0303	4.42	0.614	1	R.IQVEHPVTEMIYSVDLIEEQIRVAMGEK.L
	AMG1_2_04162012-04.5122.5122.4	3.1345	0.3017	1	3256.66	3256.66	-0.7	1	5.27063	4.42	0.434	1	R.IQVEHPVTEMIYSVDLIEEQIRVAMGEK.L
	AMG1_2_04162012-04.2606.2606.2	4.7977	0.5342	1	2003.01	2003.01	0.1	1	7.62873	7.11	0.778	1	R.YKQEDIVLRGHSIECR.I
	AMG1_2_04162012-04.2599.2599.3	2.2399	0.2423	0.994	2003.01	2003.01	-2	1	4.88662	7.11	0.614	1	R.YKQEDIVLRGHSIECR.I
	AMG1_2_04162012-02.3900.3900.2	5.2049	0.5767	1	2372.11	2372.11	0.4	1	10.4372	4.72	0.926	1	R.MDSHVYSDYVVPPSYDSLLGK.L
	AMG1_2_04162012-04.3250.3250.2	2.521	0.2614	1	955.57	955.572	-2.2	1	4.06926	10.06	1	1	K.LIVWAPTR.E
U	AT1G67090.1	9	9	0.444	180	20216	7.7	0.00524645	1.77971	| Symbols: RBCS1A | ribulose bisphosphate carboxylase small chain 1A | chr1:25048465-25049249 REVERSE LENGTH=180
	Filename	XCorr	DeltCN	Conf%	ObsM+H+	CalcM+H+	PPM	SpR	Prob Score	pI	Ion%	#	Sequence
	AMG1_2_04162012-03.5294.5294.4	2.5037	0.2175	0.993	3086.64	3086.63	2.5	1	4.0786	4.73	0.351	1	K.KKFETLSYLPDLTDSELAKEVDYLIR.N
	AMG1_2_04162012-04.4486.4486.4	2.1626	0.1376	0.96	3086.63	3086.63	-0.6	2	4.30063	4.73	0.394	1	K.KKFETLSYLPDLTDSELAKEVDYLIR.N
	AMG1_2_04162012-03.5545.5545.3	6.7943	0.5211	1	2958.54	2958.53	1.2	1	10.4964	4.42	0.529	1	K.KFETLSYLPDLTDSELAKEVDYLIR.N
	AMG1_2_04162012-03.4373.4373.2	4.941	0.4278	1	1548.81	1548.81	-1	1	7.58295	6.56	0.87	1	K.LPLFGCTDSAQVLK.E
	AMG1_2_04162012-03.4425.4425.3	5.0465	0.3932	1	2451.22	2451.23	-2.4	1	7.04089	4.89	0.613	1	K.LPLFGCTDSAQVLKEVEECKK.E
*	AMG1_2_04162012-04.4000.4000.3	7.4657	0.5522	1	3441.72	3441.72	1.2	1	10.5614	5.02	0.667	1	K.LPLFGCTDSAQVLKEVEECKKEYPNAFIR.I
*	AMG1_2_04162012-04.4001.4001.5	3.4058	0.4468	1	3441.71	3441.72	-1.3	1	7.00633	5.02	0.538	1	K.LPLFGCTDSAQVLKEVEECKKEYPNAFIR.I
	AMG1_2_04162012-02.2914.2914.2	1.8837	0.185	0.995	935.493	935.495	-2.1	1	3.70691	6.56	0.923	1	R.IIGFDNTR.Q
*	AMG1_2_04162012-04.3901.3901.2	3.3203	0.3177	1	1942.97	1942.97	-0.4	1	6.57091	8.26	0.56	1	R.QVQCISFIAYKPPSFTG.-
U	AT3G47520.1	13	16	0.427	403	42406	8.5	0.00416591	1.67301	| Symbols: MDH | malate dehydrogenase | chr3:17513657-17514868 FORWARD LENGTH=403
	Filename	XCorr	DeltCN	Conf%	ObsM+H+	CalcM+H+	PPM	SpR	Prob Score	pI	Ion%	#	Sequence
*	AMG1_2_04162012-04.4121.4121.3	5.1594	0.6114	1	4461.22	4461.23	-1.5	1	11.1518	5	0.627	1	K.GVAADLSHCNTPSQVRDFTGPSELADCLKDVNVVVIPAGVPR.K
*	AMG1_2_04162012-04.4111.4111.5	2.7515	0.3192	1	4461.23	4461.23	1.2	1	5.3983	5	0.338	1	K.GVAADLSHCNTPSQVRDFTGPSELADCLKDVNVVVIPAGVPR.K
*	AMG1_2_04162012-04.4469.4469.3	6.122	0.4719	1	3759.02	3759.01	1.8	1	7.63732	5.8	0.57	1	K.TLVEAVAENCPNAFIHIISNPVNSTVPIAAEVLKK.K
*	AMG1_2_04162012-04.4468.4468.4	3.0503	0.0592	0.968	3759.01	3759.01	0	1	4.77772	5.8	0.476	1	K.TLVEAVAENCPNAFIHIISNPVNSTVPIAAEVLKK.K
	AMG1_2_04162012-04.3524.3524.2	4.2601	0.3102	1	1347.8	1347.8	-0.7	1	6.57052	9.08	0.95	1	K.KLFGVTTLDVVR.A
*	AMG1_2_04162012-02.3631.3631.2	6.0764	0.5621	1	2106.07	2106.07	-0.6	1	10.6037	4.4	0.893	1	K.TKPSVNFTDEEIQELTVR.I
*	AMG1_2_04162012-02.3637.3637.3	5.7978	0.3328	1	2106.07	2106.07	-0.3	1	5.26996	4.4	0.647	1	K.TKPSVNFTDEEIQELTVR.I
*	AMG1_2_04162012-03.3611.3611.2	4.8215	0.4436	1	1468.72	1468.72	-0.4	1	9.19531	9.08	0.958	1	K.AGAGSATLSMAYAAAR.F
*	AMG1_2_04162012-02.4769.4769.2	5.443	0.5186	1	2236.1	2236.1	0.5	1	10.4664	3.86	0.9	1	K.NGLEAVIESDLQGLTEYEQK.A
*	AMG1_2_04162012-04.5357.5357.3	4.8565	0.4928	1	3330.77	3330.77	0	1	8.04913	4.28	0.515	1	K.NGLEAVIESDLQGLTEYEQKALEALKVELK.A
*	AMG1_2_04162012-03.6473.6473.4	2.66	0.2698	0.999	3330.76	3330.77	-1.7	1	4.94804	4.28	0.395	1	K.NGLEAVIESDLQGLTEYEQKALEALKVELK.A
*	AMG1_2_04162012-03.2276.2276.2	4.6889	0.4343	1	1786.94	1786.94	-0.1	1	7.47907	8.8	0.708	1	K.ASIDKGVAFANKPAAAAAN.-
*	AMG1_2_04162012-04.1839.1839.2	4.4175	0.4611	1	1786.95	1786.94	1.2	1	8.31324	8.8	0.692	4	K.ASIDKGVAFANKPAAAAAN.-
U	AT3G56130.4	5	5	0.42	274	28824	8.5	0.00191476	1.63027	| Symbols: | biotin/lipoyl attachment domain-containing protein | chr3:20826852-20829007 FORWARD LENGTH=274
	Filename	XCorr	DeltCN	Conf%	ObsM+H+	CalcM+H+	PPM	SpR	Prob Score	pI	Ion%	#	Sequence
	AMG1_2_04162012-02.1419.1419.2	6.0649	0.5266	1	2129.02	2129.02	0.2	1	9.90585	6.56	0.861	1	A.AKSSTTTISDGSSDASVSDGKK.T
	AMG1_2_04162012-03.3261.3261.2	3.5956	0.2162	0.991	1208.61	1208.61	-0.6	1	6.24988	6.56	1	1	E.VGDFEMNLKR.K
	AMG1_2_04162012-02.3693.3693.2	7.0439	0.6051	1	2148.16	2148.15	1.4	1	10.0821	6.56	0.788	1	K.LAALEASGSTNYVLVTSPAVGK.F
	AMG1_2_04162012-02.4570.4570.3	7.4563	0.5079	1	3465.82	3465.81	2.1	1	9.11978	4.42	0.583	1	K.EGDAIKEGQVIGYLHQLGTELPVTSDVAGEVLK.L
	AMG1_2_04162012-02.4776.4776.2	4.4616	0.438	1	2956.46	2956.46	-0.4	1	8.52342	3.86	0.742	1	K.LLSDDGDSVGYGDPLVAVLPSFHDINIQ.-
U	AT1G55090.1	23	23	0.41	725	80901	5.8	0.00332878	1.5704	| Symbols: | carbon-nitrogen hydrolase family protein | chr1:20554857-20558188 FORWARD LENGTH=725
	Filename	XCorr	DeltCN	Conf%	ObsM+H+	CalcM+H+	PPM	SpR	Prob Score	pI	Ion%	#	Sequence
*	AMG1_2_04162012-03.4978.4978.3	4.5057	0.5451	1	2514.16	2514.16	-0.7	1	9.22045	6.56	0.474	1	K.VATCNLNQWAMDFESNMKNIK.A
*	AMG1_2_04162012-02.4493.4493.3	5.9911	0.5631	1	3518.61	3518.62	-3.3	1	10.0518	4.28	0.472	1	R.LGPELEVTGYGCEDHFLELDTVTHAWECLK.E
*	AMG1_2_04162012-03.3001.3001.2	2.7371	0.4455	1	1357.58	1357.58	-0.4	1	7.43623	8.04	0.875	1	R.YNCQVLCMNR.R
*	AMG1_2_04162012-04.2432.2432.3	1.7757	0.2033	0.973	1513.68	1513.68	-2.2	37	4.51032	8.63	0.355	1	R.YNCQVLCMNRR.I
*	AMG1_2_04162012-02.3175.3175.2	2.6681	0.2179	0.999	1239.56	1239.56	-0.4	1	5.21611	6.56	0.812	1	K.MWLANDGNYR.E
*	AMG1_2_04162012-02.4574.4574.2	4.6952	0.4931	1	2558.3	2558.3	1	1	9.2357	4.03	0.714	1	K.QREELEEFQLPIEISEALEQK.S
[truncated: 2,286 more rows]

## Sheet: YFP-AHG1 (ex3; -ABA)
Supplementary Data 1. List of AHG1-interacting protein candidates in the YFP-AHG1ox plants derived from LC-MS/MS data.
DTASelect v2.1.3
Reference: Cociorva D, Tabb DL, Yates JR 3rd, "Validation of tandem mass spectrometry database search results using DTASelect", Current Protocols in Bioinformatics, Chapter 13, Unit 13.4 (2007).
/ip2_garibaldi/yrc/Noriyuki_2/AHG_03_2016_07_06_13_83324/search/projects2016_07_26_14_100857
/data/2/rpark/ip2_data/yrc/database///UniProt_Arabidopsis_thaliana_Nori_08-23-2011_reversed.fasta
ProLuCID 1.3.5 in SQT format.
-p 2 -y 1 --trypstat --pfp 0.01 --extra --pI -DM 10 --DB --dm -in -t 1 --brief --quiet
Jump to the summary table.
sequest.params modifications:
TRUE	Use criteria
0	Minimum peptide probability
0.727969	Peptide global false discovery rate
0	Minimum protein probability
1	Protein false discovery rate
1	Minimum charge state
50	Maximum charge state
-1	Minimum ion proportion
10000	Maximum Sp rank
-1	Minimum Sp score
10	Maximum mass deviation (ppm)
TRUE	Define delta mass with respect to nearest isotope
Include	Modified peptide inclusion
Half	Tryptic status requirement
FALSE	Multiple, ambiguous IDs allowed
Ignore	Peptide validation handling
Salt step	Purge duplicate peptides by protein
FALSE	Include only loci with unique peptide
FALSE	Remove subset proteins
Ignore	Locus validation handling
0	Minimum modified peptides per locus
2	Minimum peptides per locus
Locus Key:
Validation Status	Locus	Sequence Count	Spectrum Count	Sequence Coverage	Length	MolWt	pI	NSAF	EMPAI	Descriptive Name
Similarity Key:
Locus	# of identical peptides	# of differing peptides
U	YFP	64	103	0.839	254	28699	6	0.0637604	5.9024	254 AA| 28699 MW| 5594288F310C2FD0 CRC64
	Filename	XCorr	DeltCN	Conf%	ObsM+H+	CalcM+H+	PPM	SpR	Prob Score	pI	Ion%	#	Sequence
	AMG1_3_04172012-03.5219.5219.3	7.2419	0.4668	1	2751.47	2751.46	4.6	1	9.64185	4.58	0.719	1	M.VSKGEELFTGVVPILVELDGDVNGHK.F
	AMG1_3_04172012-03.5220.5220.4	4.0578	0.3248	1	2751.47	2751.46	6.1	1	5.37158	4.58	0.462	1	M.VSKGEELFTGVVPILVELDGDVNGHK.F
	AMG1_3_04172012-03.5340.5340.4	6.2126	0.3414	1	4236.11	4236.1	1.7	1	7.09028	4.42	0.414	1	M.VSKGEELFTGVVPILVELDGDVNGHKFSVSGEGEGDATYGK.L
	AMG1_3_04172012-04.3563.3563.3	5.1398	0.5741	1	4691.42	4691.41	1.4	1	9.48305	4.63	0.5	1	M.VSKGEELFTGVVPILVELDGDVNGHKFSVSGEGEGDATYGKLTLK.F
	AMG1_3_04172012-02.4596.4596.2	6.1891	0.5809	1	2437.26	2437.26	-1.7	1	11.2413	4.25	0.806	1	K.GEELFTGVVPILVELDGDVNGHK.F
	AMG1_3_04172012-02.4535.4535.3	3.7929	0.4169	1	3921.93	3921.9	6	1	7.48266	4.2	0.348	1	K.GEELFTGVVPILVELDGDVNGHKFSVSGEGEGDATYGK.L
	AMG1_3_04172012-02.4486.4486.4	3.2886	0.2259	0.998	4377.22	4377.21	2.6	1	5.5024	4.42	0.327	1	K.GEELFTGVVPILVELDGDVNGHKFSVSGEGEGDATYGKLTLK.F
	AMG1_3_04172012-02.4488.4488.5	2.2461	0.1085	0.956	4377.22	4377.21	1.3	34	4.27937	4.42	0.253	1	K.GEELFTGVVPILVELDGDVNGHKFSVSGEGEGDATYGKLTLK.F
	AMG1_3_04172012-02.2563.2563.2	4.2662	0.534	1	1503.66	1503.66	2.9	1	9.49397	4.14	0.92	2	K.FSVSGEGEGDATYGK.L
	AMG1_3_04172012-02.3004.3004.2	5.6408	0.528	1	1958.97	1958.97	1.1	1	9.12418	4.72	0.75	1	K.FSVSGEGEGDATYGKLTLK.F
	AMG1_3_04172012-02.3006.3006.3	2.1701	0.2123	0.994	1958.97	1958.97	-0.5	2	5.12113	4.72	0.455	1	K.FSVSGEGEGDATYGKLTLK.F
	AMG1_3_04172012-03.1732.1732.2	2.197	0.1203	0.587	851.419	851.419	-0.6	1	4.85639	8.26	1	1	Y.GLQCFAR.Y
	AMG1_3_04172012-04.1423.1423.2	2.4219	0.2561	0.908	851.418	851.419	-1.2	1	5.5415	8.26	1	1	Y.GLQCFAR.Y
	AMG1_3_04172012-03.3468.3468.2	4.5051	0.597	1	2068.96	2068.95	3	1	10.8108	5.8	0.821	1	K.QHDFFKSAMPEGYVQER.T
	AMG1_3_04172012-02.2249.2249.2	2.8946	0.3338	1	1266.58	1266.58	-0.3	1	6.87253	4.46	1	2	K.SAMPEGYVQER.T
	AMG1_3_04172012-03.602.602.2	1.4843	0.17	0.968	1266.58	1266.58	-1.6	1	4.89662	4.46	0.562	1	K.SAMPEGYVQER.T
	AMG1_3_04172012-02.2672.2672.2	3.3072	0.2276	1	1347.66	1347.66	0.8	1	6.5067	6.56	0.889	1	R.TIFFKDDGNYK.T
	AMG1_3_04172012-03.2468.2468.2	4.1948	0.5327	1	1604.81	1604.81	1.4	1	8.41942	8.64	0.9	3	R.TIFFKDDGNYKTR.A
	AMG1_3_04172012-04.2258.2258.2	3.9457	0.4555	1	1604.81	1604.81	-0.8	1	8.41467	8.64	0.905	1	R.TIFFKDDGNYKTR.A
	AMG1_3_04172012-03.2860.2860.3	2.7747	0.4687	1	1604.8	1604.81	-1.6	1	7.59451	8.64	0.763	3	R.TIFFKDDGNYKTR.A
	AMG1_3_04172012-04.2260.2260.3	2.2263	0.406	1	1604.8	1604.81	-1.9	1	6.74969	8.64	0.622	1	R.TIFFKDDGNYKTR.A
	AMG1_3_04172012-03.3148.3148.2	4.7908	0.4849	1	1734.91	1734.91	0.1	1	7.96145	6.56	0.88	2	K.TRAEVKFEGDTLVNR.I
	AMG1_3_04172012-04.4852.4852.3	3.6179	0.3526	1	2218.22	2218.22	0	1	5.56114	6.34	0.554	1	K.TRAEVKFEGDTLVNRIELK.G
	AMG1_3_04172012-02.2930.2930.2	4.2656	0.5	1	1477.76	1477.76	0	1	8.05868	4.72	0.95	3	R.AEVKFEGDTLVNR.I
	AMG1_3_04172012-03.3161.3161.2	3.9398	0.5203	1	1477.76	1477.76	-0.2	1	7.88362	4.72	0.905	1	R.AEVKFEGDTLVNR.I
	AMG1_3_04172012-02.2695.2695.3	2.9095	0.1992	0.998	1477.76	1477.76	-0.7	1	4.51237	4.72	0.784	1	R.AEVKFEGDTLVNR.I
	AMG1_3_04172012-02.3360.3360.2	6.0997	0.3898	1	1961.07	1961.07	0.9	1	7.31863	4.89	0.792	8	R.AEVKFEGDTLVNRIELK.G
	AMG1_3_04172012-03.4290.4290.2	5.8174	0.4313	1	1961.07	1961.07	2	1	6.55364	4.89	0.833	4	R.AEVKFEGDTLVNRIELK.G
	AMG1_3_04172012-02.3296.3296.3	3.7904	0.3121	1	1961.07	1961.07	-1.2	1	5.95047	4.89	0.646	7	R.AEVKFEGDTLVNRIELK.G
	AMG1_3_04172012-03.5227.5227.3	3.5039	0.3016	1	1961.08	1961.07	2.6	1	5.95211	4.89	0.583	2	R.AEVKFEGDTLVNRIELK.G
	AMG1_3_04172012-02.3290.3290.4	2.25	0.3084	0.998	1961.06	1961.07	-3.1	1	5.40893	4.89	0.456	5	R.AEVKFEGDTLVNRIELK.G
	AMG1_3_04172012-03.3902.3902.4	2.2329	0.327	0.998	1961.07	1961.07	1.2	16	5.13316	4.89	0.378	2	R.AEVKFEGDTLVNRIELK.G
	AMG1_3_04172012-02.2480.2480.2	3.3049	0.3544	1	1050.52	1050.52	-1.2	1	6.45767	4.46	1	1	K.FEGDTLVNR.I
	AMG1_3_04172012-02.3122.3122.3	2.0742	0.4085	1	1533.83	1533.83	-0.9	2	5.80131	4.72	0.55	1	K.FEGDTLVNRIELK.G
	AMG1_3_04172012-03.3845.3845.2	5.9117	0.3873	1	2026.09	2026.1	-0.9	1	8.47144	5.74	0.815	1	R.IELKGIDFKEDGNILGHK.L
	AMG1_3_04172012-03.3301.3301.2	5.4401	0.4999	1	1542.79	1542.79	1.3	1	7.78335	5.8	0.955	1	K.GIDFKEDGNILGHK.L
	AMG1_3_04172012-03.3344.3344.3	3.7878	0.3464	1	1542.79	1542.79	-0.6	1	5.99285	5.8	0.825	1	K.GIDFKEDGNILGHK.L
	AMG1_3_04172012-03.3828.3828.2	4.9434	0.5352	1	1784.92	1784.92	3.1	1	9.24726	4.89	0.905	1	K.GIDFKEDGNILGHKLE.Y
	AMG1_3_04172012-03.4013.4013.2	2.9922	0.3956	0.958	2062.03	2062.02	0.8	1	5.92294	4.89	0.727	1	K.GIDFKEDGNILGHKLEYN.Y
	AMG1_3_04172012-03.4062.4062.2	5.3331	0.543	1	2339.14	2339.13	2.3	1	8.44767	4.89	0.692	1	K.GIDFKEDGNILGHKLEYNYN.S
	AMG1_3_04172012-02.2948.2948.2	5.6137	0.5111	1	1973.91	1973.91	1.6	1	8.28988	5.63	0.92	1	K.LEYNYNSHNVYIMADK.Q
	AMG1_3_04172012-02.2961.2961.3	3.3969	0.4662	1	1973.9	1973.91	-1.4	1	7.54196	5.63	0.651	1	K.LEYNYNSHNVYIMADK.Q
	AMG1_3_04172012-03.3264.3264.4	2.0165	0.135	0.963	2230.06	2230.06	-1.9	1	5.00139	7.25	0.59	1	K.LEYNYNSHNVYIMADKQK.N
	AMG1_3_04172012-04.1196.1196.2	3.8563	0.507	1	1433.72	1433.72	-0.7	1	9.20021	8.64	0.842	1	N.SHNVYIMADKQK.N
	AMG1_3_04172012-03.2081.2081.2	2.8398	0.4018	0.959	1566.79	1566.79	-0.5	1	6.34666	4.72	0.714	1	K.IRHNIEDGSVQLAD.H
	AMG1_3_04172012-03.2470.2470.2	3.5251	0.4401	0.962	2237.07	2237.07	0	1	7.29174	5.52	0.586	1	K.IRHNIEDGSVQLADHYQQN.T
	AMG1_3_04172012-03.3353.3353.3	3.5601	0.3725	1	2720.31	2720.3	1.3	1	7.75628	4.84	0.452	1	K.IRHNIEDGSVQLADHYQQNTPIGD.G
	AMG1_3_04172012-03.4374.4374.3	6.1074	0.6206	1	4534.21	4534.19	4.5	1	10.3379	4.95	0.605	1	R.HNIEDGSVQLADHYQQNTPIGDGPVLLPDNHYLSYQSALSK.D
	AMG1_3_04172012-03.4401.4401.3	5.3346	0.5548	1	4649.23	4649.22	2.7	1	10.4183	4.68	0.667	1	R.HNIEDGSVQLADHYQQNTPIGDGPVLLPDNHYLSYQSALSKD.P
	AMG1_3_04172012-03.4400.4400.4	8.1644	0.5816	1	4649.22	4649.22	1.1	1	10.4626	4.68	0.37	1	R.HNIEDGSVQLADHYQQNTPIGDGPVLLPDNHYLSYQSALSKD.P
	AMG1_3_04172012-03.4235.4235.3	3.7952	0.5169	1	5117.47	5117.45	3.1	1	8.67945	4.8	0.573	1	R.HNIEDGSVQLADHYQQNTPIGDGPVLLPDNHYLSYQSALSKDPNEK.R
	AMG1_3_04172012-03.4234.4234.5	4.7637	0.4406	1	5117.45	5117.45	0.8	1	7.21717	4.8	0.39	1	R.HNIEDGSVQLADHYQQNTPIGDGPVLLPDNHYLSYQSALSKDPNEK.R
	AMG1_3_04172012-03.4087.4087.4	4.4117	0.5357	1	5273.56	5273.55	1.7	1	8.10999	5.13	0.428	1	R.HNIEDGSVQLADHYQQNTPIGDGPVLLPDNHYLSYQSALSKDPNEKR.D
	AMG1_3_04172012-03.4547.4547.5	4.8585	0.3633	1	5273.59	5273.55	6.9	1	6.27218	5.13	0.472	2	R.HNIEDGSVQLADHYQQNTPIGDGPVLLPDNHYLSYQSALSKDPNEKR.D
	AMG1_3_04172012-04.4140.4140.4	2.6827	0.2077	0.997	3305.66	3305.65	0.9	1	4.61998	4.71	0.394	1	K.DPNEKRDHMVLLEFVTAAGITLGMDELYK.G
	AMG1_3_04172012-04.4970.4970.2	5.1171	0.5618	1	2566.3	2566.29	4.6	1	10.1152	4.4	0.677	1	R.DHMVLLEFVTAAGITLGMDELYK.G
	AMG1_3_04172012-04.4742.4742.3	4.6457	0.4412	1	2566.3	2566.29	1.6	1	7.13599	4.4	0.517	5	R.DHMVLLEFVTAAGITLGMDELYK.G
	AMG1_3_04172012-04.4979.4979.3	2.6363	0.3309	0.907	3267.66	3267.65	0.9	1	5.30416	4.25	0.44	1	R.DHMVLLEFVTAAGITLGMDELYKGTEITSL.Y
	AMG1_3_04172012-04.4895.4895.2	4.8692	0.6571	1	3558.83	3558.81	4.3	1	11.9667	4.58	0.857	1	R.DHMVLLEFVTAAGITLGMDELYKGTEITSLYK.K
	AMG1_3_04172012-04.4876.4876.3	6.5124	0.6069	1	3558.83	3558.81	4.5	1	10.3567	4.58	0.582	3	R.DHMVLLEFVTAAGITLGMDELYKGTEITSLYK.K
	AMG1_3_04172012-04.5388.5388.4	3.0214	0.1932	0.997	3558.8	3558.81	-2.1	120	4.36619	4.58	0.25	2	R.DHMVLLEFVTAAGITLGMDELYKGTEITSLYK.K
	AMG1_3_04172012-04.4726.4726.4	6.6862	0.557	1	3686.91	3686.91	1.7	1	9.73201	5	0.582	1	R.DHMVLLEFVTAAGITLGMDELYKGTEITSLYKK.A
	AMG1_3_04172012-02.2651.2651.2	3.0428	0.3236	1	1011.53	1011.54	-1.1	1	6.77446	6.56	1	1	K.GTEITSLYK.K
	AMG1_3_04172012-02.2222.2222.2	2.5506	0.3561	1	1139.63	1139.63	-0.1	1	6.05141	8.64	1	1	K.GTEITSLYKK.A
U	AT5G51760.1	107	302	0.784	416	46043	5.6	0.114146	5.08135	| Symbols: AHG1 | Protein phosphatase 2C family protein | chr5:21026916-21028912 FORWARD LENGTH=416
	Filename	XCorr	DeltCN	Conf%	ObsM+H+	CalcM+H+	PPM	SpR	Prob Score	pI	Ion%	#	Sequence
	AMG1_3_04172012-02.1691.1691.2	3.072	0.3097	0.962	1305.63	1305.63	-0.4	1	4.98752	4.46	0.905	1	R.TISTGRGDDVSPT.K
	AMG1_3_04172012-02.1273.1273.2	3.806	0.2574	1	1433.72	1433.72	0	1	5.21336	6.56	0.826	3	R.TISTGRGDDVSPTK.C
	AMG1_3_04172012-02.1482.1482.2	3.1589	0.4222	0.968	1593.75	1593.75	-2.1	1	6.26949	6.56	0.682	1	R.TISTGRGDDVSPTKC.R
	AMG1_3_04172012-03.1336.1336.2	4.7186	0.4413	1	1749.86	1749.85	1.7	1	8.19042	8.26	0.72	2	R.TISTGRGDDVSPTKCR.E
	AMG1_3_04172012-04.1150.1150.2	4.0613	0.3449	1	1391.7	1391.7	-0.1	1	6.52377	10.06	0.909	1	R.RQAAVFGEPSSSR.N
	AMG1_3_04172012-03.1538.1538.3	3.5644	0.1798	1	1391.7	1391.7	-1.1	1	3.92559	10.06	0.743	1	R.RQAAVFGEPSSSR.N
	AMG1_3_04172012-03.1474.1474.2	3.0795	0.152	1	1505.75	1505.75	0.6	1	3.48635	10.06	0.773	1	R.QAAVFGEPSSSRNR.D
	AMG1_3_04172012-03.4035.4035.2	3.073	0.2693	1	2200.05	2200.05	3	1	5.26147	4.89	0.692	1	R.NRDRTDMEVYSSFDVPLR.K
	AMG1_3_04172012-03.3927.3927.3	3.8261	0.4408	1	2200.05	2200.05	1.8	1	7.71572	4.89	0.654	1	R.NRDRTDMEVYSSFDVPLR.K
	AMG1_3_04172012-03.3700.3700.2	4.5427	0.4316	1	2328.14	2328.14	-0.3	1	6.60248	6.34	0.679	1	R.NRDRTDMEVYSSFDVPLRK.Q
	AMG1_3_04172012-03.3698.3698.3	4.3546	0.5457	1	2328.14	2328.14	0	1	7.84395	6.34	0.579	2	R.NRDRTDMEVYSSFDVPLRK.Q
	AMG1_3_04172012-04.3599.3599.4	3.4883	0.3423	1	2328.13	2328.14	-2.5	1	6.49408	6.34	0.5	1	R.NRDRTDMEVYSSFDVPLRK.Q
	AMG1_3_04172012-03.3510.3510.2	3.9273	0.4188	0.96	2456.2	2456.2	0.1	1	7.18207	6.34	0.571	1	R.NRDRTDMEVYSSFDVPLRKQ.A
	AMG1_3_04172012-02.3590.3590.2	4.9998	0.507	1	1929.91	1929.9	3.1	1	8.58527	4.4	0.8	1	R.DRTDMEVYSSFDVPLR.K
	AMG1_3_04172012-02.3548.3548.3	3.0497	0.3574	1	1929.91	1929.9	4.8	1	6.6022	4.4	0.542	1	R.DRTDMEVYSSFDVPLR.K
	AMG1_3_04172012-02.3116.3116.2	4.7859	0.5462	1	2058	2058	3	1	8.75488	4.89	0.926	1	R.DRTDMEVYSSFDVPLRK.Q
	AMG1_3_04172012-02.3287.3287.3	5.7635	0.4681	1	2057.99	2058	-0.5	1	8.46812	4.89	0.76	3	R.DRTDMEVYSSFDVPLRK.Q
	AMG1_3_04172012-02.3154.3154.4	2.8515	0.2055	0.997	2057.99	2058	-0.7	1	4.52764	4.89	0.486	1	R.DRTDMEVYSSFDVPLRK.Q
	AMG1_3_04172012-02.3175.3175.3	5.7258	0.4925	1	2186.05	2186.05	-0.3	1	8.03977	4.89	0.621	1	R.DRTDMEVYSSFDVPLRKQ.A
	AMG1_3_04172012-02.3662.3662.2	2.8251	0.4182	1	1658.77	1658.77	1	1	7.48078	4.14	0.727	1	R.TDMEVYSSFDVPLR.K
	AMG1_3_04172012-02.3224.3224.2	4.3833	0.5348	1	1786.87	1786.87	0.1	1	8.66079	4.72	0.833	1	R.TDMEVYSSFDVPLRK.Q
	AMG1_3_04172012-02.3325.3325.3	2.5757	0.3998	1	1786.87	1786.87	-1.6	1	6.54895	4.72	0.652	1	R.TDMEVYSSFDVPLRK.Q
	AMG1_3_04172012-03.4938.4938.2	3.0244	0.3511	0.962	1501.8	1501.8	-0.2	1	7.19059	4.46	0.636	1	R.RSEIGGLPADIGGFL.A
	AMG1_3_04172012-03.4972.4972.2	2.117	0.2413	0.648	1766.95	1766.94	1.5	13	4.94906	4.46	0.367	1	R.RSEIGGLPADIGGFLAPP.A
	AMG1_3_04172012-03.4889.4889.2	3.5535	0.3561	0.97	1837.98	1837.98	1.1	1	6.51882	4.46	0.71	1	R.RSEIGGLPADIGGFLAPPA.A
	AMG1_3_04172012-03.4856.4856.2	3.2026	0.3578	0.961	1996.05	1996.05	-0.9	1	5.3424	4.46	0.545	1	R.RSEIGGLPADIGGFLAPPAAS.S
	AMG1_3_04172012-03.5093.5093.3	3.6735	0.5635	1	5258.57	5258.58	-0.7	1	9.11636	4.42	0.598	1	R.RSEIGGLPADIGGFLAPPAASSCQKSEAPVWKGEETEDEPLYGIVSVMGR.S
	AMG1_3_04172012-04.3488.3488.3	4.7126	0.5645	1	5258.59	5258.58	1.9	1	9.6028	4.42	0.571	1	R.RSEIGGLPADIGGFLAPPAASSCQKSEAPVWKGEETEDEPLYGIVSVMGR.S
	AMG1_3_04172012-03.5088.5088.4	4.6916	0.4356	1	5258.61	5258.58	6.7	1	6.63007	4.42	0.395	1	R.RSEIGGLPADIGGFLAPPAASSCQKSEAPVWKGEETEDEPLYGIVSVMGR.S
	AMG1_3_04172012-04.3486.3486.4	4.8745	0.4932	1	5258.58	5258.58	0.6	1	7.62091	4.42	0.421	1	R.RSEIGGLPADIGGFLAPPAASSCQKSEAPVWKGEETEDEPLYGIVSVMGR.S
	AMG1_3_04172012-04.3487.3487.5	2.2473	0.28	0.997	5258.58	5258.58	0	2	4.47556	4.42	0.296	1	R.RSEIGGLPADIGGFLAPPAASSCQKSEAPVWKGEETEDEPLYGIVSVMGR.S
	AMG1_3_04172012-03.4801.4801.3	3.8993	0.4202	1	2343.17	2343.16	1.3	1	6.11512	4.46	0.656	1	R.SEIGGLPADIGGFLAPPAASSCQK.S
	AMG1_3_04172012-03.5312.5312.4	2.3606	0.3231	0.998	5102.48	5102.48	-0.2	25	5.10214	4.19	0.194	1	R.SEIGGLPADIGGFLAPPAASSCQKSEAPVWKGEETEDEPLYGIVSVMGR.S
	AMG1_3_04172012-02.2086.2086.2	2.1881	0.1617	0.998	816.425	816.425	-0.3	2	4.84551	6.56	0.727	1	K.SEAPVWK.G
	AMG1_3_04172012-02.3790.3790.2	4.0284	0.4669	1	2248.07	2248.07	2.2	1	6.65878	3.8	0.75	1	K.SEAPVWKGEETEDEPLYGIV.S
	AMG1_3_04172012-02.3676.3676.2	3.9387	0.4786	1	2335.1	2335.1	1.2	1	8.27678	3.8	0.808	1	K.SEAPVWKGEETEDEPLYGIVS.V
	AMG1_3_04172012-02.4085.4085.2	6.0836	0.5936	1	2778.33	2778.33	0	1	10.551	4.12	0.929	2	K.SEAPVWKGEETEDEPLYGIVSVMGR.S
	AMG1_3_04172012-02.4084.4084.3	5.6039	0.5517	1	2778.33	2778.33	0	1	9.47002	4.12	0.652	3	K.SEAPVWKGEETEDEPLYGIVSVMGR.S
	AMG1_3_04172012-02.3914.3914.4	5.1445	0.4998	1	2778.33	2778.33	-0.7	1	7.92382	4.12	0.495	1	K.SEAPVWKGEETEDEPLYGIVSVMGR.S
	AMG1_3_04172012-02.4030.4030.2	5.5735	0.5759	1	1980.91	1980.92	-4.1	1	10.0753	3.86	0.828	1	K.GEETEDEPLYGIVSVMGR.S
	AMG1_3_04172012-02.1805.1805.2	3.4093	0.1989	0.952	1247.63	1247.63	-1.4	1	5.07978	6.56	0.833	1	R.KMEDSVTVKPN.L
	AMG1_3_04172012-03.2141.2141.2	4.993	0.5029	1	2116.06	2116.05	2	1	8.45886	6.56	0.828	2	K.MEDSVTVKPNLCKPEVNR.Q
	AMG1_3_04172012-03.2327.2327.3	4.4078	0.4274	1	2116.05	2116.05	-0.2	1	7.40775	6.56	0.7	1	K.MEDSVTVKPNLCKPEVNR.Q
	AMG1_3_04172012-03.2182.2182.4	2.2135	0.1342	0.968	2116.05	2116.05	-0.6	1	3.7599	6.56	0.506	1	K.MEDSVTVKPNLCKPEVNR.Q
	AMG1_3_04172012-03.1683.1683.2	4.3019	0.3975	0.957	1985.02	1985.01	2	1	6.91605	6.56	0.704	1	M.EDSVTVKPNLCKPEVNR.Q
	AMG1_3_04172012-02.2977.2977.2	4.8684	0.3911	1	2732.24	2732.24	1.7	1	9.43765	3.79	0.889	1	F.VKEELEQNLEEEEEGSENDVVER.K
	AMG1_3_04172012-02.2976.2976.3	5.7518	0.4711	1	2732.24	2732.24	0.8	1	7.91055	3.79	0.661	1	F.VKEELEQNLEEEEEGSENDVVER.K
	AMG1_3_04172012-02.2965.2965.2	5.5486	0.4287	1	2633.17	2633.17	0.6	1	7.26863	3.79	0.815	1	K.EELEQNLEEEEEGSENDVVERK.W
	AMG1_3_04172012-02.2858.2858.3	6.2257	0.5937	1	2817.16	2817.16	1.6	1	12.4684	4.72	0.687	1	K.RMDEMATSTCVCGTSVPLCNCDPR.E
	AMG1_3_04172012-03.3427.3427.3	5.4381	0.5919	1	2817.16	2817.16	0.3	1	10.9141	4.72	0.567	1	K.RMDEMATSTCVCGTSVPLCNCDPR.E
	AMG1_3_04172012-03.4685.4685.4	4.7721	0.5747	1	5604.57	5604.57	-0.4	1	8.74375	5.06	0.285	1	K.RMDEMATSTCVCGTSVPLCNCDPREAAISGSTAVTAVLTHDHIIVANTGDSR.A
	AMG1_3_04172012-04.3508.3508.4	3.5737	0.3621	1	5604.59	5604.57	3.4	1	5.28761	5.06	0.351	1	K.RMDEMATSTCVCGTSVPLCNCDPREAAISGSTAVTAVLTHDHIIVANTGDSR.A
	AMG1_3_04172012-02.2990.2990.2	3.4434	0.6231	1	2661.06	2661.05	2.1	1	11.0114	4.14	0.852	2	R.MDEMATSTCVCGTSVPLCNCDPR.E
	AMG1_3_04172012-02.3037.3037.3	3.7857	0.5322	1	2661.06	2661.05	1.3	1	8.53249	4.14	0.554	1	R.MDEMATSTCVCGTSVPLCNCDPR.E
	AMG1_3_04172012-03.4975.4975.4	3.1125	0.3864	1	5448.5	5448.47	5.5	50	6.56025	4.7	0.224	4	R.MDEMATSTCVCGTSVPLCNCDPREAAISGSTAVTAVLTHDHIIVANTGDSR.A
	AMG1_3_04172012-03.4982.4982.5	2.4117	0.2892	0.997	5448.49	5448.47	3.2	1	4.60808	4.7	0.311	3	R.MDEMATSTCVCGTSVPLCNCDPREAAISGSTAVTAVLTHDHIIVANTGDSR.A
	AMG1_3_04172012-03.5174.5174.2	7.4853	0.5769	1	2806.43	2806.43	0	1	9.94489	5.52	0.806	8	R.EAAISGSTAVTAVLTHDHIIVANTGDSR.A
	AMG1_3_04172012-03.4475.4475.3	6.4129	0.6101	1	2806.43	2806.43	0.6	1	10.8729	5.52	0.587	18	R.EAAISGSTAVTAVLTHDHIIVANTGDSR.A
	AMG1_3_04172012-04.5072.5072.3	4.8116	0.5002	1	2806.43	2806.43	-1.6	1	8.31692	5.52	0.5	10	R.EAAISGSTAVTAVLTHDHIIVANTGDSR.A
	AMG1_3_04172012-03.4698.4698.4	1.6778	0.2885	0.992	2806.43	2806.43	-0.6	1	5.18251	5.52	0.393	4	R.EAAISGSTAVTAVLTHDHIIVANTGDSR.A
	AMG1_3_04172012-04.4854.4854.4	1.673	0.2429	0.97	2806.43	2806.43	-2	3	5.19285	5.52	0.339	1	R.EAAISGSTAVTAVLTHDHIIVANTGDSR.A
	AMG1_3_04172012-03.2488.2488.2	3.8979	0.3098	0.97	1508.72	1508.72	-0.1	1	6.91646	5.63	1	1	R.NGMAIPLSNDHKPD.R
	AMG1_3_04172012-04.1980.1980.3	2.9127	0.3526	1	2162.04	2162.04	-1	1	5.62949	5.74	0.679	1	R.NGMAIPLSNDHKPDRPDER.A
	AMG1_3_04172012-04.1981.1981.4	2.3213	0.2374	0.997	2162.04	2162.04	-1.8	2	5.26648	5.74	0.469	2	R.NGMAIPLSNDHKPDRPDER.A
	AMG1_3_04172012-03.2316.2316.2	3.172	0.3632	0.958	1675.82	1675.81	1.7	1	4.88568	5.74	0.636	1	I.PLSNDHKPDRPDER.A
	AMG1_3_04172012-03.1329.1329.2	2.9285	0.0669	0.998	900.501	900.501	-0.3	3	4.35847	10.06	0.933	1	R.ARIEAAGGR.V
	AMG1_3_04172012-03.2515.2515.2	2.6556	0.2353	1	1482.84	1482.84	-0.4	1	4.07896	6.56	0.64	1	R.IEAAGGRVLVVDGAR.V
	AMG1_3_04172012-02.2018.2018.2	1.6031	0.0156	0.955	828.493	828.494	-0.6	6	2.38071	6.56	0.538	1	R.VLVVDGAR.V
	AMG1_3_04172012-02.3688.3688.2	4.7726	0.5043	1	1339.79	1339.79	-0.6	1	8.47102	4.46	1	1	R.VLVVDGARVEGIL.A
	AMG1_3_04172012-02.3663.3663.2	2.646	0.2912	0.9	1598.91	1598.91	0.2	1	6.05458	4.46	0.654	1	R.VLVVDGARVEGILATS.R
	AMG1_3_04172012-03.5545.5545.2	4.2261	0.2276	1	1755.01	1755.01	0	1	6.4407	6.56	0.714	14	R.VLVVDGARVEGILATSR.A
	AMG1_3_04172012-04.586.586.2	2.1496	0.2408	0.998	1755.01	1755.01	-0.2	1	5.33486	6.56	0.286	2	R.VLVVDGARVEGILATSR.A
	AMG1_3_04172012-03.4068.4068.3	4.6295	0.4447	1	1755.01	1755.01	-0.3	1	8.10796	6.56	0.74	9	R.VLVVDGARVEGILATSR.A
	AMG1_3_04172012-04.4133.4133.3	3.6658	0.3804	1	1755.01	1755.01	-0.1	1	7.44573	6.56	0.654	6	R.VLVVDGARVEGILATSR.A
	AMG1_3_04172012-03.4185.4185.2	2.7633	0.1389	0.651	1542.86	1542.86	2.3	5	5.20148	6.56	0.542	1	L.VVDGARVEGILATSR.A
	AMG1_3_04172012-03.2033.2033.2	4.1805	0.3385	0.962	1229.7	1229.7	0.1	1	6.60872	10.06	1	2	D.GARVEGILATSR.A
	AMG1_3_04172012-02.2434.2434.2	3.2609	0.2802	1	945.536	945.536	-0.7	1	5.70725	6.56	1	2	R.VEGILATSR.A
	AMG1_3_04172012-03.1973.1973.2	3.0974	0.2913	1	945.535	945.536	-1.6	1	6.05773	6.56	0.933	2	R.VEGILATSR.A
	AMG1_3_04172012-02.4787.4787.2	4.9201	0.5622	1	3235.54	3235.54	0.9	1	8.45587	4.12	0.926	1	R.RESGDECLVLASDGLWDVLSSQLACDIAR.F
	AMG1_3_04172012-03.5824.5824.2	2.8907	0.4559	1	3235.54	3235.54	0.9	1	6.8795	4.12	0.778	1	R.RESGDECLVLASDGLWDVLSSQLACDIAR.F
	AMG1_3_04172012-02.4785.4785.3	6.7461	0.5743	1	3235.54	3235.54	0.6	1	10.4321	4.12	0.649	4	R.RESGDECLVLASDGLWDVLSSQLACDIAR.F
	AMG1_3_04172012-03.5731.5731.3	6.542	0.6389	1	3235.53	3235.54	-3.1	1	10.8452	4.12	0.644	6	R.RESGDECLVLASDGLWDVLSSQLACDIAR.F
	AMG1_3_04172012-02.4794.4794.4	4.3751	0.3732	1	3235.54	3235.54	2	1	6.58304	4.12	0.387	1	R.RESGDECLVLASDGLWDVLSSQLACDIAR.F
	AMG1_3_04172012-02.5847.5847.2	5.6636	0.4999	1	3079.43	3079.43	-0.4	1	8.41962	3.8	0.786	9	R.ESGDECLVLASDGLWDVLSSQLACDIAR.F
	AMG1_3_04172012-03.6684.6684.2	6.4741	0.5006	1	3079.42	3079.43	-4.7	1	8.61925	3.8	0.929	9	R.ESGDECLVLASDGLWDVLSSQLACDIAR.F
	AMG1_3_04172012-04.4435.4435.2	5.5557	0.4983	1	3079.44	3079.43	0.9	1	7.74936	3.8	0.821	4	R.ESGDECLVLASDGLWDVLSSQLACDIAR.F
	AMG1_3_04172012-02.6149.6149.3	5.1944	0.527	1	3079.43	3079.43	-1	1	8.99193	3.8	0.527	10	R.ESGDECLVLASDGLWDVLSSQLACDIAR.F
	AMG1_3_04172012-03.6068.6068.3	5.3498	0.4739	1	3079.44	3079.43	0.3	1	8.50532	3.8	0.48	12	R.ESGDECLVLASDGLWDVLSSQLACDIAR.F
	AMG1_3_04172012-04.4395.4395.3	6.1399	0.4895	1	3079.43	3079.43	0.1	1	7.87209	3.8	0.597	10	R.ESGDECLVLASDGLWDVLSSQLACDIAR.F
	AMG1_3_04172012-04.4281.4281.4	7.001	0.5492	1	3079.45	3079.43	4.5	1	9.4603	3.8	0.526	1	R.ESGDECLVLASDGLWDVLSSQLACDIAR.F
	AMG1_3_04172012-02.5208.5208.2	2.8778	0.4579	0.968	2190.1	2190.09	6.5	1	6.70995	4.14	0.567	1	V.LASDGLWDVLSSQLACDIAR.F
	AMG1_3_04172012-02.3354.3354.2	3.3396	0.432	0.964	1447.72	1447.72	0.3	1	8.04995	4.46	0.727	1	W.DVLSSQLACDIAR.F
	AMG1_3_04172012-02.3066.3066.2	5.6235	0.4177	1	1836.89	1836.89	1.6	1	6.86087	4.72	0.92	1	R.FCLREETPSSLDLNR.M
	AMG1_3_04172012-03.3526.3526.2	5.5163	0.3762	1	1836.89	1836.89	1.8	1	7.02772	4.72	0.88	2	R.FCLREETPSSLDLNR.M
	AMG1_3_04172012-03.3531.3531.3	4.748	0.4653	1	1836.89	1836.89	-0.1	1	7.98933	4.72	0.857	1	R.FCLREETPSSLDLNR.M
	AMG1_3_04172012-02.3110.3110.3	4.6038	0.533	1	3523.55	3523.55	2.2	1	8.24398	4.19	0.553	1	R.FCLREETPSSLDLNRMAQEDDNDGEQNPSR.S
	AMG1_3_04172012-02.3121.3121.4	4.4079	0.3489	1	3523.55	3523.55	1.2	1	6.84009	4.19	0.477	1	R.FCLREETPSSLDLNRMAQEDDNDGEQNPSR.S
	AMG1_3_04172012-02.790.790.2	5.4596	0.4409	1	1705.67	1705.67	0	1	8.83675	3.86	0.958	2	R.MAQEDDNDGEQNPSR.S
	AMG1_3_04172012-02.3410.3410.3	4.831	0.5342	1	2731.3	2731.3	0.5	1	7.73045	4.25	0.646	1	R.MAQEDDNDGEQNPSRSVLAATLLTR.L
	AMG1_3_04172012-02.3382.3382.4	2.9895	0.2201	0.997	2731.3	2731.3	2.3	1	4.09152	4.25	0.416	1	R.MAQEDDNDGEQNPSRSVLAATLLTR.L
	AMG1_3_04172012-03.4546.4546.2	3.6628	0.2746	1	1044.64	1044.64	0.7	1	6.52785	10.06	1	4	R.SVLAATLLTR.L
	AMG1_3_04172012-02.3695.3695.2	4.1724	0.4416	1	1516.82	1516.82	-0.2	1	7.04169	4.46	0.783	3	R.QSSDNISVVVIDLK.N
	AMG1_3_04172012-03.4474.4474.2	4.2921	0.4526	1	1516.82	1516.82	0.2	1	7.75885	4.46	0.957	9	R.QSSDNISVVVIDLK.N
	AMG1_3_04172012-04.589.589.2	4.0022	0.4803	1	1516.82	1516.82	-0.2	1	9.46825	4.46	0.87	13	R.QSSDNISVVVIDLK.N
	AMG1_3_04172012-02.4399.4399.2	5.0889	0.5213	1	1932.99	1932.99	-0.2	1	8.94604	4.46	0.615	6	R.QSSDNISVVVIDLKNSSQ.-
	AMG1_3_04172012-03.4751.4751.2	5.7125	0.5236	1	1932.99	1932.99	2.1	1	10.1637	4.46	0.741	13	R.QSSDNISVVVIDLKNSSQ.-
	AMG1_3_04172012-04.5076.5076.2	4.3702	0.5012	1	1932.99	1932.99	0.9	1	8.15035	4.46	0.654	13	R.QSSDNISVVVIDLKNSSQ.-
U	AT3G56090.1	54	76	0.78	259	28837	5.8	0.0461383	5.0256	| Symbols: ATFER3, FER3 | ferritin 3 | chr3:20814350-20815984 REVERSE LENGTH=259
	Filename	XCorr	DeltCN	Conf%	ObsM+H+	CalcM+H+	PPM	SpR	Prob Score	pI	Ion%	#	Sequence
*	AMG1_3_04172012-03.5067.5067.3	6.7099	0.6224	1	4285.2	4285.19	3.2	1	11.5289	5.02	0.611	1	R.ASKSSTTTTSTLSGVVFEPFEEVKKEMDLVPSGQQLSLAR.H
*	AMG1_3_04172012-03.5065.5065.5	3.9861	0.4512	1	4285.19	4285.19	-0.3	3	6.44862	5.02	0.311	1	R.ASKSSTTTTSTLSGVVFEPFEEVKKEMDLVPSGQQLSLAR.H
*	AMG1_3_04172012-02.4498.4498.3	2.9456	0.4111	1	3571.78	3571.77	1.7	1	6.36423	4.25	0.514	1	K.SSTTTTSTLSGVVFEPFEEVKKEMDLVPSGQQL.S
*	AMG1_3_04172012-03.5378.5378.3	5.5797	0.5919	1	3999.04	3999.03	2.1	1	11.2881	4.57	0.47	2	K.SSTTTTSTLSGVVFEPFEEVKKEMDLVPSGQQLSLAR.H
*	AMG1_3_04172012-04.3567.3567.3	5.8322	0.6312	1	3999.03	3999.03	1.6	1	10.3131	4.57	0.538	1	K.SSTTTTSTLSGVVFEPFEEVKKEMDLVPSGQQLSLAR.H
*	AMG1_3_04172012-03.5170.5170.4	3.9523	0.3678	1	3999.04	3999.03	2.7	1	6.02217	4.57	0.388	1	K.SSTTTTSTLSGVVFEPFEEVKKEMDLVPSGQQLSLAR.H
*	AMG1_3_04172012-04.3574.3574.4	4.4997	0.4478	1	3999.03	3999.03	1.2	1	6.9062	4.57	0.402	1	K.SSTTTTSTLSGVVFEPFEEVKKEMDLVPSGQQLSLAR.H
*	AMG1_3_04172012-03.5208.5208.5	3.3601	0.3386	1	3999.04	3999.03	4.5	42	5.97009	4.57	0.29	1	K.SSTTTTSTLSGVVFEPFEEVKKEMDLVPSGQQLSLAR.H
*	AMG1_3_04172012-03.5169.5169.3	4.3771	0.4914	1	3420.77	3420.77	0.2	1	8.55153	4.57	0.573	1	T.STLSGVVFEPFEEVKKEMDLVPSGQQLSLAR.H
*	AMG1_3_04172012-03.5171.5171.4	3.1523	0.423	1	3420.78	3420.77	1	1	6.4326	4.57	0.358	1	T.STLSGVVFEPFEEVKKEMDLVPSGQQLSLAR.H
*	AMG1_3_04172012-04.4004.4004.4	7.509	0.4564	1	4767.25	4767.25	0.5	1	8.16475	4.7	0.362	1	R.HLYSPECEAAVNEQINVEYNVSYVYHALYAYFDRDNVALK.G
*	AMG1_3_04172012-04.4007.4007.5	4.896	0.3884	1	4767.27	4767.25	4.6	1	5.87118	4.7	0.403	1	R.HLYSPECEAAVNEQINVEYNVSYVYHALYAYFDRDNVALK.G
*	AMG1_3_04172012-03.3727.3727.2	6.0685	0.5454	1	2743.31	2743.3	4.1	1	9.03619	4.71	0.88	3	K.FFKESSVEEREHAELLMEYQNK.R
*	AMG1_3_04172012-03.3730.3730.3	5.9946	0.5895	1	2743.31	2743.3	0.7	1	9.50706	4.71	0.69	5	K.FFKESSVEEREHAELLMEYQNK.R
*	AMG1_3_04172012-04.671.671.3	1.6431	0.1199	0.904	2743.3	2743.3	-1.9	1	3.7098	4.71	0.2	1	K.FFKESSVEEREHAELLMEYQNK.R
*	AMG1_3_04172012-03.3480.3480.4	3.962	0.3684	1	2743.31	2743.3	1.2	1	6.07699	4.71	0.517	1	K.FFKESSVEEREHAELLMEYQNK.R
*	AMG1_3_04172012-02.2792.2792.2	5.7714	0.5046	1	2321.07	2321.07	0.1	1	8.93333	4.42	0.769	1	K.ESSVEEREHAELLMEYQNK.R
*	AMG1_3_04172012-02.2793.2793.3	7.2106	0.485	1	2321.07	2321.07	0.2	1	8.7485	4.42	0.627	1	K.ESSVEEREHAELLMEYQNK.R
*	AMG1_3_04172012-02.2653.2653.2	3.3114	0.396	1	2477.18	2477.17	1.4	1	6.60454	4.71	0.72	1	K.ESSVEEREHAELLMEYQNKR.G
*	AMG1_3_04172012-02.2757.2757.3	7.0968	0.4157	1	2477.18	2477.17	1.9	1	6.32805	4.71	0.8	1	K.ESSVEEREHAELLMEYQNKR.G
*	AMG1_3_04172012-03.3100.3100.3	7.4805	0.4656	1	2477.18	2477.17	1.1	1	7.62578	4.71	0.722	1	K.ESSVEEREHAELLMEYQNKR.G
*	AMG1_3_04172012-03.3022.3022.3	5.5456	0.4734	1	2747.32	2747.32	0.4	1	8.00117	5.08	0.6	1	K.ESSVEEREHAELLMEYQNKRGGR.V
*	AMG1_3_04172012-03.2469.2469.2	3.7776	0.3437	1	1660.81	1660.81	0.9	1	6.62798	5.8	0.857	1	R.EHAELLMEYQNKR.G
	AMG1_3_04172012-02.1724.1724.2	2.2723	0.0299	0.296	925.442	925.445	-2.4	1	4.51883	6.56	1	1	L.LMEYQNK.R
	AMG1_3_04172012-03.1371.1371.2	1.7943	0.0427	0.965	1081.54	1081.55	-1.7	5	4.43575	8.8	0.846	1	L.LMEYQNKR.G
*	AMG1_3_04172012-03.5153.5153.2	3.3941	0.5386	1	3499.76	3499.75	3.2	1	9.45327	4.42	0.741	1	K.LQPMVLPQSEFDHPEKGDALYAMELALSLEK.L
*	AMG1_3_04172012-04.3513.3513.3	3.4089	0.3609	1	3499.76	3499.75	3.3	1	6.04437	4.42	0.544	1	K.LQPMVLPQSEFDHPEKGDALYAMELALSLEK.L
*	AMG1_3_04172012-04.3522.3522.4	2.351	0.2139	0.994	3499.75	3499.75	0.6	1	4.21891	4.42	0.353	1	K.LQPMVLPQSEFDHPEKGDALYAMELALSLEK.L
*	AMG1_3_04172012-04.3791.3791.3	5.3043	0.5822	1	4083.08	4083.08	0.7	1	9.55537	4.53	0.518	1	K.LQPMVLPQSEFDHPEKGDALYAMELALSLEKLVNEK.L
	AMG1_3_04172012-02.4367.4367.2	2.7777	0.2005	1	1623.83	1623.83	1.6	1	5.11647	4.14	0.667	1	K.GDALYAMELALSLEK.L
*	AMG1_3_04172012-04.3749.3749.4	2.7755	0.2434	0.997	4282.27	4282.26	3	1	4.30546	4.53	0.357	1	K.LVNEKLLNLHSVASKNDDVQLADFIESVFLNEQVEAIK.K
*	AMG1_3_04172012-04.4017.4017.3	6.2317	0.5331	1	3386.72	3386.71	1.5	1	8.28496	4.12	0.662	1	K.LLNLHSVASKNDDVQLADFIESVFLNEQVE.A
*	AMG1_3_04172012-04.3873.3873.2	5.2503	0.5687	1	3698.95	3698.93	6.7	1	12.2654	4.42	0.885	1	K.LLNLHSVASKNDDVQLADFIESVFLNEQVEAIK.K
*	AMG1_3_04172012-04.3858.3858.3	7.5962	0.5621	1	3698.93	3698.93	1.7	1	9.57699	4.42	0.636	2	K.LLNLHSVASKNDDVQLADFIESVFLNEQVEAIK.K
*	AMG1_3_04172012-03.5516.5516.4	4.5458	0.2855	1	3698.93	3698.93	0.5	1	5.3187	4.42	0.382	1	K.LLNLHSVASKNDDVQLADFIESVFLNEQVEAIK.K
*	AMG1_3_04172012-04.3857.3857.4	4.6625	0.3608	1	3698.92	3698.93	-0.8	1	6.34009	4.42	0.382	2	K.LLNLHSVASKNDDVQLADFIESVFLNEQVEAIK.K
*	AMG1_3_04172012-04.3866.3866.5	2.2566	0.0069	0.9	3698.93	3698.93	0.8	1	2.77816	4.42	0.336	1	K.LLNLHSVASKNDDVQLADFIESVFLNEQVEAIK.K
*	AMG1_3_04172012-04.3660.3660.2	4.8422	0.5905	1	3827.05	3827.02	6.3	1	10.6643	4.71	0.885	1	K.LLNLHSVASKNDDVQLADFIESVFLNEQVEAIKK.I
*	AMG1_3_04172012-04.4348.4348.3	9.0712	0.5215	1	3827.02	3827.02	0.2	1	10.182	4.71	0.603	4	K.LLNLHSVASKNDDVQLADFIESVFLNEQVEAIKK.I
*	AMG1_3_04172012-04.3742.3742.4	8.4594	0.506	1	3827.02	3827.02	0.4	1	9.15694	4.71	0.595	7	K.LLNLHSVASKNDDVQLADFIESVFLNEQVEAIKK.I
*	AMG1_3_04172012-04.3827.3827.5	4.5898	0.2981	1	3827.02	3827.02	-0.7	1	5.07876	4.71	0.388	3	K.LLNLHSVASKNDDVQLADFIESVFLNEQVEAIKK.I
*	AMG1_3_04172012-02.4927.4927.3	4.9788	0.2136	1	2636.32	2636.31	2.6	1	6.01552	3.8	0.585	1	K.NDDVQLADFIESVFLNEQVEAIK.K
*	AMG1_3_04172012-02.4630.4630.2	6.2045	0.5272	1	2764.4	2764.4	-0.4	1	8.69256	4.12	0.852	1	K.NDDVQLADFIESVFLNEQVEAIKK.I
*	AMG1_3_04172012-03.5553.5553.2	5.5065	0.4731	1	2764.4	2764.4	-0.9	1	8.50546	4.12	0.926	1	K.NDDVQLADFIESVFLNEQVEAIKK.I
*	AMG1_3_04172012-04.3883.3883.2	5.2455	0.4887	1	2764.41	2764.4	1.9	1	8.20565	4.12	0.852	1	K.NDDVQLADFIESVFLNEQVEAIKK.I
*	AMG1_3_04172012-02.4669.4669.3	3.227	0.3198	1	2764.39	2764.4	-4.1	1	5.47973	4.12	0.5	1	K.NDDVQLADFIESVFLNEQVEAIKK.I
*	AMG1_3_04172012-04.3880.3880.3	2.2816	0.0878	0.946	2764.41	2764.4	3.3	4	3.3679	4.12	0.358	1	K.NDDVQLADFIESVFLNEQVEAIKK.I
*	AMG1_3_04172012-04.4640.4640.3	4.73	0.5309	1	3839.97	3839.97	0.5	1	7.49251	4.28	0.481	1	K.NDDVQLADFIESVFLNEQVEAIKKISEYVSQLR.R
*	AMG1_3_04172012-03.2751.2751.2	3.6596	0.3106	1	1222.68	1222.68	-1.4	1	6.50264	8.8	0.941	2	K.KISEYVSQLR.R
*	AMG1_3_04172012-02.2578.2578.2	3.3054	0.3122	1	1094.58	1094.58	-1.2	1	5.3767	6.56	0.933	1	K.ISEYVSQLR.R
*	AMG1_3_04172012-03.1859.1859.2	2.5569	0.2973	1	1250.68	1250.69	-0.9	1	4.81934	9.08	0.812	1	K.ISEYVSQLRR.L
*	AMG1_3_04172012-03.1823.1823.3	1.5559	0.0341	0.879	1250.68	1250.69	-0.3	1	2.728	9.08	0.481	1	K.ISEYVSQLRR.L
*	AMG1_3_04172012-03.4311.4311.2	3.0243	0.3047	1	1709.8	1709.8	0.8	1	6.1484	5.44	0.81	2	K.GHGTWHFDQELLGAAA.-
*	AMG1_3_04172012-03.4096.4096.3	1.2433	0.147	0.886	1709.8	1709.8	-0.6	6	4.66807	5.44	0.442	1	K.GHGTWHFDQELLGAAA.-
U	AT5G01600.1	41	49	0.702	255	28178	6.1	0.0302137	4.03501	| Symbols: ATFER1, FER1 | ferretin 1 | chr5:228149-229594 REVERSE LENGTH=255
	Filename	XCorr	DeltCN	Conf%	ObsM+H+	CalcM+H+	PPM	SpR	Prob Score	pI	Ion%	#	Sequence
*	AMG1_3_04172012-02.3907.3907.2	4.9141	0.5318	1	2525.21	2525.2	2	1	8.60916	4.14	0.793	1	A.AATVDTNNMPMTGVVFQPFEEVK.K
*	AMG1_3_04172012-02.3766.3766.2	2.4534	0.2996	0.862	2653.31	2653.3	3.8	20	5.14002	4.72	0.321	1	A.AATVDTNNMPMTGVVFQPFEEVKK.A
*	AMG1_3_04172012-02.3909.3909.2	5.3515	0.4899	1	2454.17	2454.17	1.6	1	8.47425	4.14	0.667	1	A.ATVDTNNMPMTGVVFQPFEEVK.K
*	AMG1_3_04172012-02.3759.3759.2	4.6893	0.464	1	2582.27	2582.26	2.2	1	8.2639	4.72	0.7	1	A.ATVDTNNMPMTGVVFQPFEEVKK.A
*	AMG1_3_04172012-02.3757.3757.3	4.5792	0.3149	1	2582.27	2582.26	2.7	1	6.81971	4.72	0.571	1	A.ATVDTNNMPMTGVVFQPFEEVKK.A
*	AMG1_3_04172012-03.3490.3490.2	3.4932	0.4623	1	1535.85	1535.85	0.4	1	6.61954	7.33	0.958	1	K.ADLAIPITSHASLAR.Q
*	AMG1_3_04172012-04.4003.4003.4	5.1788	0.5606	1	4466.05	4466.04	2	1	8.47694	4.42	0.352	1	R.FADASEAVINEQINVEYNVSYVYHSMYAYFDRDNVAMK.G
*	AMG1_3_04172012-02.1751.1751.2	2.3793	0.3455	1	1287.58	1287.59	-0.8	1	5.21197	4.4	0.75	1	K.FFKESSEEER.G
*	AMG1_3_04172012-03.1357.1357.2	6.0615	0.5084	1	1809.84	1809.84	1	1	8.61529	5	0.846	2	K.FFKESSEEERGHAEK.F
*	AMG1_3_04172012-03.1376.1376.3	2.452	0.3531	1	1809.84	1809.84	-1.4	1	5.49145	5	0.595	2	K.FFKESSEEERGHAEK.F
*	AMG1_3_04172012-03.3253.3253.3	7.0482	0.4676	1	2906.32	2906.32	0.9	1	9.83487	5.08	0.714	2	K.FFKESSEEERGHAEKFMEYQNQR.G
*	AMG1_3_04172012-03.3044.3044.4	5.1758	0.6015	1	2906.32	2906.32	-0.2	1	8.88604	5.08	0.557	1	K.FFKESSEEERGHAEKFMEYQNQR.G
*	AMG1_3_04172012-03.3054.3054.5	3.8701	0.4901	1	2906.31	2906.32	-1.3	1	6.91123	5.08	0.554	1	K.FFKESSEEERGHAEKFMEYQNQR.G
*	AMG1_3_04172012-02.2361.2361.2	3.8377	0.4595	1	2484.09	2484.08	0.2	1	8.13743	4.71	0.692	1	K.ESSEEERGHAEKFMEYQNQR.G
*	AMG1_3_04172012-02.2351.2351.3	5.665	0.4612	1	2484.09	2484.08	0.9	1	7.64581	4.71	0.792	1	K.ESSEEERGHAEKFMEYQNQR.G
*	AMG1_3_04172012-04.4128.4128.5	4.7196	0.4415	1	4023.06	4023.08	-5	6	7.2478	4.8	0.344	1	K.LHPIVSPISEFEHAEKGDALYAMELALSLEKLTNEK.L
	AMG1_3_04172012-02.4367.4367.2	2.7777	0.2005	1	1623.83	1623.83	1.6	1	5.11647	4.14	0.667	1	K.GDALYAMELALSLEK.L
*	AMG1_3_04172012-03.4699.4699.4	9.0337	0.635	1	4410.29	4410.28	2.4	1	10.2664	4.63	0.542	1	K.LTNEKLLNVHKVASENNDPQLADFVESEFLGEQIEAIKK.I
*	AMG1_3_04172012-03.5012.5012.3	7.6864	0.4916	1	3696.88	3696.88	2.5	1	10.6744	4.28	0.627	1	K.LLNVHKVASENNDPQLADFVESEFLGEQIEAIK.K
*	AMG1_3_04172012-03.5005.5005.4	3.44	0.1183	0.996	3696.88	3696.88	1.8	12	5.42053	4.28	0.309	1	K.LLNVHKVASENNDPQLADFVESEFLGEQIEAIK.K
*	AMG1_3_04172012-03.4779.4779.4	5.4514	0.5321	1	3824.98	3824.97	1.8	1	8.17542	4.53	0.545	1	K.LLNVHKVASENNDPQLADFVESEFLGEQIEAIKK.I
*	AMG1_3_04172012-03.4780.4780.5	4.2872	0.3939	1	3824.98	3824.97	1.5	1	6.39686	4.53	0.472	1	K.LLNVHKVASENNDPQLADFVESEFLGEQIEAIKK.I
*	AMG1_3_04172012-02.4414.4414.2	5.0451	0.6275	1	2992.45	2992.44	2	1	11.1411	3.69	0.821	1	K.VASENNDPQLADFVESEFLGEQIEAIK.K
*	AMG1_3_04172012-02.4411.4411.3	4.2479	0.4474	1	2992.45	2992.44	3.7	1	8.02181	3.69	0.507	1	K.VASENNDPQLADFVESEFLGEQIEAIK.K
*	AMG1_3_04172012-03.5315.5315.3	5.754	0.459	1	2992.45	2992.44	3.5	1	8.22353	3.69	0.479	1	K.VASENNDPQLADFVESEFLGEQIEAIK.K
*	AMG1_3_04172012-04.3590.3590.3	4.9915	0.4473	1	2992.44	2992.44	-0.1	1	7.78018	3.69	0.615	1	K.VASENNDPQLADFVESEFLGEQIEAIK.K
*	AMG1_3_04172012-02.4163.4163.2	4.1527	0.4698	1	3120.54	3120.54	1.6	1	7.75826	4.03	0.821	1	K.VASENNDPQLADFVESEFLGEQIEAIKK.I
*	AMG1_3_04172012-03.5039.5039.2	4.3375	0.4259	1	3120.54	3120.54	2.2	1	7.79994	4.03	0.852	1	K.VASENNDPQLADFVESEFLGEQIEAIKK.I
*	AMG1_3_04172012-02.4334.4334.3	4.7972	0.5453	1	3120.54	3120.54	0.6	1	8.50326	4.03	0.656	6	K.VASENNDPQLADFVESEFLGEQIEAIKK.I
*	AMG1_3_04172012-03.638.638.3	1.9399	0.1028	0.924	3120.54	3120.54	1.6	16	3.72633	4.03	0.157	1	K.VASENNDPQLADFVESEFLGEQIEAIKK.I
*	AMG1_3_04172012-02.4165.4165.4	4.7673	0.4503	1	3120.54	3120.54	0.5	1	8.08241	4.03	0.519	1	K.VASENNDPQLADFVESEFLGEQIEAIKK.I
*	AMG1_3_04172012-03.5042.5042.4	4.9329	0.4512	1	3120.54	3120.54	0.6	1	7.82252	4.03	0.505	1	K.VASENNDPQLADFVESEFLGEQIEAIKK.I
*	AMG1_3_04172012-02.5178.5178.3	4.9706	0.5571	1	4210.14	4210.12	5.6	1	9.54287	4.19	0.488	1	K.VASENNDPQLADFVESEFLGEQIEAIKKISDYITQLR.M
*	AMG1_3_04172012-03.6257.6257.3	4.6378	0.5819	1	4210.12	4210.12	1.2	1	8.8171	4.19	0.543	1	K.VASENNDPQLADFVESEFLGEQIEAIKKISDYITQLR.M
*	AMG1_3_04172012-04.4392.4392.3	5.7396	0.5801	1	4210.12	4210.12	0.3	1	10.8309	4.19	0.625	1	K.VASENNDPQLADFVESEFLGEQIEAIKKISDYITQLR.M
*	AMG1_3_04172012-02.5176.5176.4	5.4879	0.5541	1	4210.11	4210.12	-1.9	1	8.48115	4.19	0.442	1	K.VASENNDPQLADFVESEFLGEQIEAIKKISDYITQLR.M
*	AMG1_3_04172012-03.6256.6256.4	5.9397	0.5632	1	4210.12	4210.12	-0.1	1	8.83771	4.19	0.464	1	K.VASENNDPQLADFVESEFLGEQIEAIKKISDYITQLR.M
*	AMG1_3_04172012-04.4388.4388.4	5.4516	0.4458	1	4210.12	4210.12	0.6	1	7.7846	4.19	0.608	1	K.VASENNDPQLADFVESEFLGEQIEAIKKISDYITQLR.M
*	AMG1_3_04172012-02.4209.4209.2	7.1152	0.5909	1	2391.27	2391.24	8.9	1	10.3421	4.25	0.931	1	D.PQLADFVESEFLGEQIEAIKK.I
*	AMG1_3_04172012-03.5069.5069.3	7.3702	0.5809	1	2391.24	2391.24	0	1	9.58745	4.25	0.683	1	D.PQLADFVESEFLGEQIEAIKK.I
*	AMG1_3_04172012-02.2901.2901.2	3.7311	0.3052	1	1108.6	1108.6	-0.1	1	5.64587	6.56	1	1	K.ISDYITQLR.M
U	AT3G14420.4	43	50	0.69	348	38167	9.2	0.0225912	3.89779	| Symbols: | Aldolase-type TIM barrel family protein | chr3:4821861-4823899 FORWARD LENGTH=348
	Filename	XCorr	DeltCN	Conf%	ObsM+H+	CalcM+H+	PPM	SpR	Prob Score	pI	Ion%	#	Sequence
	AMG1_3_04172012-02.3588.3588.2	4.7949	0.585	1	2439.05	2439.06	-0.3	1	10.2077	3.96	0.75	5	-.MVYDYYASGAEDQWTLQENR.N
	AMG1_3_04172012-03.840.840.2	6.1471	0.6006	1	2439.06	2439.06	0.7	1	10.2819	3.96	0.893	1	-.MVYDYYASGAEDQWTLQENR.N
	AMG1_3_04172012-02.3501.3501.2	1.7896	0.3736	1	2998.35	2998.34	2.5	1	5.37502	4.4	0.68	1	-.MVYDYYASGAEDQWTLQENRNAFAR.I
	AMG1_3_04172012-03.4298.4298.3	4.0798	0.4882	1	2998.37	2998.34	7.6	1	8.3738	4.4	0.453	2	-.MVYDYYASGAEDQWTLQENRNAFAR.I
	AMG1_3_04172012-02.3567.3567.2	3.412	0.4977	1	1225.65	1225.65	-1.5	1	7.5172	6.56	0.889	1	K.IDMTTTVLGFK.I
	AMG1_3_04172012-02.1581.1581.2	1.5562	0.2709	0.988	1318.58	1318.58	-0.8	1	5.57053	5.63	0.6	1	K.MAHPDGEYATAR.A
	AMG1_3_04172012-03.875.875.2	2.3661	0.4274	1	1318.58	1318.58	0.2	1	7.21468	5.63	0.95	1	K.MAHPDGEYATAR.A
	AMG1_3_04172012-02.1617.1617.3	3.063	0.3133	1	1318.58	1318.58	-2	1	5.7811	5.63	0.676	1	K.MAHPDGEYATAR.A
	AMG1_3_04172012-03.888.888.3	1.3229	0.0063	0.864	1318.58	1318.58	-0.2	10	2.8228	5.63	0.323	1	K.MAHPDGEYATAR.A
	AMG1_3_04172012-03.5867.5867.2	5.6556	0.6245	1	2908.44	2908.44	1.4	1	11.0888	4.46	0.8	1	R.AASAAGTIMTLSSWATSSVEEVASTGPGIR.F
	AMG1_3_04172012-04.4116.4116.2	3.7754	0.5883	1	2908.44	2908.44	2	1	9.93658	4.46	0.7	1	R.AASAAGTIMTLSSWATSSVEEVASTGPGIR.F
	AMG1_3_04172012-02.4909.4909.3	3.5529	0.3974	1	2908.44	2908.44	2.2	1	6.99117	4.46	0.395	1	R.AASAAGTIMTLSSWATSSVEEVASTGPGIR.F
	AMG1_3_04172012-03.5866.5866.3	5.0721	0.6285	1	2908.44	2908.44	1.4	1	9.84613	4.46	0.52	1	R.AASAAGTIMTLSSWATSSVEEVASTGPGIR.F
	AMG1_3_04172012-04.4114.4114.4	4.0806	0.4499	1	2908.44	2908.44	0.8	1	7.49878	4.46	0.53	1	R.AASAAGTIMTLSSWATSSVEEVASTGPGIR.F
	AMG1_3_04172012-03.2954.2954.2	3.841	0.3127	1	1226.69	1226.7	-9.2	1	5.65762	10.06	0.882	1	K.NRNVVEQLVR.R
	AMG1_3_04172012-02.2852.2852.2	2.4339	0.097	0.996	956.551	956.552	-1.4	1	4.44118	6.56	0.923	1	R.NVVEQLVR.R
	AMG1_3_04172012-03.3128.3128.2	2.5019	0.0943	0.995	1112.65	1112.65	-2.3	1	3.49978	10.06	0.867	1	R.NVVEQLVRR.A
	AMG1_3_04172012-02.2138.2138.2	2.2298	0.0919	0.993	842.509	842.509	-0.8	1	3.66322	6.56	0.909	1	N.VVEQLVR.R
	AMG1_3_04172012-02.2766.2766.2	3.3658	0.2477	1	1056.6	1056.6	-0.8	1	5.40226	6.56	1	1	K.AIALTVDTPR.L
	AMG1_3_04172012-04.3514.3514.4	2.4531	0.0692	0.95	4110.05	4110.05	0.8	1	3.88551	4.42	0.37	1	R.FTLPPNLTLKNFEGLDLGKMDEANDSGLASYVAGQIDR.T
	AMG1_3_04172012-02.3031.3031.2	2.7973	0.087	0.998	992.504	992.505	-0.6	1	4.44596	4.46	0.933	1	K.NFEGLDLGK.M
	AMG1_3_04172012-02.3999.3999.2	5.054	0.5373	1	2985.38	2985.39	-2.6	1	10.2276	4.12	0.9	1	K.NFEGLDLGKMDEANDSGLASYVAGQIDR.T
	AMG1_3_04172012-02.3601.3601.2	6.4451	0.5657	1	2011.9	2011.9	1.2	1	11.0193	3.96	0.774	1	K.MDEANDSGLASYVAGQIDR.T
	AMG1_3_04172012-03.4758.4758.2	5.5541	0.502	1	1847.02	1847.01	8.4	1	8.74103	8.8	0.957	1	R.TLSWKDVQWLQTITK.L
	AMG1_3_04172012-03.4761.4761.3	3.5222	0.3759	1	1847.02	1847.01	6.5	1	5.46366	8.8	0.69	1	R.TLSWKDVQWLQTITK.L
	AMG1_3_04172012-02.1704.1704.2	2.3783	0.1064	0.995	917.468	917.469	-0.9	4	3.9372	4.46	0.786	1	K.GVLTGEDAR.I
	AMG1_3_04172012-04.1243.1243.2	1.8299	0.2173	0.397	1222.66	1222.66	-1.6	3	4.20032	10.06	0.421	1	A.GAAGIIVSNHGAR.Q
	AMG1_3_04172012-04.1208.1208.2	2.1803	0.1116	0.301	1165.64	1165.64	-1.2	4	3.48392	10.06	0.737	1	G.AAGIIVSNHGAR.Q
	AMG1_3_04172012-02.4364.4364.2	4.7052	0.4509	1	1875.01	1875.01	1	1	7.45697	4.14	0.889	1	R.QLDYVPATISALEEVVK.A
	AMG1_3_04172012-02.4379.4379.3	4.1132	0.2219	1	1875.01	1875.01	-0.6	1	5.87396	4.14	0.692	1	R.QLDYVPATISALEEVVK.A
	AMG1_3_04172012-03.5463.5463.2	4.4076	0.5168	1	2388.28	2388.28	0.7	1	9.79703	4.72	0.719	1	R.QLDYVPATISALEEVVKATQGR.I
	AMG1_3_04172012-02.4574.4574.3	2.0467	0.3026	0.997	2388.27	2388.28	-3.1	1	4.28548	4.72	0.435	1	R.QLDYVPATISALEEVVKATQGR.I
	AMG1_3_04172012-03.5458.5458.3	2.3848	0.2233	0.996	2388.28	2388.28	2	3	3.92148	4.72	0.406	1	R.QLDYVPATISALEEVVKATQGR.I
	AMG1_3_04172012-04.4184.4184.3	2.1449	0.1658	0.97	3441.88	3441.87	0.4	1	3.41673	4.89	0.387	1	R.QLDYVPATISALEEVVKATQGRIPVFLDGGVR.R
	AMG1_3_04172012-04.4182.4182.4	2.2228	0.2257	0.994	3441.87	3441.87	-0.2	1	4.64598	4.89	0.379	1	R.QLDYVPATISALEEVVKATQGRIPVFLDGGVR.R
	AMG1_3_04172012-03.3987.3987.2	2.745	0.3415	1	1072.61	1072.62	-1.5	1	6.43917	6.56	1	1	R.IPVFLDGGVR.R
	AMG1_3_04172012-03.5148.5148.2	6.3645	0.4342	1	2269.11	2269.11	-1.5	1	9.05932	4.72	0.821	1	K.VLQMLRDEFELTMALSGCR.S
	AMG1_3_04172012-04.3548.3548.2	6.3324	0.4459	1	2269.12	2269.11	1.7	1	9.6121	4.72	0.786	1	K.VLQMLRDEFELTMALSGCR.S
	AMG1_3_04172012-03.5149.5149.3	2.7453	0.3668	1	2269.11	2269.11	0.1	9	5.65035	4.72	0.333	1	K.VLQMLRDEFELTMALSGCR.S
	AMG1_3_04172012-04.3537.3537.3	3.2805	0.409	1	2269.11	2269.11	0.5	7	6.34227	4.72	0.389	1	K.VLQMLRDEFELTMALSGCR.S
	AMG1_3_04172012-02.2518.2518.2	3.6812	0.569	1	1553.74	1553.73	0.7	1	9.63761	5.63	0.81	1	R.NHITTEWDTPRPS.A
	AMG1_3_04172012-04.1656.1656.2	4.3923	0.4777	1	1780.88	1780.87	1.9	1	7.45088	7.33	0.833	3	R.NHITTEWDTPRPSAR.L
	AMG1_3_04172012-04.1862.1862.3	2.5995	0.425	1	1780.88	1780.87	7	1	6.91855	7.33	0.591	1	R.NHITTEWDTPRPSAR.L
U	AT3G14420.1	43	50	0.654	367	40341	9.1	0.0214216	3.50817	| Symbols: | Aldolase-type TIM barrel family protein | chr3:4821804-4823899 FORWARD LENGTH=367
[truncated: 2,559 more rows]

## Sheet: YFP-AHG1 (ex4; +ABA)
Supplementary Data 1. List of AHG1-interacting protein candidates in the YFP-AHG1ox plants derived from LC-MS/MS data.
DTASelect v2.1.3
[truncated: 4,117 more rows]

## Sheet: YFP-AHG1 (ex5; +ABA )
Supplementary Data 1. List of AHG1-interacting protein candidates in the YFP-AHG1ox plants derived from LC-MS/MS data.
[truncated: 1,869 more rows]

[truncated: 1 more sheets: YFP-AHG1 (ex6; +ABA)]
