# Supplementary material for: Control of seed dormancy and germination by DOG1-AHG1 PP2C phosphatase complex via binding to heme
Source: Nat Commun. 2018 Jun 6;9:2132. doi: 10.1038/s41467-018-04437-9 (PMC5989226; doi:10.1038/s41467-018-04437-9)
Supplement: Supplementary file 5 — Supplementary Data 2 [file 41467_2018_4437_MOESM5_ESM.xlsx]

## Sheet: YFP (ex1; -ABA)
Supplementary Data 2. List of YFP-interacting protein candidates in the YFPox plants derived from LC-MS/MS data.
DTASelect v2.1.3
Reference: Cociorva D, Tabb DL, Yates JR 3rd, "Validation of tandem mass spectrometry database search results using DTASelect", Current Protocols in Bioinformatics, Chapter 13, Unit 13.4 (2007).
/ip2_garibaldi/yrc/Noriyuki_2/YFP_01_2016_07_07_13_83340/search/projects2016_07_20_10_100521
/data/2/rpark/ip2_data/yrc/database///UniProt_Arabidopsis_thaliana_Nori_08-23-2011_reversed.fasta
ProLuCID 1.3.5 in SQT format.
-p 2 -y 1 --trypstat --pfp 0.01 --extra --pI -DM 10 --DB --dm -in -t 1 --brief --quiet
Jump to the summary table.
sequest.params modifications:
TRUE	Use criteria
0	Minimum peptide probability
0.0896875	Peptide global false discovery rate
0	Minimum protein probability
1	Protein false discovery rate
1	Minimum charge state
50	Maximum charge state
-1	Minimum ion proportion
10000	Maximum Sp rank
-1	Minimum Sp score
10	Maximum mass deviation (ppm)
TRUE	Define delta mass with respect to nearest isotope
Include	Modified peptide inclusion
Half	Tryptic status requirement
FALSE	Multiple, ambiguous IDs allowed
Ignore	Peptide validation handling
Salt step	Purge duplicate peptides by protein
FALSE	Include only loci with unique peptide
FALSE	Remove subset proteins
Ignore	Locus validation handling
0	Minimum modified peptides per locus
2	Minimum peptides per locus
Locus Key:
Validation Status	Locus	Sequence Count	Spectrum Count	Sequence Coverage	Length	MolWt	pI	NSAF	EMPAI	Descriptive Name
Similarity Key:
Locus	# of identical peptides	# of differing peptides
U	YFP	187	552	0.996	254	28699	6	0.276927	8.90832	254 AA| 28699 MW| 5594288F310C2FD0 CRC64
	Filename	XCorr	DeltCN	Conf%	ObsM+H+	CalcM+H+	PPM	SpR	Prob Score	pI	Ion%	#	Sequence
	YFP_1_02152012-02.7741.7741.3	8.1335	0.501	1	2751.45	2751.46	-1.8	1	10.1694	4.58	0.697	2	M.VSKGEELFTGVVPILVELDGDVNGHK.F
	YFP_1_02152012-02.7751.7751.4	4.2225	0.3318	0.986	2751.45	2751.46	-2	1	6.09134	4.58	0.514	1	M.VSKGEELFTGVVPILVELDGDVNGHK.F
	YFP_1_02152012-02.7950.7950.3	5.8394	0.5861	1	4236.09	4236.1	-3	1	10.9296	4.42	0.424	1	M.VSKGEELFTGVVPILVELDGDVNGHKFSVSGEGEGDATYGK.L
	YFP_1_02152012-03.4519.4519.3	4.2228	0.4528	0.979	4236.08	4236.1	-4	1	8.04555	4.42	0.38	1	M.VSKGEELFTGVVPILVELDGDVNGHKFSVSGEGEGDATYGK.L
	YFP_1_02152012-04.7788.7788.3	3.6443	0.4662	0.982	4236.09	4236.1	-2.1	1	7.58781	4.42	0.239	2	M.VSKGEELFTGVVPILVELDGDVNGHKFSVSGEGEGDATYGK.L
	YFP_1_02152012-02.7775.7775.4	6.6509	0.5213	1	4236.1	4236.1	1	1	8.22502	4.42	0.458	6	M.VSKGEELFTGVVPILVELDGDVNGHKFSVSGEGEGDATYGK.L
	YFP_1_02152012-03.4478.4478.4	7.2749	0.6095	1	4236.11	4236.1	3	1	10.3126	4.42	0.385	7	M.VSKGEELFTGVVPILVELDGDVNGHKFSVSGEGEGDATYGK.L
	YFP_1_02152012-04.9052.9052.4	5.6259	0.5078	1	4236.09	4236.1	-1	1	7.58723	4.42	0.35	3	M.VSKGEELFTGVVPILVELDGDVNGHKFSVSGEGEGDATYGK.L
	YFP_1_02152012-03.4506.4506.5	2.787	0.3219	0.96	4236.09	4236.1	-0.9	1	4.88003	4.42	0.353	1	M.VSKGEELFTGVVPILVELDGDVNGHKFSVSGEGEGDATYGK.L
	YFP_1_02152012-03.4974.4974.3	4.1466	0.4829	0.978	4691.4	4691.41	-2	1	7.6619	4.63	0.433	1	M.VSKGEELFTGVVPILVELDGDVNGHKFSVSGEGEGDATYGKLTLK.F
	YFP_1_02152012-04.6993.6993.3	3.5203	0.2755	0.969	4691.41	4691.41	-0.8	1	5.38465	4.63	0.363	1	M.VSKGEELFTGVVPILVELDGDVNGHKFSVSGEGEGDATYGKLTLK.F
	YFP_1_02152012-03.6246.6246.4	7.6419	0.5771	1	4691.43	4691.41	3.5	1	8.96949	4.63	0.331	4	M.VSKGEELFTGVVPILVELDGDVNGHKFSVSGEGEGDATYGKLTLK.F
	YFP_1_02152012-04.9274.9274.4	5.7575	0.497	1	4691.39	4691.41	-4.5	5	7.4372	4.63	0.264	2	M.VSKGEELFTGVVPILVELDGDVNGHKFSVSGEGEGDATYGKLTLK.F
	YFP_1_02152012-03.4718.4718.5	3.2808	0.3445	0.976	4691.4	4691.41	-2.4	1	5.65685	4.63	0.388	2	M.VSKGEELFTGVVPILVELDGDVNGHKFSVSGEGEGDATYGKLTLK.F
	YFP_1_02152012-02.7772.7772.4	8.3254	0.5924	1	4505.29	4505.31	-3.5	1	10.2177	4.63	0.476	1	S.KGEELFTGVVPILVELDGDVNGHKFSVSGEGEGDATYGKLTLK.F
	YFP_1_02152012-02.7892.7892.5	4.976	0.2268	0.977	4505.31	4505.31	0.8	2	6.29157	4.63	0.299	2	S.KGEELFTGVVPILVELDGDVNGHKFSVSGEGEGDATYGKLTLK.F
	YFP_1_02152012-03.4644.4644.2	3.816	0.4728	1	2437.27	2437.26	2.9	1	9.7691	4.25	0.677	1	K.GEELFTGVVPILVELDGDVNGHK.F
	YFP_1_02152012-03.5419.5419.3	4.5984	0.4546	1	3921.9	3921.9	-1.2	1	7.69016	4.2	0.348	2	K.GEELFTGVVPILVELDGDVNGHKFSVSGEGEGDATYGK.L
	YFP_1_02152012-02.8259.8259.3	4.1286	0.4581	1	4377.25	4377.21	8.6	1	7.42649	4.42	0.337	1	K.GEELFTGVVPILVELDGDVNGHKFSVSGEGEGDATYGKLTLK.F
	YFP_1_02152012-03.4630.4630.3	4.1295	0.5435	1	4377.23	4377.21	4.5	1	8.35501	4.42	0.468	1	K.GEELFTGVVPILVELDGDVNGHKFSVSGEGEGDATYGKLTLK.F
	YFP_1_02152012-04.6951.6951.3	2.7731	0.2791	1	4377.23	4377.21	4.6	26	5.33572	4.42	0.174	1	K.GEELFTGVVPILVELDGDVNGHKFSVSGEGEGDATYGKLTLK.F
	YFP_1_02152012-02.8104.8104.4	2.59	0.3688	1	4377.21	4377.21	-0.3	55	5.56665	4.42	0.236	1	K.GEELFTGVVPILVELDGDVNGHKFSVSGEGEGDATYGKLTLK.F
	YFP_1_02152012-03.4626.4626.5	3.0903	0.2258	1	4377.21	4377.21	0.1	63	5.34402	4.42	0.225	2	K.GEELFTGVVPILVELDGDVNGHKFSVSGEGEGDATYGKLTLK.F
	YFP_1_02152012-04.4229.4229.2	5.8361	0.5829	1	2494.26	2494.26	2.1	1	11.5492	7.25	0.788	1	D.VNGHKFSVSGEGEGDATYGKLTLK.F
	YFP_1_02152012-04.4251.4251.3	7.7826	0.5268	1	2494.26	2494.26	-0.4	1	10.3286	7.25	0.714	1	D.VNGHKFSVSGEGEGDATYGKLTLK.F
	YFP_1_02152012-04.4222.4222.4	3.4781	0.398	0.986	2494.25	2494.26	-2	1	5.92944	7.25	0.404	1	D.VNGHKFSVSGEGEGDATYGKLTLK.F
	YFP_1_02152012-04.4163.4163.2	6.0785	0.5773	1	2281.14	2281.15	-0.9	1	12.0077	7.25	0.879	2	N.GHKFSVSGEGEGDATYGKLTLK.F
	YFP_1_02152012-04.4264.4264.3	6.767	0.6198	1	2281.14	2281.15	-0.3	1	10.5792	7.25	0.717	2	N.GHKFSVSGEGEGDATYGKLTLK.F
	YFP_1_02152012-04.4175.4175.4	4.5524	0.4179	0.98	2281.14	2281.15	-1.8	1	6.87142	7.25	0.543	2	N.GHKFSVSGEGEGDATYGKLTLK.F
	YFP_1_02152012-04.4219.4219.2	4.9155	0.5892	1	2224.13	2224.12	2.4	1	10.5836	7.25	0.576	1	G.HKFSVSGEGEGDATYGKLTLK.F
	YFP_1_02152012-01.3329.3329.2	4.9231	0.5184	1	1503.66	1503.66	-0.6	1	10.4337	4.14	0.92	10	K.FSVSGEGEGDATYGK.L
	YFP_1_02152012-02.1119.1119.2	4.7164	0.543	1	1503.65	1503.66	-3.4	1	9.90894	4.14	0.833	1	K.FSVSGEGEGDATYGK.L
	YFP_1_02152012-02.985.985.2	5.2478	0.495	1	1958.96	1958.97	-3.1	1	9.50948	4.72	0.812	10	K.FSVSGEGEGDATYGKLTLK.F
	YFP_1_02152012-04.4694.4694.2	5.4997	0.55	1	1958.97	1958.97	0.2	1	9.56662	4.72	0.719	1	K.FSVSGEGEGDATYGKLTLK.F
	YFP_1_02152012-02.972.972.3	3.375	0.3886	1	1958.96	1958.97	-2.9	1	6.35034	4.72	0.564	8	K.FSVSGEGEGDATYGKLTLK.F
	YFP_1_02152012-02.651.651.2	4.1482	0.5042	1	1811.91	1811.9	6.2	1	8.72741	4.72	0.821	2	F.SVSGEGEGDATYGKLTLK.F
	YFP_1_02152012-02.597.597.2	3.5381	0.3008	0.982	1625.82	1625.8	8.8	1	6.54561	4.72	0.708	1	V.SGEGEGDATYGKLTLK.F
	YFP_1_02152012-02.607.607.2	3.6751	0.4041	1	1538.76	1538.77	-7.1	1	6.30706	4.72	0.708	1	S.GEGEGDATYGKLTLK.F
	YFP_1_02152012-02.691.691.2	3.2075	0.3119	0.981	1295.68	1295.68	-3	2	4.76082	6.56	0.778	1	G.EGDATYGKLTLK.F
	YFP_1_02152012-02.654.654.3	2.5984	0.3007	0.969	1295.69	1295.68	2.9	1	4.93257	6.56	0.676	1	G.EGDATYGKLTLK.F
	YFP_1_02152012-02.1062.1062.2	2.6255	0.2723	0.974	1109.62	1109.62	-3.1	3	5.53296	8.64	0.812	1	G.DATYGKLTLK.F
	YFP_1_02152012-01.3317.3317.2	1.3332	0.1314	0.937	826.41	826.413	-2.7	1	3.33861	8.26	0.833	1	K.FICTTGK.L
	YFP_1_02152012-01.4478.4478.2	3.3356	0.4577	1	2178.17	2178.17	3	1	7.86731	8.26	0.679	1	K.FICTTGKLPVPWPTLVTTF.G
	YFP_1_02152012-01.4460.4460.2	4.247	0.4888	1	2235.19	2235.19	1.1	1	8.16189	8.26	0.815	4	K.FICTTGKLPVPWPTLVTTFG.Y
	YFP_1_02152012-01.4450.4450.3	2.824	0.3675	0.978	2235.18	2235.19	-3.7	1	5.5522	8.26	0.509	1	K.FICTTGKLPVPWPTLVTTFG.Y
	YFP_1_02152012-04.7272.7272.2	3.5062	0.3223	1	3230.64	3230.65	-3.6	1	5.34362	8.61	0.704	2	K.FICTTGKLPVPWPTLVTTFGYGLQCFAR.Y
	YFP_1_02152012-01.6059.6059.2	2.7453	0.2227	0.984	851.418	851.419	-1.2	1	5.63405	8.26	1	5	Y.GLQCFAR.Y
	YFP_1_02152012-02.4042.4042.2	2.3428	0.2306	0.93	851.418	851.419	-1.7	1	5.18626	8.26	0.909	1	Y.GLQCFAR.Y
	YFP_1_02152012-04.2811.2811.2	4.7546	0.5013	1	1592.73	1592.73	-0.2	1	8.14535	7.41	0.95	4	R.YPDHMKQHDFFK.S
	YFP_1_02152012-04.2413.2413.3	3.5588	0.3391	1	1592.73	1592.73	-3.1	1	6.40093	7.41	0.857	5	R.YPDHMKQHDFFK.S
	YFP_1_02152012-04.4673.4673.2	4.0804	0.5621	1	2840.28	2840.29	-4.7	1	9.41003	6.48	0.778	1	R.YPDHMKQHDFFKSAMPEGYVQER.T
	YFP_1_02152012-02.3399.3399.2	1.7334	0.117	0.97	821.392	821.394	-1.9	1	4.70684	7.33	0.8	2	K.QHDFFK.S
	YFP_1_02152012-01.3286.3286.2	2.9623	0.3175	1	1266.58	1266.58	-1.9	1	7.76127	4.46	0.944	4	K.SAMPEGYVQER.T
	YFP_1_02152012-04.1690.1690.2	2.3587	0.2285	0.997	1266.57	1266.58	-2.7	1	6.60428	4.46	0.812	1	K.SAMPEGYVQER.T
	YFP_1_02152012-01.2830.2830.2	3.2843	0.3587	1	977.466	977.469	-2.6	1	4.99774	4.46	1	2	M.PEGYVQER.T
	YFP_1_02152012-02.1031.1031.2	3.6253	0.4178	1	1347.65	1347.66	-3.6	1	7.1972	6.56	0.882	6	R.TIFFKDDGNYK.T
	YFP_1_02152012-04.4326.4326.2	3.3554	0.2453	1	1347.66	1347.66	-0.9	1	6.24899	6.56	0.882	1	R.TIFFKDDGNYK.T
	YFP_1_02152012-02.5146.5146.2	3.1172	0.3914	0.977	1448.71	1448.71	1.5	1	6.22342	6.56	0.778	1	R.TIFFKDDGNYKT.R
	YFP_1_02152012-02.5412.5412.2	4.3046	0.5509	1	1604.81	1604.81	0.5	1	8.53036	8.64	0.95	4	R.TIFFKDDGNYKTR.A
	YFP_1_02152012-03.4587.4587.2	4.258	0.5399	1	1604.81	1604.81	0.3	1	8.46302	8.64	0.95	2	R.TIFFKDDGNYKTR.A
	YFP_1_02152012-04.3963.3963.2	3.8694	0.5251	1	1604.81	1604.81	-1.1	1	8.17364	8.64	0.95	4	R.TIFFKDDGNYKTR.A
	YFP_1_02152012-02.4510.4510.3	2.8219	0.5027	1	1604.8	1604.81	-3.4	1	8.51491	8.64	0.789	6	R.TIFFKDDGNYKTR.A
	YFP_1_02152012-03.1285.1285.3	2.6053	0.4123	1	1604.8	1604.81	-1.9	1	6.94185	8.64	0.513	3	R.TIFFKDDGNYKTR.A
	YFP_1_02152012-04.4021.4021.3	2.6145	0.3952	1	1604.8	1604.81	-2.1	1	6.32178	8.64	0.579	3	R.TIFFKDDGNYKTR.A
	YFP_1_02152012-04.4004.4004.2	2.8559	0.2216	1	2032.05	2032.05	-0.9	1	5.61023	8.7	0.346	1	R.TIFFKDDGNYKTRAEVK.F
	YFP_1_02152012-04.3982.3982.3	1.9156	0.2271	0.988	2032.05	2032.05	-1.2	1	4.55657	8.7	0.391	1	R.TIFFKDDGNYKTRAEVK.F
	YFP_1_02152012-04.6477.6477.3	6.376	0.5405	1	3546.86	3546.86	0	1	8.72415	6.78	0.5	6	R.TIFFKDDGNYKTRAEVKFEGDTLVNRIELK.G
	YFP_1_02152012-04.5591.5591.4	3.7037	0.1889	1	3546.86	3546.86	-0.3	38	4.76566	6.78	0.267	3	R.TIFFKDDGNYKTRAEVKFEGDTLVNRIELK.G
	YFP_1_02152012-02.4404.4404.2	3.2514	0.2515	0.983	1390.67	1390.67	-4	1	5.99301	8.64	0.889	1	I.FFKDDGNYKTR.A
	YFP_1_02152012-03.2414.2414.2	3.2166	0.226	0.985	1390.68	1390.67	4.2	1	5.90051	8.64	0.889	1	I.FFKDDGNYKTR.A
	YFP_1_02152012-02.674.674.2	2.0248	0.255	0.997	968.439	968.443	-3.8	1	4.56455	6.56	0.917	2	K.DDGNYKTR.A
	YFP_1_02152012-03.1276.1276.2	2.1566	0.2609	1	968.441	968.443	-2	1	5.49661	6.56	0.923	1	K.DDGNYKTR.A
	YFP_1_02152012-02.2146.2146.2	2.3508	0.1509	0.993	1395.69	1395.69	-0.3	1	3.67696	6.56	0.737	1	K.DDGNYKTRAEVK.F
	YFP_1_02152012-02.5463.5463.2	4.7883	0.5137	1	1734.92	1734.91	1.3	1	7.61985	6.56	0.88	5	K.TRAEVKFEGDTLVNR.I
	YFP_1_02152012-03.1302.1302.2	3.1623	0.4308	1	1734.91	1734.91	0.2	1	6.89247	6.56	0.64	1	K.TRAEVKFEGDTLVNR.I
	YFP_1_02152012-02.4732.4732.3	4.3883	0.4431	1	1734.91	1734.91	-1.9	1	8.71186	6.56	0.65	4	K.TRAEVKFEGDTLVNR.I
	YFP_1_02152012-03.1308.1308.3	3.498	0.3441	1	1734.91	1734.91	-0.6	1	5.84115	6.56	0.585	1	K.TRAEVKFEGDTLVNR.I
	YFP_1_02152012-04.3983.3983.3	3.199	0.3546	1	1734.91	1734.91	-2.3	1	6.00647	6.56	0.581	1	K.TRAEVKFEGDTLVNR.I
	YFP_1_02152012-03.4538.4538.2	3.8385	0.3272	1	2218.21	2218.22	-2.1	1	6.24282	6.34	0.679	1	K.TRAEVKFEGDTLVNRIELK.G
	YFP_1_02152012-03.4731.4731.3	4.7196	0.4312	1	2218.22	2218.22	0.4	1	7.29963	6.34	0.686	3	K.TRAEVKFEGDTLVNRIELK.G
	YFP_1_02152012-04.5112.5112.3	4.0508	0.2822	1	2218.21	2218.22	-4.7	1	5.41231	6.34	0.538	4	K.TRAEVKFEGDTLVNRIELK.G
	YFP_1_02152012-03.4486.4486.4	3.5139	0.2358	1	2218.22	2218.22	-0.4	1	5.10041	6.34	0.407	1	K.TRAEVKFEGDTLVNRIELK.G
	YFP_1_02152012-04.592.592.4	2.4133	0.253	0.999	2218.22	2218.22	-1.7	2	4.70659	6.34	0.215	1	K.TRAEVKFEGDTLVNRIELK.G
	YFP_1_02152012-02.4600.4600.2	4.4114	0.4685	1	1477.76	1477.76	-0.6	1	7.97134	4.72	0.9	28	R.AEVKFEGDTLVNR.I
	YFP_1_02152012-03.823.823.2	2.3577	0.3002	1	1477.76	1477.76	0.2	1	5.80519	4.72	0.611	3	R.AEVKFEGDTLVNR.I
	YFP_1_02152012-04.3985.3985.2	3.4045	0.4125	1	1477.76	1477.76	-0.2	1	7.31012	4.72	0.85	2	R.AEVKFEGDTLVNR.I
	YFP_1_02152012-02.518.518.3	3.534	0.3321	1	1477.76	1477.76	-4.5	1	4.87725	4.72	0.718	18	R.AEVKFEGDTLVNR.I
	YFP_1_02152012-02.6937.6937.2	6.0695	0.3949	1	1961.07	1961.07	-0.3	1	6.83245	4.89	0.792	17	R.AEVKFEGDTLVNRIELK.G
	YFP_1_02152012-03.4492.4492.2	5.371	0.3923	1	1961.07	1961.07	-0.1	1	7.20616	4.89	0.815	8	R.AEVKFEGDTLVNRIELK.G
	YFP_1_02152012-04.5054.5054.2	4.2176	0.3775	1	1961.07	1961.07	-0.4	1	7.36118	4.89	0.643	7	R.AEVKFEGDTLVNRIELK.G
	YFP_1_02152012-02.5880.5880.3	4.6149	0.343	1	1961.07	1961.07	-1.9	1	6.2393	4.89	0.646	19	R.AEVKFEGDTLVNRIELK.G
	YFP_1_02152012-03.4484.4484.3	4.3337	0.341	1	1961.07	1961.07	-0.5	1	6.12557	4.89	0.52	16	R.AEVKFEGDTLVNRIELK.G
	YFP_1_02152012-04.4876.4876.3	3.6042	0.2688	1	1961.07	1961.07	-1.8	1	4.51661	4.89	0.51	3	R.AEVKFEGDTLVNRIELK.G
	YFP_1_02152012-02.7166.7166.4	2.4138	0.3633	1	1961.07	1961.07	-1.8	1	5.61479	4.89	0.48	10	R.AEVKFEGDTLVNRIELK.G
	YFP_1_02152012-03.744.744.4	2.8066	0.0914	0.981	1961.07	1961.07	-2	1	4.72343	4.89	0.44	5	R.AEVKFEGDTLVNRIELK.G
	YFP_1_02152012-02.5810.5810.2	5.6315	0.3759	1	2018.09	2018.09	-0.5	1	7.57426	4.89	0.846	1	R.AEVKFEGDTLVNRIELKG.I
	YFP_1_02152012-02.1201.1201.2	3.1307	0.2286	0.985	1277.68	1277.68	-2.2	1	5.59591	6.56	0.941	1	E.VKFEGDTLVNR.I
	YFP_1_02152012-01.3551.3551.2	3.2868	0.3577	1	1050.52	1050.52	-3.3	1	6.23137	4.46	1	2	K.FEGDTLVNR.I
	YFP_1_02152012-02.6019.6019.2	3.7869	0.3155	1	1533.82	1533.83	-2.6	1	5.83397	4.72	0.727	7	K.FEGDTLVNRIELK.G
	YFP_1_02152012-02.6081.6081.3	2.1711	0.4043	1	1533.82	1533.83	-3.7	2	5.63274	4.72	0.55	6	K.FEGDTLVNRIELK.G
	YFP_1_02152012-02.5599.5599.2	2.1358	0.0148	0.961	1062.62	1062.62	-2.5	2	4.07934	6.56	0.857	1	R.IELKGIDFK.E
	YFP_1_02152012-02.5703.5703.2	2.9586	0.3399	0.983	1414.69	1414.7	-1.2	1	5.83777	4.72	0.75	1	K.GIDFKEDGNILGH.K
	YFP_1_02152012-02.5411.5411.2	4.7798	0.5158	1	1542.79	1542.79	0.3	1	7.634	5.8	0.909	2	K.GIDFKEDGNILGHK.L
	YFP_1_02152012-02.5405.5405.3	4.6742	0.4359	1	1542.79	1542.79	-1.6	1	6.83786	5.8	0.81	2	K.GIDFKEDGNILGHK.L
	YFP_1_02152012-02.5784.5784.2	4.1348	0.5634	1	1784.91	1784.92	-1.9	1	9.67054	4.89	0.783	1	K.GIDFKEDGNILGHKLE.Y
	YFP_1_02152012-02.6192.6192.2	5.145	0.5346	1	2339.13	2339.13	-1.4	1	9.21373	4.89	0.714	1	K.GIDFKEDGNILGHKLEYNYN.S
	YFP_1_02152012-02.6193.6193.3	5.2159	0.4515	1	2339.12	2339.13	-2.8	1	7.644	4.89	0.72	1	K.GIDFKEDGNILGHKLEYNYN.S
	YFP_1_02152012-04.5506.5506.3	9.0075	0.5826	1	3497.68	3497.68	-0.4	1	10.1744	5.66	0.691	7	K.GIDFKEDGNILGHKLEYNYNSHNVYIMADK.Q
	YFP_1_02152012-04.5378.5378.4	7.648	0.5786	1	3497.68	3497.68	0.1	1	10.5727	5.66	0.509	4	K.GIDFKEDGNILGHKLEYNYNSHNVYIMADK.Q
	YFP_1_02152012-04.4985.4985.3	5.7341	0.582	1	3753.84	3753.83	0.5	1	10.1848	6.48	0.59	11	K.GIDFKEDGNILGHKLEYNYNSHNVYIMADKQK.N
	YFP_1_02152012-04.5589.5589.4	7.3836	0.5609	1	3753.84	3753.83	0.6	1	9.6262	6.48	0.391	5	K.GIDFKEDGNILGHKLEYNYNSHNVYIMADKQK.N
	YFP_1_02152012-04.5069.5069.5	4.9893	0.5032	1	3753.82	3753.83	-2.1	1	7.59465	6.48	0.403	1	K.GIDFKEDGNILGHKLEYNYNSHNVYIMADKQK.N
	YFP_1_02152012-04.4116.4116.2	6.8971	0.5723	1	2358.15	2358.15	-0.9	1	10.2188	8.56	0.964	1	H.KLEYNYNSHNVYIMADKQK.N
	YFP_1_02152012-02.861.861.2	6.0288	0.4807	1	1973.9	1973.91	-2.1	1	8.73285	5.63	0.84	4	K.LEYNYNSHNVYIMADK.Q
	YFP_1_02152012-02.1136.1136.3	3.6113	0.4963	1	1973.9	1973.91	-2.9	1	7.58396	5.63	0.562	3	K.LEYNYNSHNVYIMADK.Q
	YFP_1_02152012-02.4966.4966.2	6.6319	0.4584	1	2230.05	2230.06	-2.2	1	8.91844	7.25	0.852	3	K.LEYNYNSHNVYIMADKQK.N
	YFP_1_02152012-04.4315.4315.2	6.1258	0.4767	1	2230.06	2230.06	0.4	1	9.99089	7.25	0.815	1	K.LEYNYNSHNVYIMADKQK.N
	YFP_1_02152012-02.5275.5275.3	5.8966	0.4649	1	2230.06	2230.06	-0.5	1	8.23147	7.25	0.607	3	K.LEYNYNSHNVYIMADKQK.N
	YFP_1_02152012-04.4324.4324.3	4.2736	0.4257	1	2230.06	2230.06	-0.9	1	6.99721	7.25	0.6	1	K.LEYNYNSHNVYIMADKQK.N
	YFP_1_02152012-02.5557.5557.4	3.143	0.4117	1	2230.05	2230.06	-2.7	1	7.3041	7.25	0.595	2	K.LEYNYNSHNVYIMADKQK.N
	YFP_1_02152012-02.3740.3740.2	2.9351	0.4587	1	1177.56	1177.57	-2.5	1	9.33379	7.33	1	1	N.SHNVYIMADK.Q
	YFP_1_02152012-02.3364.3364.2	3.0912	0.2701	0.983	1209.63	1209.63	-2.9	1	5.57714	8.64	1	1	H.NVYIMADKQK.N
	YFP_1_02152012-02.3906.3906.2	2.3412	0.1428	0.996	919.534	919.536	-1.9	1	4.6463	10.04	0.846	2	K.NGIKVNFK.I
	YFP_1_02152012-03.2147.2147.2	2.6115	0.1743	1	919.533	919.536	-3.8	1	5.02846	10.04	1	1	K.NGIKVNFK.I
	YFP_1_02152012-03.2412.2412.2	4.388	0.4929	1	2237.07	2237.07	-2	1	9.20796	5.52	0.655	1	K.IRHNIEDGSVQLADHYQQN.T
	YFP_1_02152012-04.4385.4385.2	4.6165	0.4852	1	2720.3	2720.3	0	1	7.5578	4.84	0.733	1	K.IRHNIEDGSVQLADHYQQNTPIGD.G
	YFP_1_02152012-04.4255.4255.3	3.0168	0.4345	0.986	2720.3	2720.3	-2.4	1	6.27377	4.84	0.439	1	K.IRHNIEDGSVQLADHYQQNTPIGD.G
	YFP_1_02152012-04.5781.5781.3	3.3079	0.2676	0.952	4675.3	4675.28	3.2	14	5.91022	4.95	0.256	1	K.IRHNIEDGSVQLADHYQQNTPIGDGPVLLPDNHYLSYQSALS.K
	YFP_1_02152012-04.5643.5643.3	3.9522	0.531	1	4803.38	4803.38	0.8	1	7.34279	5.56	0.5	6	K.IRHNIEDGSVQLADHYQQNTPIGDGPVLLPDNHYLSYQSALSK.D
	YFP_1_02152012-04.5642.5642.4	5.8941	0.4978	1	4803.38	4803.38	0.5	1	7.58401	5.56	0.453	5	K.IRHNIEDGSVQLADHYQQNTPIGDGPVLLPDNHYLSYQSALSK.D
	YFP_1_02152012-04.5374.5374.5	3.6115	0.3507	1	4803.38	4803.38	0.3	5	5.6339	5.56	0.316	2	K.IRHNIEDGSVQLADHYQQNTPIGDGPVLLPDNHYLSYQSALSK.D
	YFP_1_02152012-04.5477.5477.6	3.8085	0.387	1	4803.38	4803.38	0.4	19	5.44916	5.56	0.241	1	K.IRHNIEDGSVQLADHYQQNTPIGDGPVLLPDNHYLSYQSALSK.D
	YFP_1_02152012-04.5813.5813.4	2.8768	0.1034	0.976	5386.66	5386.64	4.4	1	3.86526	5.13	0.261	1	K.IRHNIEDGSVQLADHYQQNTPIGDGPVLLPDNHYLSYQSALSKDPNEK.R
	YFP_1_02152012-04.4922.4922.3	2.333	0.4477	1	5542.74	5542.74	-0.3	1	5.84343	5.66	0.273	1	K.IRHNIEDGSVQLADHYQQNTPIGDGPVLLPDNHYLSYQSALSKDPNEKR.D
	YFP_1_02152012-04.5834.5834.4	5.313	0.5014	1	5542.73	5542.74	-1.1	1	8.761	5.66	0.377	15	K.IRHNIEDGSVQLADHYQQNTPIGDGPVLLPDNHYLSYQSALSKDPNEKR.D
	YFP_1_02152012-04.5792.5792.5	4.214	0.375	1	5542.74	5542.74	0.6	2	5.66156	5.66	0.265	4	K.IRHNIEDGSVQLADHYQQNTPIGDGPVLLPDNHYLSYQSALSKDPNEKR.D
	YFP_1_02152012-04.5153.5153.6	2.7713	0.2875	1	5542.74	5542.74	0.4	47	4.72653	5.66	0.242	1	K.IRHNIEDGSVQLADHYQQNTPIGDGPVLLPDNHYLSYQSALSKDPNEKR.D
	YFP_1_02152012-02.4759.4759.2	5.0826	0.5078	1	1967.88	1967.88	-2.9	1	10.6821	4.69	0.857	1	R.HNIEDGSVQLADHYQQN.T
	YFP_1_02152012-02.5562.5562.2	5.1345	0.5694	1	2336.09	2336.09	-0.6	1	9.27073	4.69	0.633	1	R.HNIEDGSVQLADHYQQNTPIG.D
	YFP_1_02152012-04.4337.4337.2	5.0897	0.5702	1	2451.12	2451.12	-0.2	1	10.8966	4.4	0.8	2	R.HNIEDGSVQLADHYQQNTPIGD.G
	YFP_1_02152012-02.6465.6465.2	2.2212	0.4285	0.973	3256.55	3256.55	1.1	1	6.29484	4.25	0.5	1	R.HNIEDGSVQLADHYQQNTPIGDGPVLLPDN.H
	YFP_1_02152012-02.6717.6717.3	5.504	0.5073	1	3669.76	3669.76	0	1	8.71608	4.58	0.544	1	R.HNIEDGSVQLADHYQQNTPIGDGPVLLPDNHYL.S
	YFP_1_02152012-02.6548.6548.3	5.5598	0.5972	1	3756.79	3756.79	-0.3	1	9.08646	4.58	0.488	1	R.HNIEDGSVQLADHYQQNTPIGDGPVLLPDNHYLS.Y
	YFP_1_02152012-02.6661.6661.3	5.481	0.5946	1	4047.91	4047.91	-1	1	9.84331	4.58	0.463	1	R.HNIEDGSVQLADHYQQNTPIGDGPVLLPDNHYLSYQ.S
	YFP_1_02152012-02.6955.6955.3	4.1771	0.4435	0.98	4319.08	4319.06	4.4	1	7.77035	4.58	0.373	1	R.HNIEDGSVQLADHYQQNTPIGDGPVLLPDNHYLSYQSAL.S
	YFP_1_02152012-02.6510.6510.3	4.6483	0.533	1	4534.18	4534.19	-2.6	1	8.27666	4.95	0.434	1	R.HNIEDGSVQLADHYQQNTPIGDGPVLLPDNHYLSYQSALSK.D
	YFP_1_02152012-04.5734.5734.3	3.4596	0.3462	1	4534.19	4534.19	-0.9	1	5.70951	4.95	0.329	1	R.HNIEDGSVQLADHYQQNTPIGDGPVLLPDNHYLSYQSALSK.D
	YFP_1_02152012-02.6770.6770.4	5.3311	0.3905	1	4534.19	4534.19	-0.1	1	6.84614	4.95	0.347	1	R.HNIEDGSVQLADHYQQNTPIGDGPVLLPDNHYLSYQSALSK.D
	YFP_1_02152012-04.5729.5729.4	4.8808	0.3966	1	4534.2	4534.19	1.1	1	6.67434	4.95	0.289	1	R.HNIEDGSVQLADHYQQNTPIGDGPVLLPDNHYLSYQSALSK.D
	YFP_1_02152012-02.6514.6514.5	3.0722	0.2238	1	4534.19	4534.19	-0.2	14	4.4322	4.95	0.243	1	R.HNIEDGSVQLADHYQQNTPIGDGPVLLPDNHYLSYQSALSK.D
	YFP_1_02152012-02.6586.6586.3	3.5787	0.4118	0.985	4649.21	4649.22	-1.2	1	6.8823	4.68	0.47	1	R.HNIEDGSVQLADHYQQNTPIGDGPVLLPDNHYLSYQSALSKD.P
	YFP_1_02152012-04.5747.5747.3	4.793	0.5059	1	4649.24	4649.22	5.1	1	8.75534	4.68	0.408	1	R.HNIEDGSVQLADHYQQNTPIGDGPVLLPDNHYLSYQSALSKD.P
	YFP_1_02152012-04.5738.5738.4	4.9631	0.3558	0.983	4649.23	4649.22	1.8	1	7.33025	4.68	0.276	1	R.HNIEDGSVQLADHYQQNTPIGDGPVLLPDNHYLSYQSALSKD.P
	YFP_1_02152012-02.6335.6335.3	3.0328	0.3478	1	5117.45	5117.45	0.3	1	6.34899	4.8	0.378	1	R.HNIEDGSVQLADHYQQNTPIGDGPVLLPDNHYLSYQSALSKDPNEK.R
	YFP_1_02152012-02.6606.6606.4	6.1801	0.6203	1	5117.46	5117.45	1	1	10.1693	4.8	0.395	1	R.HNIEDGSVQLADHYQQNTPIGDGPVLLPDNHYLSYQSALSKDPNEK.R
	YFP_1_02152012-02.6544.6544.5	3.9477	0.3345	1	5117.46	5117.45	1	1	5.66481	4.8	0.314	1	R.HNIEDGSVQLADHYQQNTPIGDGPVLLPDNHYLSYQSALSKDPNEK.R
	YFP_1_02152012-04.5329.5329.3	2.1988	0.2286	0.992	5273.54	5273.55	-2.4	1	4.87991	5.13	0.418	1	R.HNIEDGSVQLADHYQQNTPIGDGPVLLPDNHYLSYQSALSKDPNEKR.D
	YFP_1_02152012-03.6650.6650.4	4.6274	0.4724	1	5273.57	5273.55	3.3	1	8.3656	5.13	0.327	1	R.HNIEDGSVQLADHYQQNTPIGDGPVLLPDNHYLSYQSALSKDPNEKR.D
	YFP_1_02152012-04.5312.5312.4	4.6486	0.5356	1	5273.56	5273.55	2.4	1	8.8519	5.13	0.37	4	R.HNIEDGSVQLADHYQQNTPIGDGPVLLPDNHYLSYQSALSKDPNEKR.D
	YFP_1_02152012-03.7209.7209.5	4.9578	0.5213	1	5273.56	5273.55	1.9	1	7.94388	5.13	0.327	2	R.HNIEDGSVQLADHYQQNTPIGDGPVLLPDNHYLSYQSALSKDPNEKR.D
	YFP_1_02152012-04.19.19.5	4.6288	0.3707	1	5273.55	5273.55	-0.4	2	6.28177	5.13	0.322	4	R.HNIEDGSVQLADHYQQNTPIGDGPVLLPDNHYLSYQSALSKDPNEKR.D
	YFP_1_02152012-04.772.772.6	2.3638	0.1754	0.986	5273.55	5273.55	-0.1	1	4.08444	5.13	0.222	1	R.HNIEDGSVQLADHYQQNTPIGDGPVLLPDNHYLSYQSALSKDPNEKR.D
	YFP_1_02152012-04.5213.5213.4	5.3867	0.2836	0.986	4665.32	4665.3	5.5	1	6.8698	5.66	0.329	1	D.GSVQLADHYQQNTPIGDGPVLLPDNHYLSYQSALSKDPNEKR.D
	YFP_1_02152012-04.4741.4741.3	3.3533	0.3789	0.987	2784.43	2784.43	-0.6	1	7.03509	7.25	0.523	1	G.PVLLPDNHYLSYQSALSKDPNEKR.D
	YFP_1_02152012-03.2241.2241.3	3.1901	0.3527	0.988	2036.02	2036.02	-0.1	1	5.86507	8.7	0.34	1	N.HYLSYQSALSKDPNEKR.D
	YFP_1_02152012-02.3025.3025.2	3.2462	0.3676	0.979	1622.81	1622.81	0.1	1	6.10458	8.64	0.696	1	L.SYQSALSKDPNEKR.D
	YFP_1_02152012-02.2132.2132.2	3.204	0.2295	0.985	1244.66	1244.66	-0.8	1	4.40911	8.8	0.941	1	Q.SALSKDPNEKR.D
	YFP_1_02152012-04.7834.7834.3	2.399	0.0676	0.932	3305.65	3305.65	-0.4	3	3.77493	4.71	0.361	1	K.DPNEKRDHMVLLEFVTAAGITLGMDELYK.G
	YFP_1_02152012-04.8045.8045.3	4.326	0.5463	1	3806.88	3806.9	-4.7	1	7.68461	4.53	0.362	1	K.DPNEKRDHMVLLEFVTAAGITLGMDELYKGTEIT.S
	YFP_1_02152012-04.8310.8310.3	4.3098	0.4262	0.981	4007.03	4007.01	5.2	1	6.61774	4.53	0.388	1	K.DPNEKRDHMVLLEFVTAAGITLGMDELYKGTEITSL.Y
	YFP_1_02152012-04.8146.8146.4	6.8	0.5038	1	4298.18	4298.17	1.4	1	9.3343	4.8	0.39	3	K.DPNEKRDHMVLLEFVTAAGITLGMDELYKGTEITSLYK.K
	YFP_1_02152012-04.8386.8386.3	8.2885	0.649	1	3714.9	3714.91	-3.6	1	11.6491	5	0.53	1	K.RDHMVLLEFVTAAGITLGMDELYKGTEITSLYK.K
	YFP_1_02152012-03.5906.5906.2	3.3211	0.4501	1	1616.83	1616.84	-0.4	1	7.81795	4.46	0.826	3	R.DHMVLLEFVTAAGIT.L
	YFP_1_02152012-03.6703.6703.2	3.9152	0.5422	1	2566.3	2566.29	2.4	1	8.72114	4.4	0.833	2	R.DHMVLLEFVTAAGITLGMDELYK.G
	YFP_1_02152012-04.9795.9795.3	2.2342	0.1406	0.965	2566.29	2566.29	-2.9	9	3.90206	4.4	0.302	1	R.DHMVLLEFVTAAGITLGMDELYK.G
	YFP_1_02152012-03.6674.6674.3	3.6073	0.4548	0.983	3267.65	3267.65	-0.2	1	7.07982	4.25	0.4	4	R.DHMVLLEFVTAAGITLGMDELYKGTEITSL.Y
	YFP_1_02152012-04.9716.9716.3	3.6613	0.5598	1	3267.65	3267.65	-1.3	1	7.50355	4.25	0.446	5	R.DHMVLLEFVTAAGITLGMDELYKGTEITSL.Y
	YFP_1_02152012-03.6517.6517.2	3.1697	0.6074	1	3558.81	3558.81	-1.3	1	9.96737	4.58	0.704	3	R.DHMVLLEFVTAAGITLGMDELYKGTEITSLYK.K
	YFP_1_02152012-04.9399.9399.2	5.0969	0.6168	1	3558.82	3558.81	2.3	1	12.4009	4.58	0.815	3	R.DHMVLLEFVTAAGITLGMDELYKGTEITSLYK.K
	YFP_1_02152012-03.6508.6508.3	5.2257	0.5427	1	3558.81	3558.81	0.4	1	10.3295	4.58	0.549	6	R.DHMVLLEFVTAAGITLGMDELYKGTEITSLYK.K
	YFP_1_02152012-04.8969.8969.3	6.6042	0.4989	1	3558.81	3558.81	-0.4	1	11.1043	4.58	0.556	9	R.DHMVLLEFVTAAGITLGMDELYKGTEITSLYK.K
	YFP_1_02152012-03.6909.6909.4	2.7366	0.1602	0.992	3558.81	3558.81	-0.1	1	4.42631	4.58	0.321	3	R.DHMVLLEFVTAAGITLGMDELYKGTEITSLYK.K
	YFP_1_02152012-04.252.252.4	4.618	0.4472	1	3558.81	3558.81	-0.3	1	7.48445	4.58	0.409	7	R.DHMVLLEFVTAAGITLGMDELYKGTEITSLYK.K
	YFP_1_02152012-02.7098.7098.2	6.2661	0.5959	1	2232.15	2232.15	1.3	1	10.2265	4.72	0.821	1	A.GITLGMDELYKGTEITSLYK.K
	YFP_1_02152012-02.1180.1180.2	2.6804	0.416	1	1139.63	1139.63	-3.1	1	6.75745	8.64	1	8	K.GTEITSLYKK.A
	YFP_1_02152012-02.1249.1249.2	2.5755	0.3033	0.973	1210.67	1210.67	-1.6	1	5.62398	8.64	0.875	2	K.GTEITSLYKKA.E
*	YFP_1_02152012-02.4727.4727.2	4.0945	0.3816	1	1725.9	1725.9	-0.4	1	7.92589	6.56	0.8	1	K.GTEITSLYKKAERET.-
U	AT3G14420.4	31	38	0.813	348	38167	9.2	0.0139144	5.5013	| Symbols: | Aldolase-type TIM barrel family protein | chr3:4821861-4823899 FORWARD LENGTH=348
	Filename	XCorr	DeltCN	Conf%	ObsM+H+	CalcM+H+	PPM	SpR	Prob Score	pI	Ion%	#	Sequence
	YFP_1_02152012-01.3354.3354.2	3.4025	0.4522	1	2439.07	2439.06	4.2	1	7.88923	3.96	0.607	1	-.MVYDYYASGAEDQWTLQENR.N
	YFP_1_02152012-02.6590.6590.2	4.6194	0.6567	1	2439.06	2439.06	0.4	1	11.524	3.96	0.852	1	-.MVYDYYASGAEDQWTLQENR.N
	YFP_1_02152012-04.5517.5517.2	5.6605	0.5771	1	2439.06	2439.06	1	1	10.0078	3.96	0.75	1	-.MVYDYYASGAEDQWTLQENR.N
	YFP_1_02152012-02.6508.6508.2	1.973	0.1126	0.957	2998.33	2998.34	-2.9	1	4.00469	4.4	0.577	1	-.MVYDYYASGAEDQWTLQENRNAFAR.I
	YFP_1_02152012-02.6496.6496.3	4.8789	0.584	1	2998.34	2998.34	-1.1	1	10.0605	4.4	0.507	1	-.MVYDYYASGAEDQWTLQENRNAFAR.I
	YFP_1_02152012-02.7576.7576.2	4.6605	0.3785	1	1994.12	1994.12	-0.9	1	6.48707	6.56	0.724	1	R.ILIDVSKIDMTTTVLGFK.I
	YFP_1_02152012-04.6636.6636.2	5.6637	0.4705	1	1994.12	1994.12	-0.6	1	8.48312	6.56	0.677	1	R.ILIDVSKIDMTTTVLGFK.I
	YFP_1_02152012-01.4061.4061.2	2.1545	0.1913	0.986	1517.79	1517.79	0.9	3	3.93538	9.08	0.632	1	K.ISMPIMVAPTAMQK.M
	YFP_1_02152012-02.8562.8562.2	3.2772	0.5224	1	2908.43	2908.44	-3.4	1	9.86697	4.46	0.733	1	R.AASAAGTIMTLSSWATSSVEEVASTGPGIR.F
	YFP_1_02152012-03.5064.5064.2	4.7817	0.5677	1	2908.43	2908.44	-0.6	1	10.4968	4.46	0.69	1	R.AASAAGTIMTLSSWATSSVEEVASTGPGIR.F
	YFP_1_02152012-01.4162.4162.2	2.4785	0.3164	1	1107.59	1107.59	-1.7	1	4.60452	8.64	1	3	R.FFQLYVYK.N
	YFP_1_02152012-01.3833.3833.2	2.106	0.0855	0.981	956.551	956.552	-1.7	1	3.80969	6.56	0.923	1	R.NVVEQLVR.R
	YFP_1_02152012-01.3744.3744.2	3.8457	0.3222	1	1056.6	1056.6	-2	1	5.55111	6.56	1	1	K.AIALTVDTPR.L
	YFP_1_02152012-03.1314.1314.2	2.4882	0.1959	1	1017.54	1017.54	-1.4	1	4.42056	9.08	0.929	1	R.RESDIKNR.F
	YFP_1_02152012-04.5125.5125.2	1.9278	0.027	0.942	1986.1	1986.1	0.3	8	3.27753	8.8	0.393	1	R.ESDIKNRFTLPPNLTLK.N
	YFP_1_02152012-04.5122.5122.3	4.0068	0.27	1	1986.1	1986.1	0.2	1	6.15732	8.8	0.673	2	R.ESDIKNRFTLPPNLTLK.N
	YFP_1_02152012-04.4766.4766.2	4.0541	0.2496	1	1413.82	1413.82	-0.5	1	5.76457	10.99	1	1	K.NRFTLPPNLTLK.N
	YFP_1_02152012-01.4672.4672.2	1.9444	0.2287	0.993	1143.68	1143.68	-1.4	1	5.89236	9.08	0.812	3	R.FTLPPNLTLK.N
	YFP_1_02152012-02.7347.7347.2	4.4029	0.6009	1	2985.38	2985.39	-1.7	1	9.3866	4.12	0.71	1	K.NFEGLDLGKMDEANDSGLASYVAGQIDR.T
	YFP_1_02152012-02.7249.7249.3	4.7724	0.5253	1	2985.39	2985.39	-0.7	1	9.2778	4.12	0.487	1	K.NFEGLDLGKMDEANDSGLASYVAGQIDR.T
	YFP_1_02152012-02.7172.7172.3	3.9154	0.4197	1	1847	1847.01	-0.9	1	7.32711	8.8	0.636	1	R.TLSWKDVQWLQTITK.L
	YFP_1_02152012-02.7842.7842.3	3.5595	0.2616	1	1895.14	1895.14	3.2	1	5.24123	8.8	0.6	1	K.DVQWLQTITKLPILVK.G
	YFP_1_02152012-01.3738.3738.2	2.2196	0.132	0.992	917.466	917.469	-2.7	4	4.42284	4.46	0.857	1	K.GVLTGEDAR.I
	YFP_1_02152012-04.4682.4682.2	5.0531	0.5583	1	1718.97	1718.97	0.6	1	9.61993	10.06	0.862	1	R.IAIQAGAAGIIVSNHGAR.Q
	YFP_1_02152012-01.3672.3672.2	4.2652	0.4198	1	1875.01	1875.01	0.3	1	7.34453	4.14	0.889	1	R.QLDYVPATISALEEVVK.A
	YFP_1_02152012-02.8027.8027.3	2.0117	0.0991	0.927	2388.28	2388.28	-0.3	1	4.01956	4.72	0.387	1	R.QLDYVPATISALEEVVKATQGR.I
	YFP_1_02152012-01.4670.4670.2	2.2403	0.3341	1	1072.61	1072.62	-3	1	5.49353	6.56	0.706	1	R.IPVFLDGGVR.R
	YFP_1_02152012-04.8309.8309.3	3.353	0.3492	1	2728.52	2728.51	1.3	1	6.02736	6.56	0.325	3	K.ALALGASGIFIGRPVVFSLAAEGEAGVR.K
	YFP_1_02152012-03.2154.2154.2	4.4355	0.5153	1	1780.87	1780.87	-1.4	1	8.22176	7.33	0.833	1	R.NHITTEWDTPRPSAR.L
	YFP_1_02152012-03.2164.2164.3	2.683	0.3835	1	1780.87	1780.87	-2.5	1	6.37872	7.33	0.659	1	R.NHITTEWDTPRPSAR.L
	YFP_1_02152012-04.4377.4377.3	2.1806	0.376	1	1893.95	1893.96	-1.4	1	6.36198	7.33	0.619	1	R.NHITTEWDTPRPSARL.-
U	AT3G14420.1	31	38	0.771	367	40341	9.1	0.013194	4.90201	| Symbols: | Aldolase-type TIM barrel family protein | chr3:4821804-4823899 FORWARD LENGTH=367
U	AT3G14420.2	31	38	0.771	367	40341	9.1	0.013194	4.90201	| Symbols: | Aldolase-type TIM barrel family protein | chr3:4821804-4823899 FORWARD LENGTH=367
	Filename	XCorr	DeltCN	Conf%	ObsM+H+	CalcM+H+	PPM	SpR	Prob Score	pI	Ion%	#	Sequence
	YFP_1_02152012-01.3354.3354.2	3.4025	0.4522	1	2439.07	2439.06	4.2	1	7.88923	3.96	0.607	1	K.MVYDYYASGAEDQWTLQENR.N
	YFP_1_02152012-02.6590.6590.2	4.6194	0.6567	1	2439.06	2439.06	0.4	1	11.524	3.96	0.852	1	K.MVYDYYASGAEDQWTLQENR.N
	YFP_1_02152012-04.5517.5517.2	5.6605	0.5771	1	2439.06	2439.06	1	1	10.0078	3.96	0.75	1	K.MVYDYYASGAEDQWTLQENR.N
	YFP_1_02152012-02.6508.6508.2	1.973	0.1126	0.957	2998.33	2998.34	-2.9	1	4.00469	4.4	0.577	1	K.MVYDYYASGAEDQWTLQENRNAFAR.I
	YFP_1_02152012-02.6496.6496.3	4.8789	0.584	1	2998.34	2998.34	-1.1	1	10.0605	4.4	0.507	1	K.MVYDYYASGAEDQWTLQENRNAFAR.I
	YFP_1_02152012-02.7576.7576.2	4.6605	0.3785	1	1994.12	1994.12	-0.9	1	6.48707	6.56	0.724	1	R.ILIDVSKIDMTTTVLGFK.I
	YFP_1_02152012-04.6636.6636.2	5.6637	0.4705	1	1994.12	1994.12	-0.6	1	8.48312	6.56	0.677	1	R.ILIDVSKIDMTTTVLGFK.I
	YFP_1_02152012-01.4061.4061.2	2.1545	0.1913	0.986	1517.79	1517.79	0.9	3	3.93538	9.08	0.632	1	K.ISMPIMVAPTAMQK.M
	YFP_1_02152012-02.8562.8562.2	3.2772	0.5224	1	2908.43	2908.44	-3.4	1	9.86697	4.46	0.733	1	R.AASAAGTIMTLSSWATSSVEEVASTGPGIR.F
	YFP_1_02152012-03.5064.5064.2	4.7817	0.5677	1	2908.43	2908.44	-0.6	1	10.4968	4.46	0.69	1	R.AASAAGTIMTLSSWATSSVEEVASTGPGIR.F
	YFP_1_02152012-01.4162.4162.2	2.4785	0.3164	1	1107.59	1107.59	-1.7	1	4.60452	8.64	1	3	R.FFQLYVYK.N
	YFP_1_02152012-01.3833.3833.2	2.106	0.0855	0.981	956.551	956.552	-1.7	1	3.80969	6.56	0.923	1	R.NVVEQLVR.R
	YFP_1_02152012-01.3744.3744.2	3.8457	0.3222	1	1056.6	1056.6	-2	1	5.55111	6.56	1	1	K.AIALTVDTPR.L
	YFP_1_02152012-03.1314.1314.2	2.4882	0.1959	1	1017.54	1017.54	-1.4	1	4.42056	9.08	0.929	1	R.RESDIKNR.F
	YFP_1_02152012-04.5125.5125.2	1.9278	0.027	0.942	1986.1	1986.1	0.3	8	3.27753	8.8	0.393	1	R.ESDIKNRFTLPPNLTLK.N
	YFP_1_02152012-04.5122.5122.3	4.0068	0.27	1	1986.1	1986.1	0.2	1	6.15732	8.8	0.673	2	R.ESDIKNRFTLPPNLTLK.N
	YFP_1_02152012-04.4766.4766.2	4.0541	0.2496	1	1413.82	1413.82	-0.5	1	5.76457	10.99	1	1	K.NRFTLPPNLTLK.N
	YFP_1_02152012-01.4672.4672.2	1.9444	0.2287	0.993	1143.68	1143.68	-1.4	1	5.89236	9.08	0.812	3	R.FTLPPNLTLK.N
	YFP_1_02152012-02.7347.7347.2	4.4029	0.6009	1	2985.38	2985.39	-1.7	1	9.3866	4.12	0.71	1	K.NFEGLDLGKMDEANDSGLASYVAGQIDR.T
	YFP_1_02152012-02.7249.7249.3	4.7724	0.5253	1	2985.39	2985.39	-0.7	1	9.2778	4.12	0.487	1	K.NFEGLDLGKMDEANDSGLASYVAGQIDR.T
	YFP_1_02152012-02.7172.7172.3	3.9154	0.4197	1	1847	1847.01	-0.9	1	7.32711	8.8	0.636	1	R.TLSWKDVQWLQTITK.L
	YFP_1_02152012-02.7842.7842.3	3.5595	0.2616	1	1895.14	1895.14	3.2	1	5.24123	8.8	0.6	1	K.DVQWLQTITKLPILVK.G
	YFP_1_02152012-01.3738.3738.2	2.2196	0.132	0.992	917.466	917.469	-2.7	4	4.42284	4.46	0.857	1	K.GVLTGEDAR.I
	YFP_1_02152012-04.4682.4682.2	5.0531	0.5583	1	1718.97	1718.97	0.6	1	9.61993	10.06	0.862	1	R.IAIQAGAAGIIVSNHGAR.Q
	YFP_1_02152012-01.3672.3672.2	4.2652	0.4198	1	1875.01	1875.01	0.3	1	7.34453	4.14	0.889	1	R.QLDYVPATISALEEVVK.A
	YFP_1_02152012-02.8027.8027.3	2.0117	0.0991	0.927	2388.28	2388.28	-0.3	1	4.01956	4.72	0.387	1	R.QLDYVPATISALEEVVKATQGR.I
	YFP_1_02152012-01.4670.4670.2	2.2403	0.3341	1	1072.61	1072.62	-3	1	5.49353	6.56	0.706	1	R.IPVFLDGGVR.R
	YFP_1_02152012-04.8309.8309.3	3.353	0.3492	1	2728.52	2728.51	1.3	1	6.02736	6.56	0.325	3	K.ALALGASGIFIGRPVVFSLAAEGEAGVR.K
	YFP_1_02152012-03.2154.2154.2	4.4355	0.5153	1	1780.87	1780.87	-1.4	1	8.22176	7.33	0.833	1	R.NHITTEWDTPRPSAR.L
	YFP_1_02152012-03.2164.2164.3	2.683	0.3835	1	1780.87	1780.87	-2.5	1	6.37872	7.33	0.659	1	R.NHITTEWDTPRPSAR.L
	YFP_1_02152012-04.4377.4377.3	2.1806	0.376	1	1893.95	1893.96	-1.4	1	6.36198	7.33	0.619	1	R.NHITTEWDTPRPSARL.-
U	AT5G01600.1	45	72	0.765	255	28178	6.1	0.0359793	4.82103	| Symbols: ATFER1, FER1 | ferretin 1 | chr5:228149-229594 REVERSE LENGTH=255
	Filename	XCorr	DeltCN	Conf%	ObsM+H+	CalcM+H+	PPM	SpR	Prob Score	pI	Ion%	#	Sequence
*	YFP_1_02152012-02.6838.6838.2	3.5272	0.5124	1	2653.3	2653.3	1.1	1	8.62944	4.72	0.607	1	A.AATVDTNNMPMTGVVFQPFEEVKK.A
*	YFP_1_02152012-02.6865.6865.3	5.9472	0.5157	1	2653.3	2653.3	0.6	1	9.00623	4.72	0.585	1	A.AATVDTNNMPMTGVVFQPFEEVKK.A
*	YFP_1_02152012-04.6450.6450.3	4.3735	0.4503	0.979	4170.14	4170.14	2	1	7.94177	5.74	0.402	1	A.AATVDTNNMPMTGVVFQPFEEVKKADLAIPITSHASLAR.Q
*	YFP_1_02152012-04.6476.6476.4	3.5177	0.2862	0.978	4170.14	4170.14	-0.4	9	4.51517	5.74	0.258	1	A.AATVDTNNMPMTGVVFQPFEEVKKADLAIPITSHASLAR.Q
*	YFP_1_02152012-01.3431.3431.2	2.988	0.4605	1	2454.17	2454.17	0.4	1	7.62186	4.14	0.5	1	A.ATVDTNNMPMTGVVFQPFEEVK.K
*	YFP_1_02152012-02.6877.6877.2	3.6501	0.4449	1	2582.26	2582.26	0.5	1	8.29334	4.72	0.7	1	A.ATVDTNNMPMTGVVFQPFEEVKK.A
*	YFP_1_02152012-04.6457.6457.3	3.9244	0.4348	0.982	4099.1	4099.1	-0.5	1	6.35035	5.74	0.345	1	A.ATVDTNNMPMTGVVFQPFEEVKKADLAIPITSHASLAR.Q
*	YFP_1_02152012-04.6459.6459.4	3.3644	0.3337	0.977	4099.1	4099.1	0.1	91	4.65811	5.74	0.245	1	A.ATVDTNNMPMTGVVFQPFEEVKKADLAIPITSHASLAR.Q
*	YFP_1_02152012-04.5979.5979.3	3.6905	0.3969	0.985	2923.61	2923.6	2.1	1	7.68448	7.33	0.406	1	T.GVVFQPFEEVKKADLAIPITSHASLAR.Q
*	YFP_1_02152012-04.5902.5902.3	3.5433	0.379	0.986	2866.58	2866.58	0.3	1	6.44515	7.33	0.443	1	G.VVFQPFEEVKKADLAIPITSHASLAR.Q
*	YFP_1_02152012-04.4550.4550.2	3.9717	0.4283	1	1663.95	1663.95	0.1	1	6.20437	9.08	0.889	11	K.KADLAIPITSHASLAR.Q
*	YFP_1_02152012-04.4725.4725.3	2.9869	0.3671	1	1663.95	1663.95	-1.1	1	5.50396	9.08	0.674	1	K.KADLAIPITSHASLAR.Q
*	YFP_1_02152012-02.5589.5589.2	3.9398	0.3266	1	1535.85	1535.85	0.1	1	5.81001	7.33	0.833	1	K.ADLAIPITSHASLAR.Q
*	YFP_1_02152012-04.7659.7659.3	4.8186	0.55	1	4466.03	4466.04	-2	1	9.2817	4.42	0.382	1	R.FADASEAVINEQINVEYNVSYVYHSMYAYFDRDNVAMK.G
*	YFP_1_02152012-02.2915.2915.2	5.2753	0.4979	1	1809.84	1809.84	-1.1	1	9.7053	5	0.885	2	K.FFKESSEEERGHAEK.F
*	YFP_1_02152012-03.1361.1361.2	2.8408	0.3692	1	1809.84	1809.84	0.3	1	6.50494	5	0.571	1	K.FFKESSEEERGHAEK.F
*	YFP_1_02152012-02.3163.3163.3	3.4951	0.1386	1	1809.84	1809.84	-1.5	1	5.35223	5	0.75	2	K.FFKESSEEERGHAEK.F
*	YFP_1_02152012-02.3069.3069.4	3.7226	0.275	1	1809.84	1809.84	-2.1	1	5.93246	5	0.567	1	K.FFKESSEEERGHAEK.F
*	YFP_1_02152012-04.4061.4061.3	4.5281	0.4416	1	2906.32	2906.32	1	1	8.52007	5.08	0.462	1	K.FFKESSEEERGHAEKFMEYQNQR.G
*	YFP_1_02152012-04.4143.4143.3	4.6298	0.3105	1	3176.46	3176.46	1.2	1	6.27395	5.88	0.547	2	K.FFKESSEEERGHAEKFMEYQNQRGGR.V
*	YFP_1_02152012-02.4032.4032.3	5.765	0.3844	1	2484.08	2484.08	0	1	7.96812	4.71	0.686	1	K.ESSEEERGHAEKFMEYQNQR.G
*	YFP_1_02152012-02.4031.4031.4	3.4386	0.4265	1	2484.08	2484.08	-1.5	1	6.69716	4.71	0.5	1	K.ESSEEERGHAEKFMEYQNQR.G
*	YFP_1_02152012-03.4465.4465.3	4.8025	0.6299	1	4023.07	4023.08	-1.5	1	11.4309	4.8	0.571	1	K.LHPIVSPISEFEHAEKGDALYAMELALSLEKLTNEK.L
*	YFP_1_02152012-04.7051.7051.3	4.5306	0.6098	1	4023.08	4023.08	-0.4	1	10.233	4.8	0.524	1	K.LHPIVSPISEFEHAEKGDALYAMELALSLEKLTNEK.L
*	YFP_1_02152012-03.4463.4463.4	2.6569	0.4012	1	4023.07	4023.08	-1	1	6.50971	4.8	0.324	1	K.LHPIVSPISEFEHAEKGDALYAMELALSLEKLTNEK.L
*	YFP_1_02152012-04.7058.7058.5	1.8934	0.26	0.992	4023.09	4023.08	3.6	1	4.44848	4.8	0.23	1	K.LHPIVSPISEFEHAEKGDALYAMELALSLEKLTNEK.L
*	YFP_1_02152012-02.7909.7909.3	3.2227	0.3797	1	2209.14	2209.14	0.3	1	6.42819	4.4	0.55	1	K.GDALYAMELALSLEKLTNEK.L
*	YFP_1_02152012-04.2109.2109.2	3.104	0.413	1	1308.76	1308.76	-4.6	1	6.46352	8.8	0.722	1	K.LTNEKLLNVHK.V
*	YFP_1_02152012-04.6218.6218.3	4.4514	0.5406	1	4410.28	4410.28	-0.9	1	7.88521	4.63	0.405	1	K.LTNEKLLNVHKVASENNDPQLADFVESEFLGEQIEAIKK.I
*	YFP_1_02152012-04.6215.6215.4	5.3854	0.4879	1	4410.27	4410.28	-2.2	1	7.19048	4.63	0.333	1	K.LTNEKLLNVHKVASENNDPQLADFVESEFLGEQIEAIKK.I
*	YFP_1_02152012-02.3691.3691.2	3.0516	0.4455	1	1452.74	1452.74	-1.7	1	7.3285	5.63	0.8	1	K.LLNVHKVASENND.P
*	YFP_1_02152012-02.7470.7470.3	6.1255	0.6423	1	3696.88	3696.88	0.9	1	10.9378	4.28	0.584	1	K.LLNVHKVASENNDPQLADFVESEFLGEQIEAIK.K
*	YFP_1_02152012-04.6593.6593.3	5.825	0.5065	1	3696.89	3696.88	2.9	1	8.47751	4.28	0.494	1	K.LLNVHKVASENNDPQLADFVESEFLGEQIEAIK.K
*	YFP_1_02152012-04.6408.6408.3	7.4474	0.5366	1	3824.97	3824.97	-0.6	1	9.69772	4.53	0.557	1	K.LLNVHKVASENNDPQLADFVESEFLGEQIEAIKK.I
*	YFP_1_02152012-04.6383.6383.4	3.6508	0.3829	1	3824.96	3824.97	-1.5	1	6.45614	4.53	0.291	1	K.LLNVHKVASENNDPQLADFVESEFLGEQIEAIKK.I
*	YFP_1_02152012-02.7907.7907.2	4.4331	0.6214	1	2992.44	2992.44	-1.4	1	10.0496	3.69	0.75	1	K.VASENNDPQLADFVESEFLGEQIEAIK.K
*	YFP_1_02152012-04.6934.6934.3	2.8934	0.286	1	2992.44	2992.44	-1.1	1	5.25257	3.69	0.472	1	K.VASENNDPQLADFVESEFLGEQIEAIK.K
*	YFP_1_02152012-02.7512.7512.2	3.4438	0.3868	1	3120.54	3120.54	-0.5	1	7.82362	4.03	0.704	1	K.VASENNDPQLADFVESEFLGEQIEAIKK.I
*	YFP_1_02152012-04.6640.6640.2	3.2457	0.4366	1	3120.53	3120.54	-2	1	8.37476	4.03	0.679	1	K.VASENNDPQLADFVESEFLGEQIEAIKK.I
*	YFP_1_02152012-02.9408.9408.3	3.7977	0.4647	1	3120.54	3120.54	-0.1	1	7.00568	4.03	0.423	8	K.VASENNDPQLADFVESEFLGEQIEAIKK.I
*	YFP_1_02152012-03.553.553.3	4.3797	0.4636	1	3120.53	3120.54	-2.1	1	7.67897	4.03	0.458	6	K.VASENNDPQLADFVESEFLGEQIEAIKK.I
*	YFP_1_02152012-02.7556.7556.3	5.4762	0.5544	1	2391.24	2391.24	0.2	1	9.44057	4.25	0.615	1	D.PQLADFVESEFLGEQIEAIKK.I
*	YFP_1_02152012-02.5732.5732.3	2.3817	0.0676	0.966	1236.69	1236.69	-1.8	23	3.52197	8.8	0.613	1	K.KISDYITQLR.M
*	YFP_1_02152012-01.3702.3702.2	3.8593	0.3278	1	1108.6	1108.6	-1.1	1	5.59404	6.56	1	2	K.ISDYITQLR.M
	YFP_1_02152012-04.5680.5680.2	3.1375	0.3902	1	1553.73	1553.73	0.6	1	6.31261	6.51	0.81	2	K.GHGVWHFDQMLLN.-
U	AT3G14415.1	31	39	0.763	367	40307	9	0.0135413	4.79429	| Symbols: | Aldolase-type TIM barrel family protein | chr3:4818667-4820748 FORWARD LENGTH=367
U	AT3G14415.3	31	39	0.763	367	40307	9	0.0135413	4.79429	| Symbols: | Aldolase-type TIM barrel family protein | chr3:4818667-4820748 FORWARD LENGTH=367
	Filename	XCorr	DeltCN	Conf%	ObsM+H+	CalcM+H+	PPM	SpR	Prob Score	pI	Ion%	#	Sequence
	YFP_1_02152012-01.3354.3354.2	3.4025	0.4522	1	2439.07	2439.06	4.2	1	7.88923	3.96	0.607	1	K.MVYDYYASGAEDQWTLQENR.N
	YFP_1_02152012-02.6590.6590.2	4.6194	0.6567	1	2439.06	2439.06	0.4	1	11.524	3.96	0.852	1	K.MVYDYYASGAEDQWTLQENR.N
	YFP_1_02152012-04.5517.5517.2	5.6605	0.5771	1	2439.06	2439.06	1	1	10.0078	3.96	0.75	1	K.MVYDYYASGAEDQWTLQENR.N
	YFP_1_02152012-02.6508.6508.2	1.973	0.1126	0.957	2998.33	2998.34	-2.9	1	4.00469	4.4	0.577	1	K.MVYDYYASGAEDQWTLQENRNAFAR.I
	YFP_1_02152012-02.6496.6496.3	4.8789	0.584	1	2998.34	2998.34	-1.1	1	10.0605	4.4	0.507	1	K.MVYDYYASGAEDQWTLQENRNAFAR.I
	YFP_1_02152012-02.7542.7542.2	5.6192	0.4969	1	1991.12	1991.12	-1.9	1	8.92469	6.56	0.931	1	R.ILIDVNKIDMATTVLGFK.I
	YFP_1_02152012-04.6667.6667.2	3.634	0.5193	1	1991.12	1991.12	0.2	1	7.97527	6.56	0.63	1	R.ILIDVNKIDMATTVLGFK.I
	YFP_1_02152012-01.4085.4085.2	2.2928	0.1967	0.993	1533.82	1533.82	0.2	19	5.11864	9.08	0.478	1	K.ISMPIMVAPTAFQK.M
	YFP_1_02152012-02.8562.8562.2	3.2772	0.5224	1	2908.43	2908.44	-3.4	1	9.86697	4.46	0.733	1	R.AASAAGTIMTLSSWATSSVEEVASTGPGIR.F
	YFP_1_02152012-03.5064.5064.2	4.7817	0.5677	1	2908.43	2908.44	-0.6	1	10.4968	4.46	0.69	1	R.AASAAGTIMTLSSWATSSVEEVASTGPGIR.F
	YFP_1_02152012-01.4162.4162.2	2.4785	0.3164	1	1107.59	1107.59	-1.7	1	4.60452	8.64	1	3	R.FFQLYVYK.N
	YFP_1_02152012-04.2066.2066.2	2.581	0.0591	0.993	1126.71	1126.71	4.1	1	3.42995	10.88	0.867	1	R.KVVEQLVRR.A
	YFP_1_02152012-01.3744.3744.2	3.8457	0.3222	1	1056.6	1056.6	-2	1	5.55111	6.56	1	1	K.AIALTVDTPR.L
	YFP_1_02152012-03.1314.1314.2	2.4882	0.1959	1	1017.54	1017.54	-1.4	1	4.42056	9.08	0.929	1	R.RESDIKNR.F
	YFP_1_02152012-04.5125.5125.2	1.9278	0.027	0.942	1986.1	1986.1	0.3	8	3.27753	8.8	0.393	1	R.ESDIKNRFTLPPNLTLK.N
	YFP_1_02152012-04.5122.5122.3	4.0068	0.27	1	1986.1	1986.1	0.2	1	6.15732	8.8	0.673	2	R.ESDIKNRFTLPPNLTLK.N
	YFP_1_02152012-04.4766.4766.2	4.0541	0.2496	1	1413.82	1413.82	-0.5	1	5.76457	10.99	1	1	K.NRFTLPPNLTLK.N
	YFP_1_02152012-01.4672.4672.2	1.9444	0.2287	0.993	1143.68	1143.68	-1.4	1	5.89236	9.08	0.812	3	R.FTLPPNLTLK.N
	YFP_1_02152012-02.7347.7347.2	4.4029	0.6009	1	2985.38	2985.39	-1.7	1	9.3866	4.12	0.71	1	K.NFEGLDLGKMDEANDSGLASYVAGQIDR.T
	YFP_1_02152012-02.7249.7249.3	4.7724	0.5253	1	2985.39	2985.39	-0.7	1	9.2778	4.12	0.487	1	K.NFEGLDLGKMDEANDSGLASYVAGQIDR.T
	YFP_1_02152012-04.7147.7147.2	4.1524	0.5037	1	2528.39	2528.39	-1.8	1	7.54944	8.8	0.692	1	R.TLSWKDIQWLQTITNMPILVK.G
	YFP_1_02152012-01.3738.3738.2	2.2196	0.132	0.992	917.466	917.469	-2.7	4	4.42284	4.46	0.857	1	K.GVLTGEDAR.I
	YFP_1_02152012-04.4682.4682.2	5.0531	0.5583	1	1718.97	1718.97	0.6	1	9.61993	10.06	0.862	1	R.IAIQAGAAGIIVSNHGAR.Q
	YFP_1_02152012-01.3672.3672.2	4.2652	0.4198	1	1875.01	1875.01	0.3	1	7.34453	4.14	0.889	1	R.QLDYVPATISALEEVVK.A
	YFP_1_02152012-02.8027.8027.3	2.0117	0.0991	0.927	2388.28	2388.28	-0.3	1	4.01956	4.72	0.387	1	R.QLDYVPATISALEEVVKATQGR.V
	YFP_1_02152012-02.5555.5555.3	4.2678	0.3868	1	1571.87	1571.87	0	1	6.92503	10.06	0.78	1	K.ATQGRVPVFLDGGVR.R
	YFP_1_02152012-04.4370.4370.2	2.0402	0.0739	0.956	1727.97	1727.97	0.3	8	3.46661	11.69	0.44	1	K.ATQGRVPVFLDGGVRR.G
	YFP_1_02152012-01.4741.4741.2	2.4858	0.2421	1	1058.6	1058.6	-1	1	6.37331	6.56	0.647	3	R.VPVFLDGGVR.R
	YFP_1_02152012-04.8002.8002.3	3.1621	0.3047	1	2684.52	2684.51	0.9	1	5.89546	6.56	0.418	1	K.ALALGASGIFIGRPVVFALAAEGEAGVK.K
	YFP_1_02152012-02.4542.4542.2	3.3172	0.2948	1	1367.67	1367.67	-2.7	1	7.95427	5.63	1	2	R.NHIVTEWDTPR.H
	YFP_1_02152012-02.4557.4557.3	2.5137	0.0829	0.974	1367.67	1367.67	-2.5	1	3.60729	5.63	0.7	1	R.NHIVTEWDTPR.H
U	AT1G70410.1	18	21	0.76	258	28412	7.1	0.0103719	4.7544	| Symbols: ATBCA4, BCA4, CA4 | beta carbonic anhydrase 4 | chr1:26534167-26536505 REVERSE LENGTH=258
U	AT1G70410.3	18	21	0.76	258	28412	7.1	0.0103719	4.7544	| Symbols: ATBCA4, BCA4 | beta carbonic anhydrase 4 | chr1:26534167-26536505 REVERSE LENGTH=258
U	AT1G70410.2	18	21	0.7	280	30836	7.1	0.009557	4.01187	| Symbols: ATBCA4, BCA4 | beta carbonic anhydrase 4 | chr1:26534167-26537457 REVERSE LENGTH=280
	Filename	XCorr	DeltCN	Conf%	ObsM+H+	CalcM+H+	PPM	SpR	Prob Score	pI	Ion%	#	Sequence
	YFP_1_02152012-01.3070.3070.2	3.0195	0.1566	1	929.504	929.505	-1.1	2	5.33423	6.56	0.941	1	K.ADLGNVAAAK.I
	YFP_1_02152012-02.890.890.2	6.7513	0.4858	1	2062.03	2062.03	-1.5	1	9.25543	4.25	0.806	2	K.ALTAELKELDSSNSDAIER.I
	YFP_1_02152012-02.1054.1054.3	5.074	0.4409	1	2062.02	2062.03	-3	1	7.59867	4.25	0.614	3	K.ALTAELKELDSSNSDAIER.I
	YFP_1_02152012-04.2270.2270.2	4.3889	0.4458	1	1427.79	1427.79	-1.2	1	7.20531	9.68	1	1	R.IKTGFTQFKTEK.Y
	YFP_1_02152012-02.3762.3762.2	3.2664	0.4138	1	1186.61	1186.61	-1.2	1	6.72178	8.8	0.933	1	K.TGFTQFKTEK.Y
	YFP_1_02152012-04.4244.4244.3	3.1866	0.2571	1	1548.85	1548.85	-2.4	15	5.46563	9.72	0.45	1	K.YLKNSTLFNHLAK.T
	YFP_1_02152012-02.4213.4213.2	3.5732	0.4342	1	1144.61	1144.61	-3	1	6.77967	9.08	0.875	1	K.NSTLFNHLAK.T
	YFP_1_02152012-04.5663.5663.2	6.3168	0.438	1	2070.06	2070.06	-1.2	1	9.23978	7.11	0.724	1	R.VCPSHILNFQPGEAFVVR.N
	YFP_1_02152012-04.5673.5673.3	4.268	0.3467	1	2070.06	2070.06	-1.5	1	5.69743	7.11	0.64	1	R.VCPSHILNFQPGEAFVVR.N
	YFP_1_02152012-02.5695.5695.3	2.3775	0.1433	0.991	1529.79	1529.79	-1.8	3	4.45759	9.08	0.649	1	R.NIANMVPPFDQKR.H
	YFP_1_02152012-04.4837.4837.3	5.5025	0.5027	1	1636.88	1636.88	-0.3	1	8.78016	7.41	0.729	1	R.HSGVGAAVEYAVVHLK.V
	YFP_1_02152012-02.5538.5538.2	4.5959	0.3571	1	1755.89	1755.89	1.5	1	7.09085	7.16	0.72	1	K.VENILVIGHSCCGGIK.G
	YFP_1_02152012-01.3573.3573.2	3.2893	0.3628	1	2466.15	2466.15	-0.6	1	7.16069	3.86	0.6	1	K.GLMSIEDDAAPTQSDFIENWVK.I
	YFP_1_02152012-04.6357.6357.4	2.532	0.143	0.977	4540.22	4540.22	-1.4	20	4.33805	5.88	0.252	1	R.NKIKEEHKDLSYDDQCNKCEKEAVNVSLGNLLSYPFVR.A
	YFP_1_02152012-02.2257.2257.2	3.8053	0.5281	1	2439.09	2439.09	0.1	1	9.00792	5.08	0.72	1	K.IKEEHKDLSYDDQCNKCEK.E
	YFP_1_02152012-02.2246.2246.3	4.8962	0.3577	1	2439.09	2439.09	0.8	1	5.88074	5.08	0.66	1	K.IKEEHKDLSYDDQCNKCEK.E
	YFP_1_02152012-01.3922.3922.2	2.9924	0.419	1	1878.01	1878.01	1.6	1	6.84397	6.56	0.519	1	K.EAVNVSLGNLLSYPFVR.A
	YFP_1_02152012-04.6537.6537.2	5.5223	0.5825	1	2273.1	2273.1	-1.3	1	9.92986	5.8	0.741	1	R.GGHYNFVKGTFDLWELDFK.T
U	AT3G14420.3	30	37	0.747	367	40300	8.8	0.0128468	4.5847	| Symbols: | Aldolase-type TIM barrel family protein | chr3:4821804-4823899 FORWARD LENGTH=367
	Filename	XCorr	DeltCN	Conf%	ObsM+H+	CalcM+H+	PPM	SpR	Prob Score	pI	Ion%	#	Sequence
	YFP_1_02152012-01.3354.3354.2	3.4025	0.4522	1	2439.07	2439.06	4.2	1	7.88923	3.96	0.607	1	K.MVYDYYASGAEDQWTLQENR.N
	YFP_1_02152012-02.6590.6590.2	4.6194	0.6567	1	2439.06	2439.06	0.4	1	11.524	3.96	0.852	1	K.MVYDYYASGAEDQWTLQENR.N
	YFP_1_02152012-04.5517.5517.2	5.6605	0.5771	1	2439.06	2439.06	1	1	10.0078	3.96	0.75	1	K.MVYDYYASGAEDQWTLQENR.N
	YFP_1_02152012-02.6508.6508.2	1.973	0.1126	0.957	2998.33	2998.34	-2.9	1	4.00469	4.4	0.577	1	K.MVYDYYASGAEDQWTLQENRNAFAR.I
	YFP_1_02152012-02.6496.6496.3	4.8789	0.584	1	2998.34	2998.34	-1.1	1	10.0605	4.4	0.507	1	K.MVYDYYASGAEDQWTLQENRNAFAR.I
	YFP_1_02152012-02.7576.7576.2	4.6605	0.3785	1	1994.12	1994.12	-0.9	1	6.48707	6.56	0.724	1	R.ILIDVSKIDMTTTVLGFK.I
	YFP_1_02152012-04.6636.6636.2	5.6637	0.4705	1	1994.12	1994.12	-0.6	1	8.48312	6.56	0.677	1	R.ILIDVSKIDMTTTVLGFK.I
	YFP_1_02152012-01.4061.4061.2	2.1545	0.1913	0.986	1517.79	1517.79	0.9	3	3.93538	9.08	0.632	1	K.ISMPIMVAPTAMQK.M
	YFP_1_02152012-02.8562.8562.2	3.2772	0.5224	1	2908.43	2908.44	-3.4	1	9.86697	4.46	0.733	1	R.AASAAGTIMTLSSWATSSVEEVASTGPGIR.F
	YFP_1_02152012-03.5064.5064.2	4.7817	0.5677	1	2908.43	2908.44	-0.6	1	10.4968	4.46	0.69	1	R.AASAAGTIMTLSSWATSSVEEVASTGPGIR.F
	YFP_1_02152012-01.4162.4162.2	2.4785	0.3164	1	1107.59	1107.59	-1.7	1	4.60452	8.64	1	3	R.FFQLYVYK.N
	YFP_1_02152012-01.3833.3833.2	2.106	0.0855	0.981	956.551	956.552	-1.7	1	3.80969	6.56	0.923	1	R.NVVEQLVR.R
	YFP_1_02152012-01.3744.3744.2	3.8457	0.3222	1	1056.6	1056.6	-2	1	5.55111	6.56	1	1	K.AIALTVDTPR.L
	YFP_1_02152012-03.1314.1314.2	2.4882	0.1959	1	1017.54	1017.54	-1.4	1	4.42056	9.08	0.929	1	R.RESDIKNR.F
	YFP_1_02152012-04.5125.5125.2	1.9278	0.027	0.942	1986.1	1986.1	0.3	8	3.27753	8.8	0.393	1	R.ESDIKNRFTLPPNLTLK.N
	YFP_1_02152012-04.5122.5122.3	4.0068	0.27	1	1986.1	1986.1	0.2	1	6.15732	8.8	0.673	2	R.ESDIKNRFTLPPNLTLK.N
	YFP_1_02152012-04.4766.4766.2	4.0541	0.2496	1	1413.82	1413.82	-0.5	1	5.76457	10.99	1	1	K.NRFTLPPNLTLK.N
	YFP_1_02152012-01.4672.4672.2	1.9444	0.2287	0.993	1143.68	1143.68	-1.4	1	5.89236	9.08	0.812	3	R.FTLPPNLTLK.N
	YFP_1_02152012-02.7347.7347.2	4.4029	0.6009	1	2985.38	2985.39	-1.7	1	9.3866	4.12	0.71	1	K.NFEGLDLGKMDEANDSGLASYVAGQIDR.T
	YFP_1_02152012-02.7249.7249.3	4.7724	0.5253	1	2985.39	2985.39	-0.7	1	9.2778	4.12	0.487	1	K.NFEGLDLGKMDEANDSGLASYVAGQIDR.T
	YFP_1_02152012-02.7172.7172.3	3.9154	0.4197	1	1847	1847.01	-0.9	1	7.32711	8.8	0.636	1	R.TLSWKDVQWLQTITK.L
	YFP_1_02152012-02.7842.7842.3	3.5595	0.2616	1	1895.14	1895.14	3.2	1	5.24123	8.8	0.6	1	K.DVQWLQTITKLPILVK.G
	YFP_1_02152012-04.4682.4682.2	5.0531	0.5583	1	1718.97	1718.97	0.6	1	9.61993	10.06	0.862	1	E.IAIQAGAAGIIVSNHGAR.Q
	YFP_1_02152012-01.3672.3672.2	4.2652	0.4198	1	1875.01	1875.01	0.3	1	7.34453	4.14	0.889	1	R.QLDYVPATISALEEVVK.A
	YFP_1_02152012-02.8027.8027.3	2.0117	0.0991	0.927	2388.28	2388.28	-0.3	1	4.01956	4.72	0.387	1	R.QLDYVPATISALEEVVKATQGR.I
	YFP_1_02152012-01.4670.4670.2	2.2403	0.3341	1	1072.61	1072.62	-3	1	5.49353	6.56	0.706	1	R.IPVFLDGGVR.R
	YFP_1_02152012-04.8309.8309.3	3.353	0.3492	1	2728.52	2728.51	1.3	1	6.02736	6.56	0.325	3	K.ALALGASGIFIGRPVVFSLAAEGEAGVR.K
	YFP_1_02152012-03.2154.2154.2	4.4355	0.5153	1	1780.87	1780.87	-1.4	1	8.22176	7.33	0.833	1	R.NHITTEWDTPRPSAR.L
	YFP_1_02152012-03.2164.2164.3	2.683	0.3835	1	1780.87	1780.87	-2.5	1	6.37872	7.33	0.659	1	R.NHITTEWDTPRPSAR.L
	YFP_1_02152012-04.4377.4377.3	2.1806	0.376	1	1893.95	1893.96	-1.4	1	6.36198	7.33	0.619	1	R.NHITTEWDTPRPSARL.-
U	AT3G56090.1	44	74	0.73	259	28837	5.8	0.0364076	4.37032	| Symbols: ATFER3, FER3 | ferritin 3 | chr3:20814350-20815984 REVERSE LENGTH=259
	Filename	XCorr	DeltCN	Conf%	ObsM+H+	CalcM+H+	PPM	SpR	Prob Score	pI	Ion%	#	Sequence
*	YFP_1_02152012-02.6608.6608.2	4.8938	0.3905	1	2374.2	2374.2	-2.1	1	8.53843	4.72	0.71	1	K.SSTTTTSTLSGVVFEPFEEVKK.E
*	YFP_1_02152012-02.6751.6751.3	2.6023	0.3379	1	2374.2	2374.2	-0.7	1	6.18227	4.72	0.526	2	K.SSTTTTSTLSGVVFEPFEEVKK.E
*	YFP_1_02152012-02.7685.7685.3	4.4614	0.5849	1	3999.03	3999.03	1.8	1	9.01045	4.57	0.447	1	K.SSTTTTSTLSGVVFEPFEEVKKEMDLVPSGQQLSLAR.H
*	YFP_1_02152012-02.7774.7774.4	4.2139	0.4213	1	3999.02	3999.03	-1.6	1	6.89016	4.57	0.338	1	K.SSTTTTSTLSGVVFEPFEEVKKEMDLVPSGQQLSLAR.H
*	YFP_1_02152012-02.7693.7693.3	4.0791	0.382	0.984	3622.86	3622.87	-0.6	1	7.2013	4.57	0.43	1	T.TTSTLSGVVFEPFEEVKKEMDLVPSGQQLSLAR.H
*	YFP_1_02152012-02.7644.7644.3	5.5491	0.5283	1	3333.74	3333.74	0.7	1	9.06692	4.57	0.485	1	S.TLSGVVFEPFEEVKKEMDLVPSGQQLSLAR.H
*	YFP_1_02152012-02.7458.7458.2	4.7752	0.3646	1	3032.58	3032.58	1.4	1	6.71688	4.57	0.75	1	S.GVVFEPFEEVKKEMDLVPSGQQLSLAR.H
*	YFP_1_02152012-02.7439.7439.4	3.5245	0.3471	0.988	3032.58	3032.58	0.2	1	6.41877	4.57	0.371	1	S.GVVFEPFEEVKKEMDLVPSGQQLSLAR.H
*	YFP_1_02152012-04.7594.7594.3	4.0403	0.2592	1	4767.24	4767.25	-2	1	6.4228	4.7	0.41	1	R.HLYSPECEAAVNEQINVEYNVSYVYHALYAYFDRDNVALK.G
*	YFP_1_02152012-04.7638.7638.5	2.6172	0.1058	0.968	4767.24	4767.25	-0.9	31	4.10202	4.7	0.233	1	R.HLYSPECEAAVNEQINVEYNVSYVYHALYAYFDRDNVALK.G
*	YFP_1_02152012-02.1235.1235.2	2.0512	0.1858	0.988	1028.61	1028.61	-1.4	1	4.33108	8.8	0.625	1	R.DNVALKGLAK.F
*	YFP_1_02152012-02.3621.3621.2	2.6047	0.2208	1	1257.61	1257.61	-0.3	1	4.88604	4.72	0.875	2	K.FFKESSVEER.E
*	YFP_1_02152012-02.3711.3711.3	3.7972	0.2618	1	1257.61	1257.61	-2.3	1	5.42734	4.72	0.806	1	K.FFKESSVEER.E
*	YFP_1_02152012-04.4660.4660.2	4.9456	0.4675	1	2743.31	2743.3	1.8	1	7.44737	4.71	0.8	1	K.FFKESSVEEREHAELLMEYQNK.R
*	YFP_1_02152012-04.4536.4536.4	4.3227	0.4706	1	2899.4	2899.4	-0.4	1	6.63084	5.08	0.45	1	K.FFKESSVEEREHAELLMEYQNKR.G
*	YFP_1_02152012-04.4537.4537.5	2.5041	0.1971	0.993	2899.4	2899.4	-1	3	4.37328	5.08	0.321	1	K.FFKESSVEEREHAELLMEYQNKR.G
*	YFP_1_02152012-04.4518.4518.3	3.245	0.2514	1	3169.56	3169.55	3.2	30	5.65628	5.88	0.318	1	K.FFKESSVEEREHAELLMEYQNKRGGR.V
*	YFP_1_02152012-02.5145.5145.2	5.2458	0.5326	1	2321.07	2321.07	0.2	1	8.9049	4.42	0.654	2	K.ESSVEEREHAELLMEYQNK.R
*	YFP_1_02152012-02.5414.5414.3	5.0948	0.4573	1	2321.07	2321.07	0.1	1	7.92237	4.42	0.566	2	K.ESSVEEREHAELLMEYQNK.R
*	YFP_1_02152012-02.4873.4873.3	4.6671	0.2916	1	2477.17	2477.17	-1.1	1	4.90946	4.71	0.509	1	K.ESSVEEREHAELLMEYQNKR.G
*	YFP_1_02152012-02.4936.4936.4	3.5976	0.229	1	2477.17	2477.17	-1.9	1	6.33414	4.71	0.437	2	K.ESSVEEREHAELLMEYQNKR.G
*	YFP_1_02152012-02.5042.5042.2	4.057	0.4578	1	1504.71	1504.71	2.9	1	9.43142	4.72	0.9	1	R.EHAELLMEYQNK.R
*	YFP_1_02152012-03.4493.4493.3	4.9185	0.547	1	3726.92	3726.91	2.1	1	7.78737	4.71	0.579	1	R.VKLQPMVLPQSEFDHPEKGDALYAMELALSLEK.L
*	YFP_1_02152012-04.6968.6968.4	4.8412	0.5289	1	4310.25	4310.24	0.2	1	8.36449	4.8	0.308	1	R.VKLQPMVLPQSEFDHPEKGDALYAMELALSLEKLVNEK.L
*	YFP_1_02152012-02.7652.7652.2	3.3158	0.4604	1	3499.76	3499.75	2.4	1	7.60553	4.42	0.667	1	K.LQPMVLPQSEFDHPEKGDALYAMELALSLEK.L
*	YFP_1_02152012-03.4518.4518.3	3.9507	0.4929	1	4083.08	4083.08	-0.8	1	7.70344	4.53	0.458	1	K.LQPMVLPQSEFDHPEKGDALYAMELALSLEKLVNEK.L
	YFP_1_02152012-04.4388.4388.3	4.4824	0.4973	1	1664.97	1664.97	-1.2	1	7.84801	8.8	0.744	1	K.LVNEKLLNLHSVASK.N
*	YFP_1_02152012-04.6790.6790.4	6.7083	0.5364	1	4410.35	4410.36	-1.1	1	8.12139	4.8	0.373	1	K.LVNEKLLNLHSVASKNDDVQLADFIESVFLNEQVEAIKK.I
*	YFP_1_02152012-04.6799.6799.5	4.3755	0.2962	1	4410.35	4410.36	-0.1	1	5.63552	4.8	0.363	1	K.LVNEKLLNLHSVASKNDDVQLADFIESVFLNEQVEAIKK.I
*	YFP_1_02152012-03.4669.4669.3	6.5123	0.5892	1	3698.93	3698.93	-0.5	1	9.82751	4.42	0.558	1	K.LLNLHSVASKNDDVQLADFIESVFLNEQVEAIK.K
*	YFP_1_02152012-04.9573.9573.3	8.1829	0.5687	1	3827.02	3827.02	-1.3	1	8.57541	4.71	0.479	13	K.LLNLHSVASKNDDVQLADFIESVFLNEQVEAIKK.I
*	YFP_1_02152012-03.4474.4474.4	8.1334	0.552	1	3827.02	3827.02	-0.4	1	9.4223	4.71	0.613	1	K.LLNLHSVASKNDDVQLADFIESVFLNEQVEAIKK.I
*	YFP_1_02152012-04.9217.9217.4	6.8818	0.3938	1	3827.02	3827.02	-0.3	1	7.53348	4.71	0.456	9	K.LLNLHSVASKNDDVQLADFIESVFLNEQVEAIKK.I
*	YFP_1_02152012-03.4745.4745.5	2.6763	0.0839	0.962	3827.01	3827.02	-2	1	3.51776	4.71	0.36	1	K.LLNLHSVASKNDDVQLADFIESVFLNEQVEAIKK.I
*	YFP_1_02152012-04.778.778.5	4.097	0.2963	1	3827.02	3827.02	0.3	1	5.52756	4.71	0.344	5	K.LLNLHSVASKNDDVQLADFIESVFLNEQVEAIKK.I
*	YFP_1_02152012-04.7986.7986.2	3.034	0.3413	1	2636.31	2636.31	0.7	1	5.93159	3.8	0.5	1	K.NDDVQLADFIESVFLNEQVEAIK.K
*	YFP_1_02152012-03.4790.4790.2	4.813	0.503	1	2764.4	2764.4	-1.2	1	8.9907	4.12	0.852	1	K.NDDVQLADFIESVFLNEQVEAIKK.I
*	YFP_1_02152012-04.7458.7458.2	3.2377	0.2978	1	2764.41	2764.4	3.1	1	6.25802	4.12	0.52	1	K.NDDVQLADFIESVFLNEQVEAIKK.I
*	YFP_1_02152012-03.4801.4801.3	2.9563	0.2586	1	2764.4	2764.4	-1.7	1	4.87584	4.12	0.5	1	K.NDDVQLADFIESVFLNEQVEAIKK.I
*	YFP_1_02152012-02.4558.4558.2	3.4451	0.2971	1	1222.68	1222.68	-2.8	1	6.14204	8.8	0.941	1	K.KISEYVSQLR.R
*	YFP_1_02152012-02.4583.4583.3	2.4974	0.2302	1	1222.68	1222.68	-1.7	1	4.1015	8.8	0.71	1	K.KISEYVSQLR.R
*	YFP_1_02152012-04.3483.3483.2	2.9227	0.2288	1	1378.78	1378.78	-1.3	1	5.71374	10.01	0.778	1	K.KISEYVSQLRR.L
*	YFP_1_02152012-01.3726.3726.2	3.2696	0.292	1	1094.58	1094.58	-1.6	1	5.34573	6.56	1	2	K.ISEYVSQLR.R
*	YFP_1_02152012-02.4084.4084.2	2.1551	0.1568	0.988	1250.68	1250.69	-1	1	3.62429	9.08	0.75	1	K.ISEYVSQLRR.L
U	AT3G14420.5	26	33	0.717	360	39463	9.5	0.0116808	4.21195	| Symbols: | Aldolase-type TIM barrel family protein | chr3:4821829-4823899 FORWARD LENGTH=360
U	AT3G14420.6	26	33	0.705	366	40317	9.3	0.0114893	4.06991	| Symbols: | Aldolase-type TIM barrel family protein | chr3:4821899-4823899 FORWARD LENGTH=366
	Filename	XCorr	DeltCN	Conf%	ObsM+H+	CalcM+H+	PPM	SpR	Prob Score	pI	Ion%	#	Sequence
	YFP_1_02152012-02.7576.7576.2	4.6605	0.3785	1	1994.12	1994.12	-0.9	1	6.48707	6.56	0.724	1	R.ILIDVSKIDMTTTVLGFK.I
	YFP_1_02152012-04.6636.6636.2	5.6637	0.4705	1	1994.12	1994.12	-0.6	1	8.48312	6.56	0.677	1	R.ILIDVSKIDMTTTVLGFK.I
	YFP_1_02152012-01.4061.4061.2	2.1545	0.1913	0.986	1517.79	1517.79	0.9	3	3.93538	9.08	0.632	1	K.ISMPIMVAPTAMQK.M
	YFP_1_02152012-02.8562.8562.2	3.2772	0.5224	1	2908.43	2908.44	-3.4	1	9.86697	4.46	0.733	1	R.AASAAGTIMTLSSWATSSVEEVASTGPGIR.F
	YFP_1_02152012-03.5064.5064.2	4.7817	0.5677	1	2908.43	2908.44	-0.6	1	10.4968	4.46	0.69	1	R.AASAAGTIMTLSSWATSSVEEVASTGPGIR.F
	YFP_1_02152012-01.4162.4162.2	2.4785	0.3164	1	1107.59	1107.59	-1.7	1	4.60452	8.64	1	3	R.FFQLYVYK.N
	YFP_1_02152012-01.3833.3833.2	2.106	0.0855	0.981	956.551	956.552	-1.7	1	3.80969	6.56	0.923	1	R.NVVEQLVR.R
	YFP_1_02152012-01.3744.3744.2	3.8457	0.3222	1	1056.6	1056.6	-2	1	5.55111	6.56	1	1	K.AIALTVDTPR.L
	YFP_1_02152012-03.1314.1314.2	2.4882	0.1959	1	1017.54	1017.54	-1.4	1	4.42056	9.08	0.929	1	R.RESDIKNR.F
	YFP_1_02152012-04.5125.5125.2	1.9278	0.027	0.942	1986.1	1986.1	0.3	8	3.27753	8.8	0.393	1	R.ESDIKNRFTLPPNLTLK.N
	YFP_1_02152012-04.5122.5122.3	4.0068	0.27	1	1986.1	1986.1	0.2	1	6.15732	8.8	0.673	2	R.ESDIKNRFTLPPNLTLK.N
	YFP_1_02152012-04.4766.4766.2	4.0541	0.2496	1	1413.82	1413.82	-0.5	1	5.76457	10.99	1	1	K.NRFTLPPNLTLK.N
	YFP_1_02152012-01.4672.4672.2	1.9444	0.2287	0.993	1143.68	1143.68	-1.4	1	5.89236	9.08	0.812	3	R.FTLPPNLTLK.N
	YFP_1_02152012-02.7347.7347.2	4.4029	0.6009	1	2985.38	2985.39	-1.7	1	9.3866	4.12	0.71	1	K.NFEGLDLGKMDEANDSGLASYVAGQIDR.T
	YFP_1_02152012-02.7249.7249.3	4.7724	0.5253	1	2985.39	2985.39	-0.7	1	9.2778	4.12	0.487	1	K.NFEGLDLGKMDEANDSGLASYVAGQIDR.T
	YFP_1_02152012-02.7172.7172.3	3.9154	0.4197	1	1847	1847.01	-0.9	1	7.32711	8.8	0.636	1	R.TLSWKDVQWLQTITK.L
	YFP_1_02152012-02.7842.7842.3	3.5595	0.2616	1	1895.14	1895.14	3.2	1	5.24123	8.8	0.6	1	K.DVQWLQTITKLPILVK.G
	YFP_1_02152012-01.3738.3738.2	2.2196	0.132	0.992	917.466	917.469	-2.7	4	4.42284	4.46	0.857	1	K.GVLTGEDAR.I
	YFP_1_02152012-04.4682.4682.2	5.0531	0.5583	1	1718.97	1718.97	0.6	1	9.61993	10.06	0.862	1	R.IAIQAGAAGIIVSNHGAR.Q
	YFP_1_02152012-01.3672.3672.2	4.2652	0.4198	1	1875.01	1875.01	0.3	1	7.34453	4.14	0.889	1	R.QLDYVPATISALEEVVK.A
	YFP_1_02152012-02.8027.8027.3	2.0117	0.0991	0.927	2388.28	2388.28	-0.3	1	4.01956	4.72	0.387	1	R.QLDYVPATISALEEVVKATQGR.I
	YFP_1_02152012-01.4670.4670.2	2.2403	0.3341	1	1072.61	1072.62	-3	1	5.49353	6.56	0.706	1	R.IPVFLDGGVR.R
	YFP_1_02152012-04.8309.8309.3	3.353	0.3492	1	2728.52	2728.51	1.3	1	6.02736	6.56	0.325	3	K.ALALGASGIFIGRPVVFSLAAEGEAGVR.K
	YFP_1_02152012-03.2154.2154.2	4.4355	0.5153	1	1780.87	1780.87	-1.4	1	8.22176	7.33	0.833	1	R.NHITTEWDTPRPSAR.L
	YFP_1_02152012-03.2164.2164.3	2.683	0.3835	1	1780.87	1780.87	-2.5	1	6.37872	7.33	0.659	1	R.NHITTEWDTPRPSAR.L
	YFP_1_02152012-04.4377.4377.3	2.1806	0.376	1	1893.95	1893.96	-1.4	1	6.36198	7.33	0.619	1	R.NHITTEWDTPRPSARL.-
U	AT3G14415.2	29	37	0.676	373	40934	8.8	0.0126402	3.74242	| Symbols: | Aldolase-type TIM barrel family protein | chr3:4818667-4820748 FORWARD LENGTH=373
	Filename	XCorr	DeltCN	Conf%	ObsM+H+	CalcM+H+	PPM	SpR	Prob Score	pI	Ion%	#	Sequence
	YFP_1_02152012-01.3354.3354.2	3.4025	0.4522	1	2439.07	2439.06	4.2	1	7.88923	3.96	0.607	1	K.MVYDYYASGAEDQWTLQENR.N
	YFP_1_02152012-02.6590.6590.2	4.6194	0.6567	1	2439.06	2439.06	0.4	1	11.524	3.96	0.852	1	K.MVYDYYASGAEDQWTLQENR.N
	YFP_1_02152012-04.5517.5517.2	5.6605	0.5771	1	2439.06	2439.06	1	1	10.0078	3.96	0.75	1	K.MVYDYYASGAEDQWTLQENR.N
	YFP_1_02152012-02.6508.6508.2	1.973	0.1126	0.957	2998.33	2998.34	-2.9	1	4.00469	4.4	0.577	1	K.MVYDYYASGAEDQWTLQENRNAFAR.I
	YFP_1_02152012-02.6496.6496.3	4.8789	0.584	1	2998.34	2998.34	-1.1	1	10.0605	4.4	0.507	1	K.MVYDYYASGAEDQWTLQENRNAFAR.I
	YFP_1_02152012-02.7542.7542.2	5.6192	0.4969	1	1991.12	1991.12	-1.9	1	8.92469	6.56	0.931	1	R.ILIDVNKIDMATTVLGFK.I
	YFP_1_02152012-04.6667.6667.2	3.634	0.5193	1	1991.12	1991.12	0.2	1	7.97527	6.56	0.63	1	R.ILIDVNKIDMATTVLGFK.I
	YFP_1_02152012-01.4085.4085.2	2.2928	0.1967	0.993	1533.82	1533.82	0.2	19	5.11864	9.08	0.478	1	K.ISMPIMVAPTAFQK.M
	YFP_1_02152012-02.8562.8562.2	3.2772	0.5224	1	2908.43	2908.44	-3.4	1	9.86697	4.46	0.733	1	R.AASAAGTIMTLSSWATSSVEEVASTGPGIR.F
	YFP_1_02152012-03.5064.5064.2	4.7817	0.5677	1	2908.43	2908.44	-0.6	1	10.4968	4.46	0.69	1	R.AASAAGTIMTLSSWATSSVEEVASTGPGIR.F
	YFP_1_02152012-01.4162.4162.2	2.4785	0.3164	1	1107.59	1107.59	-1.7	1	4.60452	8.64	1	3	R.FFQLYVYK.N
	YFP_1_02152012-04.2066.2066.2	2.581	0.0591	0.993	1126.71	1126.71	4.1	1	3.42995	10.88	0.867	1	R.KVVEQLVRR.A
	YFP_1_02152012-01.3744.3744.2	3.8457	0.3222	1	1056.6	1056.6	-2	1	5.55111	6.56	1	1	K.AIALTVDTPR.L
	YFP_1_02152012-03.1314.1314.2	2.4882	0.1959	1	1017.54	1017.54	-1.4	1	4.42056	9.08	0.929	1	R.RESDIKNR.F
	YFP_1_02152012-04.5125.5125.2	1.9278	0.027	0.942	1986.1	1986.1	0.3	8	3.27753	8.8	0.393	1	R.ESDIKNRFTLPPNLTLK.N
	YFP_1_02152012-04.5122.5122.3	4.0068	0.27	1	1986.1	1986.1	0.2	1	6.15732	8.8	0.673	2	R.ESDIKNRFTLPPNLTLK.N
	YFP_1_02152012-04.4766.4766.2	4.0541	0.2496	1	1413.82	1413.82	-0.5	1	5.76457	10.99	1	1	K.NRFTLPPNLTLK.N
	YFP_1_02152012-01.4672.4672.2	1.9444	0.2287	0.993	1143.68	1143.68	-1.4	1	5.89236	9.08	0.812	3	R.FTLPPNLTLK.N
	YFP_1_02152012-04.7147.7147.2	4.1524	0.5037	1	2528.39	2528.39	-1.8	1	7.54944	8.8	0.692	1	R.TLSWKDIQWLQTITNMPILVK.G
	YFP_1_02152012-01.3738.3738.2	2.2196	0.132	0.992	917.466	917.469	-2.7	4	4.42284	4.46	0.857	1	K.GVLTGEDAR.I
	YFP_1_02152012-04.4682.4682.2	5.0531	0.5583	1	1718.97	1718.97	0.6	1	9.61993	10.06	0.862	1	R.IAIQAGAAGIIVSNHGAR.Q
	YFP_1_02152012-01.3672.3672.2	4.2652	0.4198	1	1875.01	1875.01	0.3	1	7.34453	4.14	0.889	1	R.QLDYVPATISALEEVVK.A
	YFP_1_02152012-02.8027.8027.3	2.0117	0.0991	0.927	2388.28	2388.28	-0.3	1	4.01956	4.72	0.387	1	R.QLDYVPATISALEEVVKATQGR.V
	YFP_1_02152012-02.5555.5555.3	4.2678	0.3868	1	1571.87	1571.87	0	1	6.92503	10.06	0.78	1	K.ATQGRVPVFLDGGVR.R
	YFP_1_02152012-04.4370.4370.2	2.0402	0.0739	0.956	1727.97	1727.97	0.3	8	3.46661	11.69	0.44	1	K.ATQGRVPVFLDGGVRR.G
	YFP_1_02152012-01.4741.4741.2	2.4858	0.2421	1	1058.6	1058.6	-1	1	6.37331	6.56	0.647	3	R.VPVFLDGGVR.R
	YFP_1_02152012-04.8002.8002.3	3.1621	0.3047	1	2684.52	2684.51	0.9	1	5.89546	6.56	0.418	1	K.ALALGASGIFIGRPVVFALAAEGEAGVK.K
	YFP_1_02152012-02.4542.4542.2	3.3172	0.2948	1	1367.67	1367.67	-2.7	1	7.95427	5.63	1	2	R.NHIVTEWDTPR.H
	YFP_1_02152012-02.4557.4557.3	2.5137	0.0829	0.974	1367.67	1367.67	-2.5	1	3.60729	5.63	0.7	1	R.NHIVTEWDTPR.H
U	AT5G49910.1	67	112	0.675	718	76997	5.3	0.0198771	3.73151	| Symbols: CPHSC70-2EAT SHOCK PROTEIN 70-2, HSC70-7, cpHsc70-2 | chloroplast heat shock protein 70-2 | chr5:20303470-20306295 FORWARD LENGTH=718
	Filename	XCorr	DeltCN	Conf%	ObsM+H+	CalcM+H+	PPM	SpR	Prob Score	pI	Ion%	#	Sequence
	YFP_1_02152012-02.6334.6334.2	4.6376	0.5695	1	3313.7	3313.71	-1.8	1	9.18897	4.89	0.71	1	N.EKVVGIDLGTTNSAVAAMEGGKPTIVTNAEGQR.T
	YFP_1_02152012-02.6441.6441.3	7.7917	0.5753	1	3313.7	3313.71	-0.3	1	10.2354	4.89	0.523	3	N.EKVVGIDLGTTNSAVAAMEGGKPTIVTNAEGQR.T
	YFP_1_02152012-01.3105.3105.2	2.3809	0.3382	1	1066.58	1066.58	-2.2	2	6.97426	8.8	0.688	1	R.TTPSVVAYTK.S
*	YFP_1_02152012-02.3375.3375.2	6.4929	0.5125	1	1825.89	1825.89	-0.3	1	9.33221	6.56	0.885	1	R.RMNEVAEESKQVSYR.V
*	YFP_1_02152012-03.1342.1342.2	4.9768	0.5681	1	1825.89	1825.89	0.3	1	9.79262	6.56	0.808	1	R.RMNEVAEESKQVSYR.V
*	YFP_1_02152012-02.3706.3706.3	5.0902	0.4473	1	1825.88	1825.89	-2.2	1	7.19227	6.56	0.744	2	R.RMNEVAEESKQVSYR.V
*	YFP_1_02152012-03.1350.1350.3	2.8777	0.2806	1	1825.89	1825.89	0.9	1	5.10451	6.56	0.426	1	R.RMNEVAEESKQVSYR.V
*	YFP_1_02152012-02.758.758.2	4.9758	0.5323	1	1669.78	1669.79	-1.5	1	9.17542	4.72	0.958	7	R.MNEVAEESKQVSYR.V
*	YFP_1_02152012-02.720.720.3	4.5219	0.4776	1	1669.78	1669.79	-3.3	1	7.55742	4.72	0.634	5	R.MNEVAEESKQVSYR.V
*	YFP_1_02152012-02.4369.4369.2	5.7974	0.5563	1	1970.04	1970.04	-0.9	1	9.28663	6.56	0.857	1	R.VIKDENGNVKLDCPAIGK.Q
*	YFP_1_02152012-02.4368.4368.3	4.1812	0.4106	1	1970.03	1970.04	-1.4	1	6.82865	6.56	0.62	1	R.VIKDENGNVKLDCPAIGK.Q
	YFP_1_02152012-01.3733.3733.2	5.0259	0.436	1	1461.77	1461.77	-0.2	1	8.18368	4.46	0.955	3	K.QFAAEEISAQVLR.K
	YFP_1_02152012-02.5264.5264.2	3.1563	0.2855	1	1720.92	1720.92	-0.2	1	4.91442	6.56	0.625	1	K.LVDDASRFLNDKVTK.A
	YFP_1_02152012-02.5262.5262.3	2.6904	0.4122	1	1720.92	1720.92	-0.4	1	6.04438	6.56	0.667	1	K.LVDDASRFLNDKVTK.A
	YFP_1_02152012-01.3732.3732.2	1.7691	0.1833	0.965	1580.81	1580.81	1.3	1	3.88665	6.56	0.818	1	K.AVITVPAYFNDSQR.T
	YFP_1_02152012-02.5752.5752.2	2.5791	0.1458	0.995	1269.73	1269.73	0.1	6	3.73175	6.56	0.65	1	K.DAGRIAGLEVLR.I
	YFP_1_02152012-01.4448.4448.2	2.5602	0.0701	0.995	870.541	870.541	-0.1	1	3.51764	6.56	0.929	4	R.IAGLEVLR.I
*	YFP_1_02152012-01.3527.3527.2	6.4549	0.5939	1	1751.9	1751.9	-0.3	1	10.1669	4.46	0.852	2	R.IINEPTAASLAYGFER.K
*	YFP_1_02152012-02.5827.5827.2	4.0325	0.2831	1	1879.99	1879.99	-2.9	1	5.40067	6.56	0.786	1	R.IINEPTAASLAYGFERK.S
*	YFP_1_02152012-02.6753.6753.2	5.016	0.4242	1	2420.31	2420.31	-0.3	1	7.38475	5.02	0.724	1	R.VVDWLASTFKKDEGIDLLKDK.Q
*	YFP_1_02152012-02.6748.6748.3	5.1507	0.4689	1	2420.3	2420.31	-1	1	7.80592	5.02	0.526	1	R.VVDWLASTFKKDEGIDLLKDK.Q
*	YFP_1_02152012-02.6746.6746.4	1.4373	0.21	0.933	2420.3	2420.31	-2.2	6	4.69518	5.02	0.379	1	R.VVDWLASTFKKDEGIDLLKDK.Q
	YFP_1_02152012-02.4729.4729.2	5.7115	0.3259	1	1870.04	1870.04	-0.1	1	8.16287	6.34	0.808	1	K.KDEGIDLLKDKQALQR.L
	YFP_1_02152012-02.4728.4728.4	3.7478	0.3977	1	1870.04	1870.04	-2.1	1	6.8877	6.34	0.522	1	K.KDEGIDLLKDKQALQR.L
	YFP_1_02152012-01.6653.6653.2	2.3794	0.3621	1	1145.6	1145.6	-3.6	1	5.66436	4.4	0.933	1	K.DEGIDLLKDK.Q
	YFP_1_02152012-02.26.26.2	2.3113	0.3402	1	1145.6	1145.6	-2.7	1	6.35382	4.4	0.933	1	K.DEGIDLLKDK.Q
	YFP_1_02152012-02.5452.5452.2	4.2336	0.4183	1	1741.94	1741.94	0.1	1	6.1658	4.89	0.875	1	K.DEGIDLLKDKQALQR.L
	YFP_1_02152012-02.5503.5503.3	3.4503	0.3315	1	1741.94	1741.94	-1.1	1	5.63683	4.89	0.721	1	K.DEGIDLLKDKQALQR.L
	YFP_1_02152012-02.1488.1488.2	2.4667	0.1153	0.995	960.534	960.536	-1.7	1	4.26909	6.56	0.867	2	R.LTEAAEKAK.I
	YFP_1_02152012-02.7258.7258.3	5.2618	0.468	1	3476.83	3476.82	1.8	1	7.44319	4.89	0.513	1	R.LTEAAEKAKIELSSLTQTNMSLPFITATADGPK.H
	YFP_1_02152012-04.6296.6296.3	3.3801	0.423	1	4428.33	4428.33	0.1	1	6.42147	5.85	0.313	1	R.LTEAAEKAKIELSSLTQTNMSLPFITATADGPKHIETTLTR.G
	YFP_1_02152012-04.6297.6297.4	3.7141	0.4454	1	4428.33	4428.33	-1	1	5.70695	5.85	0.32	1	R.LTEAAEKAKIELSSLTQTNMSLPFITATADGPKHIETTLTR.G
	YFP_1_02152012-02.7236.7236.2	3.9476	0.5684	1	2734.44	2734.43	1	1	9.5734	6.56	0.893	1	K.AKIELSSLTQTNMSLPFITATADGPK.H
	YFP_1_02152012-02.7471.7471.3	3.0122	0.0316	0.946	2734.43	2734.43	-2.9	19	3.4488	6.56	0.343	2	K.AKIELSSLTQTNMSLPFITATADGPK.H
	YFP_1_02152012-04.6207.6207.2	3.3164	0.4889	1	3685.95	3685.95	-0.3	1	7.70606	7.33	0.75	1	K.AKIELSSLTQTNMSLPFITATADGPKHIETTLTR.G
	YFP_1_02152012-04.6438.6438.3	5.9411	0.5825	1	3685.94	3685.95	-2.8	1	9.7457	7.33	0.465	8	K.AKIELSSLTQTNMSLPFITATADGPKHIETTLTR.G
	YFP_1_02152012-04.6193.6193.4	3.6403	0.3169	1	3685.95	3685.95	1.1	1	5.3325	7.33	0.363	1	K.AKIELSSLTQTNMSLPFITATADGPKHIETTLTR.G
	YFP_1_02152012-02.3170.3170.2	1.8441	0.0611	0.955	970.53	970.532	-1.7	1	4.3079	7.33	0.769	2	K.HIETTLTR.G
*	YFP_1_02152012-02.6129.6129.2	4.7631	0.4772	1	1581.75	1581.76	-2.6	1	8.25843	4.4	0.95	1	R.GKFEELCSDLLDR.V
*	YFP_1_02152012-02.6352.6352.2	4.4778	0.361	1	1836.93	1836.93	-0.3	1	6.06034	4.89	0.792	1	R.GKFEELCSDLLDRVR.T
*	YFP_1_02152012-02.6347.6347.3	3.1438	0.4651	1	1836.92	1836.93	-1.8	1	6.66685	4.89	0.614	1	R.GKFEELCSDLLDRVR.T
	YFP_1_02152012-01.4147.4147.2	2.3777	0.1349	0.996	915.488	915.489	-1.3	1	5.20738	6.56	0.923	2	R.TPVENSLR.D
	YFP_1_02152012-02.7303.7303.2	5.6555	0.4678	1	1849	1849.01	-1	1	8.17503	4.72	0.821	1	K.LSFKDIDEVILVGGSTR.I
*	YFP_1_02152012-04.6631.6631.3	3.3925	0.3235	1	2968.69	2968.68	0.9	4	5.72668	6.34	0.338	1	K.LSFKDIDEVILVGGSTRIPAVQDLVRK.L
*	YFP_1_02152012-04.6654.6654.4	3.5938	0.3172	1	2968.68	2968.68	-0.2	2	5.34138	6.34	0.384	1	K.LSFKDIDEVILVGGSTRIPAVQDLVRK.L
*	YFP_1_02152012-02.7446.7446.2	3.8307	0.1859	1	2365.31	2365.31	2	1	5.08501	4.4	0.594	1	K.DIDEVILVGGSTRIPAVQDLVR.K
*	YFP_1_02152012-01.5469.5469.2	2.8167	0.2705	1	1010.6	1010.6	-1.1	1	5.26385	6.56	0.933	9	R.IPAVQDLVR.K
*	YFP_1_02152012-04.8934.8934.3	1.6142	0.1754	0.932	5586.02	5586.02	-0.3	1	4.67018	4.28	0.233	1	R.KLTGKEPNVSVNPDEVVALGAAVQAGVLSGDVSDIVLLDVTPLSLGLETLGGVMTK.I
	YFP_1_02152012-02.6287.6287.3	4.8072	0.5779	1	3279.64	3279.63	0.7	1	8.64175	4.4	0.469	2	R.NTTLPTSKSEVFSTAADGQTSVEINVLQGER.E
	YFP_1_02152012-02.6741.6741.3	4.0522	0.4339	1	3810.92	3810.91	1.5	1	7.87529	4.57	0.464	1	R.NTTLPTSKSEVFSTAADGQTSVEINVLQGEREFVR.D
	YFP_1_02152012-02.6743.6743.4	2.7877	0.2721	1	3810.91	3810.91	0.1	21	4.46073	4.57	0.271	1	R.NTTLPTSKSEVFSTAADGQTSVEINVLQGEREFVR.D
	YFP_1_02152012-02.6767.6767.4	4.3752	0.4209	1	4168.08	4168.08	1.2	1	7.27925	4.73	0.369	4	R.NTTLPTSKSEVFSTAADGQTSVEINVLQGEREFVRDNK.S
	YFP_1_02152012-04.5772.5772.4	4.3097	0.2936	1	4168.08	4168.08	0.4	1	6.62668	4.73	0.341	1	R.NTTLPTSKSEVFSTAADGQTSVEINVLQGEREFVRDNK.S
	YFP_1_02152012-02.6633.6633.5	3.7021	0.4544	1	4168.08	4168.08	-0.4	1	6.13563	4.73	0.344	1	R.NTTLPTSKSEVFSTAADGQTSVEINVLQGEREFVRDNK.S
	YFP_1_02152012-02.6924.6924.3	4.947	0.5253	1	3325.63	3325.63	0.1	1	7.77979	4.42	0.554	3	K.SEVFSTAADGQTSVEINVLQGEREFVRDNK.S
	YFP_1_02152012-03.955.955.3	1.5229	0.2972	0.986	3325.62	3325.63	-2.7	13	4.42561	4.42	0.119	1	K.SEVFSTAADGQTSVEINVLQGEREFVRDNK.S
*	YFP_1_02152012-02.6396.6396.2	4.4853	0.5118	1	2875.44	2875.44	0.4	1	10.1062	4.42	0.828	1	K.KQDITITGASTLPKDEVDTMVQEAER.F
*	YFP_1_02152012-02.6376.6376.4	4.9311	0.4651	1	2875.43	2875.44	-3.4	1	7.32053	4.42	0.462	1	K.KQDITITGASTLPKDEVDTMVQEAER.F
*	YFP_1_02152012-03.1371.1371.3	2.0228	0.1832	0.972	3156.6	3156.58	6.8	1	4.78792	5.17	0.154	1	R.FAKEDKEKRDAIDTKNQADSVVYQTEK.Q
*	YFP_1_02152012-02.3988.3988.3	4.514	0.3017	1	2810.38	2810.38	0.4	1	6.09941	4.81	0.532	1	K.EDKEKRDAIDTKNQADSVVYQTEK.Q
	YFP_1_02152012-02.14.14.2	6.3991	0.5441	1	2024.98	2024.98	-0.8	1	10.5256	4.4	0.929	2	R.DAIDTKNQADSVVYQTEK.Q
	YFP_1_02152012-02.20.20.3	2.3797	0.2569	0.999	2024.97	2024.98	-2	1	3.91733	4.4	0.429	1	R.DAIDTKNQADSVVYQTEK.Q
	YFP_1_02152012-01.3045.3045.2	4.0548	0.5011	1	1381.66	1381.66	-0.3	1	8.862	4.46	1	1	K.NQADSVVYQTEK.Q
	YFP_1_02152012-02.754.754.2	4.2037	0.3617	1	1750.91	1750.9	5.3	1	6.85704	6.56	0.826	1	K.NQADSVVYQTEKQLK.E
*	YFP_1_02152012-04.5998.5998.3	3.897	0.4237	1	3582.91	3582.94	-7.2	1	6.19906	6.78	0.395	1	K.NQADSVVYQTEKQLKELGEKIPGPVKEKVEAK.L
*	YFP_1_02152012-03.2173.2173.2	3.7615	0.3817	1	1851.06	1851.06	-1.8	1	6.11587	6.34	0.704	1	K.ELGEKIPGPVKEKVEAK.L
*	YFP_1_02152012-02.8030.8030.4	4.6579	0.5114	1	5510.52	5510.54	-4.8	1	8.72119	4.12	0.373	1	K.IASGSTQEIKDTMAALNQEVMQIGQSLYNQPQPGGADSPPGGEASSSSDTSSSAK.G
U	AT5G02500.1	64	89	0.661	651	71358	5.1	0.0174208	3.58142	| Symbols: HSC70-1, HSP70-1, AT-HSC70-1, HSC70 | heat shock cognate protein 70-1 | chr5:554055-556334 REVERSE LENGTH=651
	Filename	XCorr	DeltCN	Conf%	ObsM+H+	CalcM+H+	PPM	SpR	Prob Score	pI	Ion%	#	Sequence
	YFP_1_02152012-01.3144.3144.2	2.4092	0.4401	1	1473.68	1473.69	-1.1	1	7.7362	4.46	0.8	1	R.TTPSYVAFTDSER.L
	YFP_1_02152012-02.6444.6444.2	4.8094	0.5016	1	2142.08	2142.07	4	1	7.87671	4.72	0.484	1	R.TTPSYVAFTDSERLIGDAAK.N
	YFP_1_02152012-02.7374.7374.3	6.8564	0.6638	1	3770.87	3770.87	-0.1	1	11.698	4.89	0.512	1	R.TTPSYVAFTDSERLIGDAAKNQVAMNPVNTVFDAK.R
	YFP_1_02152012-02.6250.6250.2	6.4179	0.6162	1	2316.2	2316.2	-2.5	1	10.6482	6.56	0.833	1	R.LIGDAAKNQVAMNPVNTVFDAK.R
	YFP_1_02152012-02.6298.6298.3	2.8591	0.22	0.999	2316.19	2316.2	-3.2	1	4.56211	6.56	0.471	1	R.LIGDAAKNQVAMNPVNTVFDAK.R
	YFP_1_02152012-01.3612.3612.2	5.0585	0.4724	1	1647.82	1647.82	-0.1	1	8.56004	6.56	0.917	1	K.NQVAMNPVNTVFDAK.R
	YFP_1_02152012-04.5614.5614.2	4.3361	0.4616	1	2058.02	2058.01	2.5	1	6.93035	8.8	0.778	1	R.RFSDSSVQSDMKLWPFK.I
	YFP_1_02152012-02.6950.6950.2	4.8524	0.4183	1	1901.91	1901.91	-0.5	1	7.60569	6.56	0.778	1	R.FSDSSVQSDMKLWPFK.I
	YFP_1_02152012-02.6878.6878.3	3.4354	0.4395	1	1901.91	1901.91	-2.6	1	7.9622	6.56	0.571	1	R.FSDSSVQSDMKLWPFK.I
	YFP_1_02152012-02.5214.5214.3	4.1846	0.4648	1	2266.15	2266.14	1.4	1	8.28377	4.89	0.466	1	K.IQAGPADKPMIYVEYKGEEK.E
	YFP_1_02152012-02.7421.7421.2	2.3639	0.2277	0.996	1566.81	1566.81	0.7	1	4.79602	4.14	0.565	1	K.EFAAEEISSMVLIK.M
	YFP_1_02152012-01.3797.3797.2	2.9312	0.2097	1	1306.73	1306.73	0.6	1	5.33557	4.46	0.8	2	R.EIAEAYLGVTIK.N
	YFP_1_02152012-01.3650.3650.2	3.4107	0.4714	1	1680.83	1680.83	-0.2	1	7.13716	6.56	0.833	2	K.NAVVTVPAYFNDSQR.Q
	YFP_1_02152012-01.3470.3470.2	3.814	0.4119	1	1659.89	1659.9	-1.4	1	7.62794	4.46	0.815	2	R.IINEPTAAAIAYGLDK.K
	YFP_1_02152012-02.5740.5740.2	5.434	0.4914	1	1787.99	1787.99	-0.3	1	8.14689	6.56	0.963	1	R.IINEPTAAAIAYGLDKK.A
	YFP_1_02152012-02.5729.5729.3	2.1204	0.0974	0.943	1787.99	1787.99	-2	56	4.25689	6.56	0.392	1	R.IINEPTAAAIAYGLDKK.A
	YFP_1_02152012-02.224.224.2	4.7003	0.4984	1	1675.74	1675.73	7.5	1	8.10385	4.4	0.692	4	K.ATAGDTHLGGEDFDNR.M
	YFP_1_02152012-02.160.160.3	3.2485	0.4911	1	1675.72	1675.73	-3.9	1	8.05838	4.4	0.6	5	K.ATAGDTHLGGEDFDNR.M
	YFP_1_02152012-02.6579.6579.2	4.8362	0.578	1	2935.34	2935.34	-1.2	1	9.07947	4.98	0.84	1	K.ATAGDTHLGGEDFDNRMVNHFVQEFK.R
	YFP_1_02152012-02.6561.6561.3	3.8049	0.4511	1	2935.34	2935.34	-0.9	1	7.82701	4.98	0.459	1	K.ATAGDTHLGGEDFDNRMVNHFVQEFK.R
	YFP_1_02152012-02.6558.6558.4	4.0227	0.5003	1	2935.34	2935.34	-2.4	1	7.20686	4.98	0.436	1	K.ATAGDTHLGGEDFDNRMVNHFVQEFK.R
	YFP_1_02152012-02.4961.4961.2	3.5957	0.4432	1	1278.63	1278.63	-3.1	1	7.77796	7.33	1	2	R.MVNHFVQEFK.R
	YFP_1_02152012-02.5107.5107.3	2.969	0.4123	1	1278.63	1278.63	-1.8	1	6.95579	7.33	0.667	2	R.MVNHFVQEFK.R
	YFP_1_02152012-04.3820.3820.2	3.8566	0.3971	1	1434.73	1434.73	-1.8	1	6.90306	9.08	1	3	R.MVNHFVQEFKR.K
	YFP_1_02152012-04.4053.4053.3	2.9314	0.3204	1	1434.73	1434.73	-3	1	7.03158	9.08	0.833	2	R.MVNHFVQEFKR.K
	YFP_1_02152012-04.1211.1211.2	2.5942	0.3186	1	1115.61	1115.62	-2.1	1	5.74258	9.98	0.938	1	K.SKKDITGNPR.A
	YFP_1_02152012-04.9172.9172.2	1.3262	0.1919	0.938	3025.49	3025.49	0.3	1	4.40463	3.96	0.333	1	R.TLSSTAQTTIEIDSLYEGIDFYSTITR.A
	YFP_1_02152012-02.6622.6622.2	4.46	0.4407	1	1540.76	1540.76	0	1	6.91659	4.72	1	1	R.ARFEELNMDLFR.K
	YFP_1_02152012-02.6629.6629.3	4.6066	0.2792	1	1540.76	1540.76	-1.5	1	4.76505	4.72	0.771	1	R.ARFEELNMDLFR.K
	YFP_1_02152012-02.6425.6425.2	3.7194	0.2291	1	1441.71	1441.71	-0.3	1	5.06315	4.72	0.889	1	R.FEELNMDLFRK.C
	YFP_1_02152012-02.6437.6437.3	2.8283	0.2229	1	1441.71	1441.71	-3	1	4.05242	4.72	0.667	1	R.FEELNMDLFRK.C
	YFP_1_02152012-02.2125.2125.2	2.5914	0.254	1	1020.48	1020.49	-2.1	1	4.7154	6.56	1	1	R.KCMEPVEK.C
	YFP_1_02152012-02.5033.5033.2	4.6962	0.5149	1	1800.93	1800.93	1.7	1	9.86295	7.33	0.821	3	K.MDKSTVHDVVLVGGSTR.I
	YFP_1_02152012-02.4493.4493.3	4.618	0.4996	1	1800.92	1800.93	-3	1	8.09027	7.33	0.571	2	K.MDKSTVHDVVLVGGSTR.I
	YFP_1_02152012-04.4287.4287.2	4.5116	0.4643	1	2139.16	2139.16	-0.2	1	8.80332	8.8	0.533	1	K.MDKSTVHDVVLVGGSTRIPK.V
	YFP_1_02152012-04.4384.4384.3	4.4098	0.418	1	2139.16	2139.16	0.5	1	7.55762	8.8	0.533	1	K.MDKSTVHDVVLVGGSTRIPK.V
	YFP_1_02152012-02.4219.4219.2	4.1872	0.5254	1	1426.76	1426.76	-1.7	1	9.43373	7.33	0.955	3	K.STVHDVVLVGGSTR.I
	YFP_1_02152012-04.4444.4444.2	4.0649	0.4156	1	1764.99	1765	-1	1	8.56634	9.08	0.63	1	K.STVHDVVLVGGSTRIPK.V
	YFP_1_02152012-01.4086.4086.2	4.294	0.3868	1	1436.75	1436.75	-0.2	1	6.82703	6.56	1	1	K.VQQLLQDFFNGK.E
	YFP_1_02152012-02.6895.6895.3	3.1375	0.3282	1	1967	1967.01	-1.2	1	5.8785	6.56	0.562	1	K.VQQLLQDFFNGKELCK.S
*	YFP_1_02152012-02.9638.9638.3	2.3775	0.0984	0.947	5576.94	5576.94	0.5	1	4.95445	4.03	0.23	1	K.SINPDEAVAYGAAVQGAILSGEGNEKVQDLLLLDVTPLSLGLETAGGVMTTLIPR.N
*	YFP_1_02152012-03.6371.6371.3	2.3095	0.1524	0.973	5576.94	5576.94	-0.4	1	3.9942	4.03	0.288	1	K.SINPDEAVAYGAAVQGAILSGEGNEKVQDLLLLDVTPLSLGLETAGGVMTTLIPR.N
*	YFP_1_02152012-03.6366.6366.5	2.4818	0.0637	0.936	5576.94	5576.94	-1.1	8	4.00958	4.03	0.246	1	K.SINPDEAVAYGAAVQGAILSGEGNEKVQDLLLLDVTPLSLGLETAGGVMTTLIPR.N
*	YFP_1_02152012-03.6124.6124.2	2.6241	0.5098	1	3035.71	3035.71	-0.2	1	8.97778	4.14	0.533	1	K.VQDLLLLDVTPLSLGLETAGGVMTTLIPR.N
	YFP_1_02152012-01.3723.3723.2	5.8351	0.5448	1	2658.26	2658.27	-1.4	1	10.4364	3.96	0.821	4	K.EQVFSTYSDNQPGVLIQVYEGER.A
	YFP_1_02152012-02.6945.6945.3	3.0627	0.4256	1	2885.4	2885.41	-1.4	1	7.13453	4.4	0.464	2	K.EQVFSTYSDNQPGVLIQVYEGERAR.T
	YFP_1_02152012-02.2177.2177.2	2.9444	0.1179	1	961.518	961.52	-2	6	3.43965	4.72	0.846	2	R.LSKDEIEK.M
	YFP_1_02152012-02.6033.6033.2	6.1066	0.0475	1	1776.9	1776.9	-1.2	1	7.83815	4.57	0.917	1	R.LSKDEIEKMVQEAEK.Y
	YFP_1_02152012-02.2632.2632.2	1.7927	0.1346	0.967	1125.56	1125.56	-1.2	3	3.19098	6.56	0.571	1	K.MVQEAEKYK.S
	YFP_1_02152012-02.2261.2261.2	3.777	0.4391	1	1979.9	1979.9	-0.8	1	7.44153	4.71	0.625	1	K.MVQEAEKYKSEDEEHK.K
	YFP_1_02152012-02.2302.2302.2	4.0791	0.5083	1	2108	2108	0.2	1	8.15476	5.08	0.6	1	K.MVQEAEKYKSEDEEHKK.K
	YFP_1_02152012-02.2041.2041.2	1.4433	0.0842	0.921	1556.79	1556.79	0	1	3.81354	5.85	0.389	1	K.SEDEEHKKKVEAK.N
	YFP_1_02152012-01.3818.3818.2	3.285	0.4489	1	1358.62	1358.62	0	1	8.06338	6.56	0.882	1	K.NALENYAYNMR.N
	YFP_1_02152012-02.4128.4128.2	5.1849	0.5307	1	1869.99	1869.99	-1.4	1	8.93004	4.89	0.852	1	R.NTIQDEKIGEKLPAADK.K
	YFP_1_02152012-02.4168.4168.3	2.3522	0.1067	0.964	1869.99	1869.99	-2.6	1	4.40012	4.89	0.396	1	R.NTIQDEKIGEKLPAADK.K
	YFP_1_02152012-02.3853.3853.2	4.9029	0.47	1	1998.09	1998.09	0.1	1	8.84793	6.34	0.778	1	R.NTIQDEKIGEKLPAADKK.K
	YFP_1_02152012-02.3843.3843.3	4.1222	0.3561	1	1998.09	1998.09	-0.4	2	5.83795	6.34	0.472	1	R.NTIQDEKIGEKLPAADKK.K
	YFP_1_02152012-03.1332.1332.3	3.7305	0.3195	1	1998.09	1998.09	-0.4	1	4.96888	6.34	0.5	1	R.NTIQDEKIGEKLPAADKK.K
	YFP_1_02152012-02.3003.3003.2	3.3045	0.3384	1	1169.69	1169.69	-2	1	6.14321	8.64	0.889	1	K.IGEKLPAADKK.K
	YFP_1_02152012-03.1353.1353.2	2.5826	0.2476	1	1169.69	1169.69	-1.1	1	4.45862	8.64	0.667	1	K.IGEKLPAADKK.K
	YFP_1_02152012-04.7779.7779.4	5.658	0.4836	1	4903.41	4903.44	-5.4	1	7.56602	4.33	0.382	1	K.KKIEDSIEQAIQWLEGNQLAEADEFEDKMKELESICNPIIAK.M
	YFP_1_02152012-02.8116.8116.3	8.5121	0.5824	1	3407.62	3407.63	-2.8	1	10.0311	4.12	0.753	1	K.KIEDSIEQAIQWLEGNQLAEADEFEDKMK.E
	YFP_1_02152012-03.5210.5210.3	4.6769	0.3857	1	4775.33	4775.34	-2	1	7.53569	4.18	0.468	1	K.KIEDSIEQAIQWLEGNQLAEADEFEDKMKELESICNPIIAK.M
	YFP_1_02152012-02.8596.8596.4	7.039	0.5205	1	4775.32	4775.34	-4	1	8.72534	4.18	0.484	1	K.KIEDSIEQAIQWLEGNQLAEADEFEDKMKELESICNPIIAK.M
U	AT5G02500.2	56	76	0.656	521	57237	5.1	0.0185882	3.52898	| Symbols: HSC70-1, HSP70-1, AT-HSC70-1, HSC70 | heat shock cognate protein 70-1 | chr5:554055-556334 REVERSE LENGTH=521
	Filename	XCorr	DeltCN	Conf%	ObsM+H+	CalcM+H+	PPM	SpR	Prob Score	pI	Ion%	#	Sequence
	YFP_1_02152012-01.3144.3144.2	2.4092	0.4401	1	1473.68	1473.69	-1.1	1	7.7362	4.46	0.8	1	R.TTPSYVAFTDSER.L
	YFP_1_02152012-02.6444.6444.2	4.8094	0.5016	1	2142.08	2142.07	4	1	7.87671	4.72	0.484	1	R.TTPSYVAFTDSERLIGDAAK.N
	YFP_1_02152012-02.7374.7374.3	6.8564	0.6638	1	3770.87	3770.87	-0.1	1	11.698	4.89	0.512	1	R.TTPSYVAFTDSERLIGDAAKNQVAMNPVNTVFDAK.R
	YFP_1_02152012-02.6250.6250.2	6.4179	0.6162	1	2316.2	2316.2	-2.5	1	10.6482	6.56	0.833	1	R.LIGDAAKNQVAMNPVNTVFDAK.R
	YFP_1_02152012-02.6298.6298.3	2.8591	0.22	0.999	2316.19	2316.2	-3.2	1	4.56211	6.56	0.471	1	R.LIGDAAKNQVAMNPVNTVFDAK.R
	YFP_1_02152012-01.3612.3612.2	5.0585	0.4724	1	1647.82	1647.82	-0.1	1	8.56004	6.56	0.917	1	K.NQVAMNPVNTVFDAK.R
	YFP_1_02152012-04.5614.5614.2	4.3361	0.4616	1	2058.02	2058.01	2.5	1	6.93035	8.8	0.778	1	R.RFSDSSVQSDMKLWPFK.I
	YFP_1_02152012-02.6950.6950.2	4.8524	0.4183	1	1901.91	1901.91	-0.5	1	7.60569	6.56	0.778	1	R.FSDSSVQSDMKLWPFK.I
	YFP_1_02152012-02.6878.6878.3	3.4354	0.4395	1	1901.91	1901.91	-2.6	1	7.9622	6.56	0.571	1	R.FSDSSVQSDMKLWPFK.I
	YFP_1_02152012-02.5214.5214.3	4.1846	0.4648	1	2266.15	2266.14	1.4	1	8.28377	4.89	0.466	1	K.IQAGPADKPMIYVEYKGEEK.E
	YFP_1_02152012-02.7421.7421.2	2.3639	0.2277	0.996	1566.81	1566.81	0.7	1	4.79602	4.14	0.565	1	K.EFAAEEISSMVLIK.M
	YFP_1_02152012-01.3797.3797.2	2.9312	0.2097	1	1306.73	1306.73	0.6	1	5.33557	4.46	0.8	2	R.EIAEAYLGVTIK.N
	YFP_1_02152012-01.3650.3650.2	3.4107	0.4714	1	1680.83	1680.83	-0.2	1	7.13716	6.56	0.833	2	K.NAVVTVPAYFNDSQR.Q
	YFP_1_02152012-01.3470.3470.2	3.814	0.4119	1	1659.89	1659.9	-1.4	1	7.62794	4.46	0.815	2	R.IINEPTAAAIAYGLDK.K
	YFP_1_02152012-02.5740.5740.2	5.434	0.4914	1	1787.99	1787.99	-0.3	1	8.14689	6.56	0.963	1	R.IINEPTAAAIAYGLDKK.A
	YFP_1_02152012-02.5729.5729.3	2.1204	0.0974	0.943	1787.99	1787.99	-2	56	4.25689	6.56	0.392	1	R.IINEPTAAAIAYGLDKK.A
	YFP_1_02152012-02.224.224.2	4.7003	0.4984	1	1675.74	1675.73	7.5	1	8.10385	4.4	0.692	4	K.ATAGDTHLGGEDFDNR.M
	YFP_1_02152012-02.160.160.3	3.2485	0.4911	1	1675.72	1675.73	-3.9	1	8.05838	4.4	0.6	5	K.ATAGDTHLGGEDFDNR.M
	YFP_1_02152012-02.6579.6579.2	4.8362	0.578	1	2935.34	2935.34	-1.2	1	9.07947	4.98	0.84	1	K.ATAGDTHLGGEDFDNRMVNHFVQEFK.R
	YFP_1_02152012-02.6561.6561.3	3.8049	0.4511	1	2935.34	2935.34	-0.9	1	7.82701	4.98	0.459	1	K.ATAGDTHLGGEDFDNRMVNHFVQEFK.R
	YFP_1_02152012-02.6558.6558.4	4.0227	0.5003	1	2935.34	2935.34	-2.4	1	7.20686	4.98	0.436	1	K.ATAGDTHLGGEDFDNRMVNHFVQEFK.R
	YFP_1_02152012-02.4961.4961.2	3.5957	0.4432	1	1278.63	1278.63	-3.1	1	7.77796	7.33	1	2	R.MVNHFVQEFK.R
	YFP_1_02152012-02.5107.5107.3	2.969	0.4123	1	1278.63	1278.63	-1.8	1	6.95579	7.33	0.667	2	R.MVNHFVQEFK.R
	YFP_1_02152012-04.3820.3820.2	3.8566	0.3971	1	1434.73	1434.73	-1.8	1	6.90306	9.08	1	3	R.MVNHFVQEFKR.K
	YFP_1_02152012-04.4053.4053.3	2.9314	0.3204	1	1434.73	1434.73	-3	1	7.03158	9.08	0.833	2	R.MVNHFVQEFKR.K
	YFP_1_02152012-04.1211.1211.2	2.5942	0.3186	1	1115.61	1115.62	-2.1	1	5.74258	9.98	0.938	1	K.SKKDITGNPR.A
	YFP_1_02152012-04.9172.9172.2	1.3262	0.1919	0.938	3025.49	3025.49	0.3	1	4.40463	3.96	0.333	1	R.TLSSTAQTTIEIDSLYEGIDFYSTITR.A
	YFP_1_02152012-02.6622.6622.2	4.46	0.4407	1	1540.76	1540.76	0	1	6.91659	4.72	1	1	R.ARFEELNMDLFR.K
	YFP_1_02152012-02.6629.6629.3	4.6066	0.2792	1	1540.76	1540.76	-1.5	1	4.76505	4.72	0.771	1	R.ARFEELNMDLFR.K
	YFP_1_02152012-02.6425.6425.2	3.7194	0.2291	1	1441.71	1441.71	-0.3	1	5.06315	4.72	0.889	1	R.FEELNMDLFRK.C
	YFP_1_02152012-02.6437.6437.3	2.8283	0.2229	1	1441.71	1441.71	-3	1	4.05242	4.72	0.667	1	R.FEELNMDLFRK.C
	YFP_1_02152012-02.2125.2125.2	2.5914	0.254	1	1020.48	1020.49	-2.1	1	4.7154	6.56	1	1	R.KCMEPVEK.C
	YFP_1_02152012-02.5033.5033.2	4.6962	0.5149	1	1800.93	1800.93	1.7	1	9.86295	7.33	0.821	3	K.MDKSTVHDVVLVGGSTR.I
	YFP_1_02152012-02.4493.4493.3	4.618	0.4996	1	1800.92	1800.93	-3	1	8.09027	7.33	0.571	2	K.MDKSTVHDVVLVGGSTR.I
	YFP_1_02152012-04.4287.4287.2	4.5116	0.4643	1	2139.16	2139.16	-0.2	1	8.80332	8.8	0.533	1	K.MDKSTVHDVVLVGGSTRIPK.V
	YFP_1_02152012-04.4384.4384.3	4.4098	0.418	1	2139.16	2139.16	0.5	1	7.55762	8.8	0.533	1	K.MDKSTVHDVVLVGGSTRIPK.V
	YFP_1_02152012-02.4219.4219.2	4.1872	0.5254	1	1426.76	1426.76	-1.7	1	9.43373	7.33	0.955	3	K.STVHDVVLVGGSTR.I
	YFP_1_02152012-04.4444.4444.2	4.0649	0.4156	1	1764.99	1765	-1	1	8.56634	9.08	0.63	1	K.STVHDVVLVGGSTRIPK.V
	YFP_1_02152012-01.4086.4086.2	4.294	0.3868	1	1436.75	1436.75	-0.2	1	6.82703	6.56	1	1	K.VQQLLQDFFNGK.E
	YFP_1_02152012-02.6895.6895.3	3.1375	0.3282	1	1967	1967.01	-1.2	1	5.8785	6.56	0.562	1	K.VQQLLQDFFNGKELCK.S
	YFP_1_02152012-02.2632.2632.2	1.7927	0.1346	0.967	1125.56	1125.56	-1.2	3	3.19098	6.56	0.571	1	K.MVQEAEKYK.S
	YFP_1_02152012-02.2261.2261.2	3.777	0.4391	1	1979.9	1979.9	-0.8	1	7.44153	4.71	0.625	1	K.MVQEAEKYKSEDEEHK.K
	YFP_1_02152012-02.2302.2302.2	4.0791	0.5083	1	2108	2108	0.2	1	8.15476	5.08	0.6	1	K.MVQEAEKYKSEDEEHKK.K
	YFP_1_02152012-02.2041.2041.2	1.4433	0.0842	0.921	1556.79	1556.79	0	1	3.81354	5.85	0.389	1	K.SEDEEHKKKVEAK.N
	YFP_1_02152012-01.3818.3818.2	3.285	0.4489	1	1358.62	1358.62	0	1	8.06338	6.56	0.882	1	K.NALENYAYNMR.N
	YFP_1_02152012-02.4128.4128.2	5.1849	0.5307	1	1869.99	1869.99	-1.4	1	8.93004	4.89	0.852	1	R.NTIQDEKIGEKLPAADK.K
	YFP_1_02152012-02.4168.4168.3	2.3522	0.1067	0.964	1869.99	1869.99	-2.6	1	4.40012	4.89	0.396	1	R.NTIQDEKIGEKLPAADK.K
	YFP_1_02152012-02.3853.3853.2	4.9029	0.47	1	1998.09	1998.09	0.1	1	8.84793	6.34	0.778	1	R.NTIQDEKIGEKLPAADKK.K
	YFP_1_02152012-02.3843.3843.3	4.1222	0.3561	1	1998.09	1998.09	-0.4	2	5.83795	6.34	0.472	1	R.NTIQDEKIGEKLPAADKK.K
	YFP_1_02152012-03.1332.1332.3	3.7305	0.3195	1	1998.09	1998.09	-0.4	1	4.96888	6.34	0.5	1	R.NTIQDEKIGEKLPAADKK.K
	YFP_1_02152012-02.3003.3003.2	3.3045	0.3384	1	1169.69	1169.69	-2	1	6.14321	8.64	0.889	1	K.IGEKLPAADKK.K
	YFP_1_02152012-03.1353.1353.2	2.5826	0.2476	1	1169.69	1169.69	-1.1	1	4.45862	8.64	0.667	1	K.IGEKLPAADKK.K
	YFP_1_02152012-04.7779.7779.4	5.658	0.4836	1	4903.41	4903.44	-5.4	1	7.56602	4.33	0.382	1	K.KKIEDSIEQAIQWLEGNQLAEADEFEDKMKELESICNPIIAK.M
	YFP_1_02152012-02.8116.8116.3	8.5121	0.5824	1	3407.62	3407.63	-2.8	1	10.0311	4.12	0.753	1	K.KIEDSIEQAIQWLEGNQLAEADEFEDKMK.E
	YFP_1_02152012-03.5210.5210.3	4.6769	0.3857	1	4775.33	4775.34	-2	1	7.53569	4.18	0.468	1	K.KIEDSIEQAIQWLEGNQLAEADEFEDKMKELESICNPIIAK.M
	YFP_1_02152012-02.8596.8596.4	7.039	0.5205	1	4775.32	4775.34	-4	1	8.72534	4.18	0.484	1	K.KIEDSIEQAIQWLEGNQLAEADEFEDKMKELESICNPIIAK.M
U	contaminant_KERATIN02	26	27	0.646	622	61987	5.2	0.00553138	3.42588	no description
	Filename	XCorr	DeltCN	Conf%	ObsM+H+	CalcM+H+	PPM	SpR	Prob Score	pI	Ion%	#	Sequence
*	YFP_1_02152012-02.7362.7362.4	5.3029	0.4627	1	3453.71	3453.72	-2.8	1	7.41268	4.53	0.422	1	R.LASYLDKVQALEEANNDLENKIQDWYDKK.G
*	YFP_1_02152012-02.7371.7371.5	2.7933	0.18	0.995	3453.71	3453.72	-1.2	1	3.92719	4.53	0.447	1	R.LASYLDKVQALEEANNDLENKIQDWYDKK.G
*	YFP_1_02152012-02.7730.7730.2	4.432	0.5713	1	2902.41	2902.41	-0.8	1	9.76897	4.4	0.741	1	K.NYSPYYNTIDDLKDQIVDLTVGNNK.T
*	YFP_1_02152012-02.7765.7765.3	5.4701	0.5589	1	2902.4	2902.41	-2	1	9.65765	4.4	0.576	1	K.NYSPYYNTIDDLKDQIVDLTVGNNK.T
*	YFP_1_02152012-02.6959.6959.3	2.1451	0.16	0.973	1938.95	1938.96	-3.4	1	4.37679	4.4	0.542	1	K.TLLDIDNTRMTLDDFR.I
*	YFP_1_02152012-01.3621.3621.2	1.7352	0.1833	0.981	897.412	897.413	-1.6	3	4.48979	4.46	0.833	1	R.MTLDDFR.I
*	YFP_1_02152012-02.5150.5150.3	3.9004	0.2857	1	1307.68	1307.68	-1.9	1	5.13358	6.56	0.71	1	R.IKFEMEQNLR.Q
*	YFP_1_02152012-02.7686.7686.4	3.2748	0.2588	1	3470.7	3470.71	-2.3	72	4.90723	4.28	0.25	1	R.QVLDNLTMEKSDLEMQYETLQEELMALKK.N
*	YFP_1_02152012-02.5477.5477.4	3.3196	0.188	0.999	3352.63	3352.64	-3.9	1	4.95187	5	0.415	1	K.NHKEEMSQLTGQNSGDVNVEINVAPGKDLTK.T
*	YFP_1_02152012-02.6509.6509.3	8.2691	0.5971	1	3662.75	3662.75	-0.5	1	11.578	4.71	0.519	1	K.NRKDIENQYETQITQIEHEVSSSGQEVQSSAK.E
*	YFP_1_02152012-02.6502.6502.4	4.781	0.3918	1	3662.76	3662.75	1.8	1	6.33609	4.71	0.293	1	K.NRKDIENQYETQITQIEHEVSSSGQEVQSSAK.E
*	YFP_1_02152012-02.6720.6720.3	5.9867	0.4514	1	3392.61	3392.61	-0.4	1	8.06681	4.42	0.515	1	R.KDIENQYETQITQIEHEVSSSGQEVQSSAK.E
*	YFP_1_02152012-02.7208.7208.4	7.9555	0.5946	1	4119.02	4119.01	1.7	1	9.52152	4.53	0.417	1	R.KDIENQYETQITQIEHEVSSSGQEVQSSAKEVTQLR.H
*	YFP_1_02152012-01.6587.6587.3	5.9368	0.5421	1	3264.52	3264.51	3.3	1	10.2522	4.12	0.563	1	K.DIENQYETQITQIEHEVSSSGQEVQSSAK.E
*	YFP_1_02152012-02.6660.6660.2	7.0494	0.5952	1	1837.97	1837.97	0.2	1	10.8467	4.72	0.962	1	R.HGVQELEIELQSQLSK.K
*	YFP_1_02152012-02.6637.6637.3	3.5857	0.3583	1	1837.96	1837.97	-0.5	1	5.84825	4.72	0.596	1	R.HGVQELEIELQSQLSK.K
*	YFP_1_02152012-02.3322.3322.3	2.8351	0.4531	1	1474.78	1474.79	-2.9	2	8.3435	6.56	0.588	1	K.AALEKSLEDTKNR.Y
*	YFP_1_02152012-02.1852.1852.2	1.6854	0.1019	0.955	962.49	962.49	-0.6	1	3.32716	6.56	0.583	1	K.SLEDTKNR.Y
*	YFP_1_02152012-04.8382.8382.3	2.2297	0.1618	0.973	4813.34	4813.35	-1.5	2	4.23424	4.12	0.219	1	R.YCGQLQMIQEQISNLEAQITDVRQEIECQNQEYSLLLSIK.M
*	YFP_1_02152012-02.429.429.2	3.8355	0.4863	1	2510.13	2510.13	-0.8	1	7.64289	4.12	0.75	2	K.EIETYHNLLEGGQEDFESSGAGK.I
*	YFP_1_02152012-02.108.108.3	3.5951	0.443	1	2510.12	2510.13	-4.5	1	6.48887	4.12	0.484	1	K.EIETYHNLLEGGQEDFESSGAGK.I
*	YFP_1_02152012-02.2610.2610.2	1.871	0.4383	1	2091.88	2091.88	0.4	6	6.88584	10.01	0.182	1	R.GSRGGSGGSYGGGGSGGGYGGGSGSR.G
*	YFP_1_02152012-02.3059.3059.4	2.0131	0.1489	0.951	4972.94	4972.94	0.8	2	3.43107	8.7	0.17	1	R.GGSGGSYGGGSGSGGGSGGGYGGGSGGGHSGGSGGGHSGGSGGNYGGGSGSGGGSGGGYGGGSGSR.G
*	YFP_1_02152012-03.1251.1251.4	3.8383	0.374	1	4972.94	4972.94	0.4	2	7.69744	8.7	0.246	1	R.GGSGGSYGGGSGSGGGSGGGYGGGSGGGHSGGSGGGHSGGSGGNYGGGSGSGGGSGGGYGGGSGSR.G
*	YFP_1_02152012-03.1259.1259.4	5.054	0.5012	1	5029.96	5029.96	0.5	2	7.46602	8.7	0.228	1	R.GGSGGSYGGGSGSGGGSGGGYGGGSGGGHSGGSGGGHSGGSGGNYGGGSGSGGGSGGGYGGGSGSRG.G
*	YFP_1_02152012-02.293.293.3	8.9586	0.705	1	3223.28	3223.28	-1.9	1	16.6795	4.72	0.529	1	R.GGSGGSHGGGSGFGGESGGSYGGGEEASGSGGGYGGGSGK.S
U	AT2G40300.1	38	43	0.637	259	29029	6.6	0.0211558	3.33511	| Symbols: ATFER4, FER4 | ferritin 4 | chr2:16831501-16833214 REVERSE LENGTH=259
	Filename	XCorr	DeltCN	Conf%	ObsM+H+	CalcM+H+	PPM	SpR	Prob Score	pI	Ion%	#	Sequence
*	YFP_1_02152012-01.3931.3931.2	2.9292	0.315	1	1028.52	1028.52	-0.8	1	6.87641	10.06	0.929	1	K.SGNLTFSFR.A
*	YFP_1_02152012-02.6368.6368.2	5.8204	0.5893	1	2256.18	2256.18	0.3	1	9.86433	6.56	0.774	1	A.SKSSTTDALSGVVFEPFKEVK.K
*	YFP_1_02152012-02.6359.6359.3	5.8316	0.4871	1	2256.17	2256.18	-0.6	1	7.71622	6.56	0.641	1	A.SKSSTTDALSGVVFEPFKEVK.K
*	YFP_1_02152012-01.3426.3426.2	2.9136	0.3647	1	1684.84	1684.84	-1.2	1	6.26299	4.46	0.818	1	K.SSTTDALSGVVFEPFK.E
*	YFP_1_02152012-04.6675.6675.4	3.457	0.2487	1	3788.01	3788.01	-1	3	4.85234	5.85	0.273	1	K.SSTTDALSGVVFEPFKEVKKELDLVPTSSHLSLAR.Q
*	YFP_1_02152012-02.5946.5946.2	3.0014	0.3205	1	1637.88	1637.89	-2	1	5.46752	5.63	0.64	1	K.ELDLVPTSSHLSLAR.Q
*	YFP_1_02152012-02.4186.4186.3	3.0047	0.2778	1	1271.62	1271.63	-2.1	1	5.1721	4.72	0.733	1	K.FFKESSLEER.E
*	YFP_1_02152012-03.2208.2208.2	1.7014	0.0835	0.94	1865.9	1865.9	1.1	1	4.56352	5	0.292	1	K.FFKESSLEEREHAEK.L
*	YFP_1_02152012-04.4279.4279.2	4.1816	0.3117	1	2928.42	2928.43	-2.4	1	6.69039	5.88	0.68	2	K.FFKESSLEEREHAEKLMEYQNKR.G
*	YFP_1_02152012-04.4503.4503.3	7.3785	0.5261	1	2928.43	2928.43	0.2	1	9.87091	5.88	0.729	1	K.FFKESSLEEREHAEKLMEYQNKR.G
*	YFP_1_02152012-04.4559.4559.4	3.6596	0.3877	1	2928.43	2928.43	-0.8	66	6.49439	5.88	0.3	2	K.FFKESSLEEREHAEKLMEYQNKR.G
*	YFP_1_02152012-04.4283.4283.5	3.6617	0.459	1	2928.43	2928.43	-1.6	5	7.53623	5.88	0.417	2	K.FFKESSLEEREHAEKLMEYQNKR.G
*	YFP_1_02152012-02.2063.2063.2	2.6363	0.3061	1	1443.67	1443.67	-0.8	1	5.74395	4.58	0.526	1	K.ESSLEEREHAEK.L
*	YFP_1_02152012-02.4425.4425.2	5.3806	0.51	1	2350.1	2350.1	-0.8	1	8.89405	4.71	0.731	1	K.ESSLEEREHAEKLMEYQNK.R
*	YFP_1_02152012-02.4420.4420.3	4.8744	0.4301	1	2350.09	2350.1	-2.7	1	6.65839	4.71	0.596	1	K.ESSLEEREHAEKLMEYQNK.R
*	YFP_1_02152012-02.3286.3286.2	4.8903	0.477	1	1519.72	1519.72	-1.4	1	9.65509	5.8	0.9	1	R.EHAEKLMEYQNK.R
*	YFP_1_02152012-04.6938.6938.3	4.0683	0.361	1	3689.94	3689.92	5.1	15	5.35349	4.71	0.293	1	R.VKLQSIVMPLSEFEHVDKGDALYGMELALSLEK.L
*	YFP_1_02152012-04.6910.6910.4	5.3224	0.4677	1	3689.92	3689.92	0	1	7.38213	4.71	0.344	1	R.VKLQSIVMPLSEFEHVDKGDALYGMELALSLEK.L
*	YFP_1_02152012-04.7336.7336.3	4.3593	0.3446	1	4273.24	4273.25	-3	1	6.39884	4.8	0.419	1	R.VKLQSIVMPLSEFEHVDKGDALYGMELALSLEKLVNEK.L
*	YFP_1_02152012-03.4658.4658.5	4.0671	0.4563	1	4273.24	4273.25	-1.3	1	7.39686	4.8	0.325	1	R.VKLQSIVMPLSEFEHVDKGDALYGMELALSLEKLVNEK.L
*	YFP_1_02152012-02.7946.7946.2	3.6488	0.3243	1	3462.75	3462.75	-2.1	1	5.86532	4.42	0.667	1	K.LQSIVMPLSEFEHVDKGDALYGMELALSLEK.L
*	YFP_1_02152012-02.7954.7954.3	6.4412	0.4825	1	3462.76	3462.75	1.3	1	8.33363	4.42	0.573	1	K.LQSIVMPLSEFEHVDKGDALYGMELALSLEK.L
*	YFP_1_02152012-04.7052.7052.3	4.3823	0.4295	1	3462.75	3462.75	-0.1	1	6.84977	4.42	0.449	1	K.LQSIVMPLSEFEHVDKGDALYGMELALSLEK.L
*	YFP_1_02152012-03.4872.4872.3	5.1311	0.5707	1	4046.07	4046.09	-3.2	1	9.50401	4.53	0.558	1	K.LQSIVMPLSEFEHVDKGDALYGMELALSLEKLVNEK.L
	YFP_1_02152012-04.4388.4388.3	4.4824	0.4973	1	1664.97	1664.97	-1.2	1	7.84801	8.8	0.744	1	K.LVNEKLLNLHSVASK.N
*	YFP_1_02152012-04.6600.6600.4	2.4779	0.3172	1	3723.92	3723.92	-0.5	1	5.22755	4.7	0.289	1	K.LLNLHSVASKNNDVHLADFIESEFLTEQVEAIK.L
*	YFP_1_02152012-04.6804.6804.2	3.7257	0.578	1	2661.3	2661.3	-3.1	1	9.98017	4.12	0.821	1	K.NNDVHLADFIESEFLTEQVEAIK.L
*	YFP_1_02152012-02.7702.7702.3	2.5884	0.1341	0.978	2661.31	2661.3	0.8	1	4.28689	4.12	0.365	1	K.NNDVHLADFIESEFLTEQVEAIK.L
*	YFP_1_02152012-04.6819.6819.3	2.4051	0.1319	0.973	2661.3	2661.3	-0.4	1	4.52215	4.12	0.441	1	K.NNDVHLADFIESEFLTEQVEAIK.L
*	YFP_1_02152012-03.6031.6031.2	5.4645	0.6721	1	3833.97	3833.96	1.8	1	12.2217	4.28	0.923	1	K.NNDVHLADFIESEFLTEQVEAIKLISEYVAQLR.R
*	YFP_1_02152012-03.6012.6012.3	8.2032	0.6244	1	3833.96	3833.96	-0.9	1	12.541	4.28	0.684	1	K.NNDVHLADFIESEFLTEQVEAIKLISEYVAQLR.R
*	YFP_1_02152012-04.8869.8869.3	4.0091	0.4548	1	3833.97	3833.96	2	1	6.55463	4.28	0.466	1	K.NNDVHLADFIESEFLTEQVEAIKLISEYVAQLR.R
*	YFP_1_02152012-04.8876.8876.4	4.7334	0.5015	1	3833.95	3833.96	-1.5	1	6.64308	4.28	0.318	1	K.NNDVHLADFIESEFLTEQVEAIKLISEYVAQLR.R
*	YFP_1_02152012-03.5784.5784.4	6.1687	0.4803	1	3990.06	3990.06	0.6	1	8.38638	4.53	0.48	1	K.NNDVHLADFIESEFLTEQVEAIKLISEYVAQLRR.V
*	YFP_1_02152012-04.8668.8668.4	6.1622	0.5671	1	3990.06	3990.06	-1	1	8.68401	4.53	0.379	1	K.NNDVHLADFIESEFLTEQVEAIKLISEYVAQLRR.V
*	YFP_1_02152012-03.5785.5785.5	3.1821	0.3719	1	3990.07	3990.06	1.3	1	5.43804	4.53	0.325	1	K.NNDVHLADFIESEFLTEQVEAIKLISEYVAQLRR.V
*	YFP_1_02152012-01.3768.3768.2	3.1888	0.299	1	1191.67	1191.67	-1.1	1	5.47805	6.56	0.882	1	K.LISEYVAQLR.R
*	YFP_1_02152012-04.5180.5180.2	2.1089	0.1982	0.986	1626.75	1626.75	-0.4	1	4.85679	6.51	0.7	3	K.GHGTWHFNQMLLEG.-
U	AT3G09440.1	49	68	0.558	649	71148	5.1	0.0133513	2.6141	| Symbols: | Heat shock protein 70 (Hsp 70) family protein | chr3:2903434-2905632 REVERSE LENGTH=649
U	AT3G09440.2	49	68	0.558	649	71148	5.1	0.0133513	2.6141	| Symbols: | Heat shock protein 70 (Hsp 70) family protein | chr3:2903434-2905632 REVERSE LENGTH=649
	Filename	XCorr	DeltCN	Conf%	ObsM+H+	CalcM+H+	PPM	SpR	Prob Score	pI	Ion%	#	Sequence
	YFP_1_02152012-01.3144.3144.2	2.4092	0.4401	1	1473.68	1473.69	-1.1	1	7.7362	4.46	0.8	1	R.TTPSYVAFTDSER.L
	YFP_1_02152012-02.6444.6444.2	4.8094	0.5016	1	2142.08	2142.07	4	1	7.87671	4.72	0.484	1	R.TTPSYVAFTDSERLIGDAAK.N
	YFP_1_02152012-02.7485.7485.3	5.5805	0.6382	1	3784.89	3784.89	2.1	1	9.76653	4.89	0.5	1	R.TTPSYVAFTDSERLIGDAAKNQVAMNPINTVFDAK.R
	YFP_1_02152012-02.6576.6576.3	4.9475	0.3946	1	2330.21	2330.22	-1.3	1	6.644	6.56	0.623	1	R.LIGDAAKNQVAMNPINTVFDAK.R
	YFP_1_02152012-04.5208.5208.3	3.7369	0.327	1	2486.31	2486.32	-2.6	2	5.20823	8.8	0.339	1	R.LIGDAAKNQVAMNPINTVFDAKR.L
	YFP_1_02152012-01.3687.3687.2	4.6525	0.3934	1	1661.83	1661.83	-0.3	1	7.16823	6.56	0.75	1	K.NQVAMNPINTVFDAK.R
	YFP_1_02152012-04.6310.6310.3	5.8846	0.4029	1	2268.2	2268.2	-0.4	1	7.52814	8.8	0.706	1	R.RFTDSSVQSDIKLWPFTLK.S
	YFP_1_02152012-01.3097.3097.2	2.0772	0.3422	1	1226.59	1226.59	-3.4	1	6.3041	4.46	0.722	1	R.FTDSSVQSDIK.L
	YFP_1_02152012-02.7327.7327.3	3.7553	0.3469	1	2112.1	2112.1	-1.8	1	7.29961	6.56	0.482	1	R.FTDSSVQSDIKLWPFTLK.S
	YFP_1_02152012-02.4737.4737.2	3.6588	0.4133	1	1532.81	1532.81	0.2	1	6.43546	8.64	0.682	1	K.SGPAEKPMIVVNYK.G
	YFP_1_02152012-04.6358.6358.3	2.7887	0.2767	1	3539.8	3539.8	-1	12	4.53207	4.73	0.304	1	K.SGPAEKPMIVVNYKGEDKEFSAEEISSMILIK.M
	YFP_1_02152012-04.6161.6161.4	5.479	0.4198	1	3539.8	3539.8	-0.8	1	6.86401	4.73	0.32	1	K.SGPAEKPMIVVNYKGEDKEFSAEEISSMILIK.M
	YFP_1_02152012-04.6447.6447.3	3.2439	0.3014	1	3257.67	3257.66	1.6	26	5.90248	6.56	0.28	1	K.MREIAEAYLGTTIKNAVVTVPAYFNDSQR.Q
	YFP_1_02152012-02.7493.7493.3	3.8563	0.0869	0.995	2970.53	2970.52	1.8	1	3.91838	4.72	0.406	1	R.EIAEAYLGTTIKNAVVTVPAYFNDSQR.Q
	YFP_1_02152012-01.3650.3650.2	3.4107	0.4714	1	1680.83	1680.83	-0.2	1	7.13716	6.56	0.833	2	K.NAVVTVPAYFNDSQR.Q
	YFP_1_02152012-01.3470.3470.2	3.814	0.4119	1	1659.89	1659.9	-1.4	1	7.62794	4.46	0.815	2	R.IINEPTAAAIAYGLDK.K
	YFP_1_02152012-02.5740.5740.2	5.434	0.4914	1	1787.99	1787.99	-0.3	1	8.14689	6.56	0.963	1	R.IINEPTAAAIAYGLDKK.A
	YFP_1_02152012-02.5729.5729.3	2.1204	0.0974	0.943	1787.99	1787.99	-2	56	4.25689	6.56	0.392	1	R.IINEPTAAAIAYGLDKK.A
	YFP_1_02152012-02.224.224.2	4.7003	0.4984	1	1675.74	1675.73	7.5	1	8.10385	4.4	0.692	4	K.ATAGDTHLGGEDFDNR.M
	YFP_1_02152012-02.160.160.3	3.2485	0.4911	1	1675.72	1675.73	-3.9	1	8.05838	4.4	0.6	5	K.ATAGDTHLGGEDFDNR.M
	YFP_1_02152012-02.6579.6579.2	4.8362	0.578	1	2935.34	2935.34	-1.2	1	9.07947	4.98	0.84	1	K.ATAGDTHLGGEDFDNRMVNHFVQEFK.R
	YFP_1_02152012-02.6561.6561.3	3.8049	0.4511	1	2935.34	2935.34	-0.9	1	7.82701	4.98	0.459	1	K.ATAGDTHLGGEDFDNRMVNHFVQEFK.R
	YFP_1_02152012-02.6558.6558.4	4.0227	0.5003	1	2935.34	2935.34	-2.4	1	7.20686	4.98	0.436	1	K.ATAGDTHLGGEDFDNRMVNHFVQEFK.R
	YFP_1_02152012-02.4961.4961.2	3.5957	0.4432	1	1278.63	1278.63	-3.1	1	7.77796	7.33	1	2	R.MVNHFVQEFK.R
	YFP_1_02152012-02.5107.5107.3	2.969	0.4123	1	1278.63	1278.63	-1.8	1	6.95579	7.33	0.667	2	R.MVNHFVQEFK.R
	YFP_1_02152012-04.3820.3820.2	3.8566	0.3971	1	1434.73	1434.73	-1.8	1	6.90306	9.08	1	3	R.MVNHFVQEFKR.K
	YFP_1_02152012-04.4053.4053.3	2.9314	0.3204	1	1434.73	1434.73	-3	1	7.03158	9.08	0.833	2	R.MVNHFVQEFKR.K
	YFP_1_02152012-04.1212.1212.2	2.2012	0.3075	1	1128.61	1128.61	-1.8	1	5.52869	9.98	0.824	1	K.NKKDISGNPR.A
	YFP_1_02152012-02.6821.6821.3	4.0362	0.1167	1	1522.8	1522.8	-2	1	4.32061	4.72	0.75	1	R.ARFEELNIDLFR.K
	YFP_1_02152012-02.6611.6611.2	3.1999	0.2805	1	1423.76	1423.76	-1	1	5.16204	4.72	0.778	1	R.FEELNIDLFRK.C
	YFP_1_02152012-02.6617.6617.3	2.8719	0.2487	1	1423.77	1423.76	6.9	1	4.7375	4.72	0.613	1	R.FEELNIDLFRK.C
	YFP_1_02152012-02.2125.2125.2	2.5914	0.254	1	1020.48	1020.49	-2.1	1	4.7154	6.56	1	1	R.KCMEPVEK.C
	YFP_1_02152012-02.5546.5546.2	6.1736	0.5234	1	2120.07	2120.07	2.3	1	9.34074	4.89	0.931	1	R.DAKMDKNSIDDVVLVGGSTR.I
	YFP_1_02152012-02.5603.5603.2	3.4976	0.3544	1	1805.9	1805.91	-3.4	1	5.96751	4.72	0.741	1	K.MDKNSIDDVVLVGGSTR.I
	YFP_1_02152012-02.5733.5733.2	6.2917	0.585	1	2144.14	2144.14	-0.6	1	9.78284	6.56	0.812	1	K.MDKNSIDDVVLVGGSTRIPK.V
	YFP_1_02152012-02.5721.5721.3	5.3368	0.4459	1	2144.14	2144.14	-0.9	1	7.34743	6.56	0.593	1	K.MDKNSIDDVVLVGGSTRIPK.V
	YFP_1_02152012-02.9555.9555.3	3.758	0.4333	1	3064.73	3064.73	-2	1	8.35455	4.14	0.457	1	K.VQDLLLLDVTPLSLGLETAGGVMTVLIQR.N
	YFP_1_02152012-01.3723.3723.2	5.8351	0.5448	1	2658.26	2658.27	-1.4	1	10.4364	3.96	0.821	4	K.EQVFSTYSDNQPGVLIQVYEGER.A
	YFP_1_02152012-02.6945.6945.3	3.0627	0.4256	1	2885.4	2885.41	-1.4	1	7.13453	4.4	0.464	2	K.EQVFSTYSDNQPGVLIQVYEGERAR.T
	YFP_1_02152012-02.2177.2177.2	2.9444	0.1179	1	961.518	961.52	-2	6	3.43965	4.72	0.846	2	R.LSKDEIEK.M
	YFP_1_02152012-02.6033.6033.2	6.1066	0.0475	1	1776.9	1776.9	-1.2	1	7.83815	4.57	0.917	1	R.LSKDEIEKMVQEAEK.Y
	YFP_1_02152012-02.2632.2632.2	1.7927	0.1346	0.967	1125.56	1125.56	-1.2	3	3.19098	6.56	0.571	1	K.MVQEAEKYK.S
	YFP_1_02152012-02.2261.2261.2	3.777	0.4391	1	1979.9	1979.9	-0.8	1	7.44153	4.71	0.625	1	K.MVQEAEKYKSEDEEHK.K
	YFP_1_02152012-02.2302.2302.2	4.0791	0.5083	1	2108	2108	0.2	1	8.15476	5.08	0.6	1	K.MVQEAEKYKSEDEEHKK.K
	YFP_1_02152012-01.3818.3818.2	3.285	0.4489	1	1358.62	1358.62	0	1	8.06338	6.56	0.882	1	K.NALENYAYNMR.N
	YFP_1_02152012-02.2237.2237.3	2.4461	0.1254	0.991	1302.7	1302.7	0.2	1	3.99663	6.56	0.576	1	R.NTIRDEKIGEK.L
	YFP_1_02152012-02.2556.2556.2	2.3672	0.1508	0.994	1045.55	1045.55	-2.7	1	3.96365	4.72	0.867	1	K.IGEKLAGDDK.K
	YFP_1_02152012-02.2621.2621.2	3.2885	0.3134	1	1173.65	1173.65	-1.5	1	5.56896	6.56	0.941	1	K.IGEKLAGDDKK.K
	YFP_1_02152012-03.5192.5192.4	7.6186	0.5163	1	4822.3	4822.31	-2.2	1	8.52676	4.11	0.467	1	K.KIEDSIEAAIEWLEANQLAECDEFEDKMKELESICNPIIAK.M
U	AT3G01500.1	10	10	0.544	270	29504	5.7	0.00471951	2.49945	| Symbols: CA1, ATBCA1, SABP3, ATSABP3 | carbonic anhydrase 1 | chr3:194853-196716 REVERSE LENGTH=270
U	AT3G01500.3	10	10	0.438	336	36144	5.6	0.00379246	1.74157	| Symbols: CA1 | carbonic anhydrase 1 | chr3:195173-197873 REVERSE LENGTH=336
U	AT3G01500.2	10	10	0.424	347	37450	6	0.00367224	1.65461	| Symbols: CA1 | carbonic anhydrase 1 | chr3:194853-197873 REVERSE LENGTH=347
	Filename	XCorr	DeltCN	Conf%	ObsM+H+	CalcM+H+	PPM	SpR	Prob Score	pI	Ion%	#	Sequence
	YFP_1_02152012-04.6120.6120.3	4.2502	0.4696	1	3892.1	3892.11	-1.2	5	7.46805	8.59	0.295	1	K.TVAAAKVEQITAALQTGTSSDKKAFDPVETIKQGFIK.F
	YFP_1_02152012-02.5205.5205.2	3.8173	0.4511	1	1725.87	1725.87	-0.7	1	7.69509	4.72	0.72	1	K.EKYETNPALYGELAK.G
	YFP_1_02152012-02.4766.4766.2	4.934	0.5109	1	2223.13	2223.13	1.2	1	10.0214	6.56	0.774	1	K.EKYETNPALYGELAKGQSPK.Y
	YFP_1_02152012-02.4769.4769.3	4.5188	0.3363	1	2223.13	2223.13	-0.7	1	7.94032	6.56	0.596	1	K.EKYETNPALYGELAKGQSPK.Y
	YFP_1_02152012-02.6570.6570.3	3.5944	0.2649	1	2043	2043.01	-3.9	1	4.57085	5.63	0.6	1	R.VCPSHVLDFQPGDAFVVR.N
	YFP_1_02152012-02.5791.5791.2	4.1361	0.3734	1	1472.79	1472.79	-1.4	1	6.10891	8.8	0.762	1	R.NIANMVPPFDKVK.Y
	YFP_1_02152012-01.3943.3943.2	3.373	0.408	1	2385.11	2385.11	0.6	1	7.32471	3.96	0.759	1	K.GLMSFPLDGNNSTDFIEDWVK.I
	YFP_1_02152012-02.4968.4968.3	4.0149	0.4483	1	2443.09	2443.1	-4.3	1	7.59084	4.57	0.381	1	K.SKVISELGDSAFEDQCGRCER.E
	YFP_1_02152012-02.7707.7707.2	4.7856	0.5122	1	2351.22	2351.22	0.7	1	8.23441	6.56	0.621	1	R.CEREAVNVSLANLLTYPFVR.E
	YFP_1_02152012-01.4013.4013.2	3.3817	0.4589	1	1906.05	1906.04	1.1	1	7.60689	6.56	0.75	1	R.EAVNVSLANLLTYPFVR.E
U	AT4G24280.1	83	122	0.538	718	76508	5.2	0.0216519	2.45144	| Symbols: cpHsc70-1 | chloroplast heat shock protein 70-1 | chr4:12590094-12593437 FORWARD LENGTH=718
	Filename	XCorr	DeltCN	Conf%	ObsM+H+	CalcM+H+	PPM	SpR	Prob Score	pI	Ion%	#	Sequence
	YFP_1_02152012-02.6334.6334.2	4.6376	0.5695	1	3313.7	3313.71	-1.8	1	9.18897	4.89	0.71	1	N.EKVVGIDLGTTNSAVAAMEGGKPTIVTNAEGQR.T
	YFP_1_02152012-02.6441.6441.3	7.7917	0.5753	1	3313.7	3313.71	-0.3	1	10.2354	4.89	0.523	3	N.EKVVGIDLGTTNSAVAAMEGGKPTIVTNAEGQR.T
	YFP_1_02152012-01.3105.3105.2	2.3809	0.3382	1	1066.58	1066.58	-2.2	2	6.97426	8.8	0.688	1	R.TTPSVVAYTK.S
*	YFP_1_02152012-02.3638.3638.2	3.0551	0.1487	1	1143.65	1143.65	-2.6	1	4.38246	9.08	0.938	1	K.SGDRLVGQIAK.R
*	YFP_1_02152012-03.1306.1306.2	1.9489	0.2848	0.993	1841.88	1841.87	4.4	3	4.66463	4.89	0.44	1	R.KMNEVDEESKQVSYR.V
*	YFP_1_02152012-02.2855.2855.3	3.5253	0.0862	0.999	1841.88	1841.87	3.7	2	5.28074	4.89	0.605	1	R.KMNEVDEESKQVSYR.V
*	YFP_1_02152012-03.1310.1310.3	3.1488	0.2726	1	1841.88	1841.87	4.8	1	6.36886	4.89	0.659	1	R.KMNEVDEESKQVSYR.V
*	YFP_1_02152012-02.848.848.2	4.6467	0.5742	1	1713.77	1713.77	-1.9	1	9.64708	4.4	1	4	K.MNEVDEESKQVSYR.V
*	YFP_1_02152012-02.769.769.3	3.816	0.436	1	1713.77	1713.77	-3.5	1	7.13869	4.4	0.61	3	K.MNEVDEESKQVSYR.V
*	YFP_1_02152012-02.4001.4001.2	6.0382	0.4016	1	2112.09	2112.09	0.2	1	7.78099	6.56	0.852	1	R.VVRDENNNVKLECPAINK.Q
*	YFP_1_02152012-02.4000.4000.3	5.2513	0.2124	1	2112.09	2112.09	0	1	5.24488	6.56	0.583	1	R.VVRDENNNVKLECPAINK.Q
*	YFP_1_02152012-02.4009.4009.4	3.8399	0.3906	1	2112.08	2112.09	-2	4	6.33059	6.56	0.514	1	R.VVRDENNNVKLECPAINK.Q
*	YFP_1_02152012-04.4774.4774.3	10.3192	0.5703	1	3682.93	3682.93	0.1	1	10.3389	6.34	0.653	1	R.VVRDENNNVKLECPAINKQFAAEEISAQVLRK.L
*	YFP_1_02152012-04.4770.4770.4	6.6569	0.4307	1	3682.94	3682.93	0.9	1	7.90539	6.34	0.458	1	R.VVRDENNNVKLECPAINKQFAAEEISAQVLRK.L
*	YFP_1_02152012-02.6516.6516.2	4.6231	0.5588	1	2387.24	2387.24	0	1	10.4977	4.72	0.871	1	K.LECPAINKQFAAEEISAQVLR.K
*	YFP_1_02152012-02.6495.6495.3	3.5125	0.2383	1	2387.24	2387.24	-0.1	19	4.87716	4.72	0.344	1	K.LECPAINKQFAAEEISAQVLR.K
	YFP_1_02152012-01.3733.3733.2	5.0259	0.436	1	1461.77	1461.77	-0.2	1	8.18368	4.46	0.955	3	K.QFAAEEISAQVLR.K
	YFP_1_02152012-02.5264.5264.2	3.1563	0.2855	1	1720.92	1720.92	-0.2	1	4.91442	6.56	0.625	1	K.LVDDASRFLNDKVTK.A
	YFP_1_02152012-02.5262.5262.3	2.6904	0.4122	1	1720.92	1720.92	-0.4	1	6.04438	6.56	0.667	1	K.LVDDASRFLNDKVTK.A
	YFP_1_02152012-01.3732.3732.2	1.7691	0.1833	0.965	1580.81	1580.81	1.3	1	3.88665	6.56	0.818	1	K.AVITVPAYFNDSQR.T
	YFP_1_02152012-02.5752.5752.2	2.5791	0.1458	0.995	1269.73	1269.73	0.1	6	3.73175	6.56	0.65	1	K.DAGRIAGLEVLR.I
	YFP_1_02152012-01.4448.4448.2	2.5602	0.0701	0.995	870.541	870.541	-0.1	1	3.51764	6.56	0.929	4	R.IAGLEVLR.I
*	YFP_1_02152012-01.3517.3517.2	5.2348	0.6046	1	1737.88	1737.88	-1.4	1	10.2691	4.46	0.889	2	R.IINEPTAASLAYGFDR.K
*	YFP_1_02152012-02.7193.7193.2	6.0081	0.4488	1	2189.19	2189.19	1.8	1	8.6234	4.57	0.857	1	R.VVDWLAAEFKKDEGIDLLK.D
*	YFP_1_02152012-02.6859.6859.2	5.5629	0.3946	1	2432.31	2432.31	1.1	1	7.37128	4.73	0.786	1	R.VVDWLAAEFKKDEGIDLLKDK.Q
*	YFP_1_02152012-04.5918.5918.3	4.7867	0.534	1	3028.64	3028.65	-0.8	1	8.28504	5.11	0.458	1	R.VVDWLAAEFKKDEGIDLLKDKQALQR.L
	YFP_1_02152012-02.4729.4729.2	5.7115	0.3259	1	1870.04	1870.04	-0.1	1	8.16287	6.34	0.808	1	K.KDEGIDLLKDKQALQR.L
	YFP_1_02152012-02.4728.4728.4	3.7478	0.3977	1	1870.04	1870.04	-2.1	1	6.8877	6.34	0.522	1	K.KDEGIDLLKDKQALQR.L
	YFP_1_02152012-01.6653.6653.2	2.3794	0.3621	1	1145.6	1145.6	-3.6	1	5.66436	4.4	0.933	1	K.DEGIDLLKDK.Q
	YFP_1_02152012-02.26.26.2	2.3113	0.3402	1	1145.6	1145.6	-2.7	1	6.35382	4.4	0.933	1	K.DEGIDLLKDK.Q
	YFP_1_02152012-02.5452.5452.2	4.2336	0.4183	1	1741.94	1741.94	0.1	1	6.1658	4.89	0.875	1	K.DEGIDLLKDKQALQR.L
	YFP_1_02152012-02.5503.5503.3	3.4503	0.3315	1	1741.94	1741.94	-1.1	1	5.63683	4.89	0.721	1	K.DEGIDLLKDKQALQR.L
	YFP_1_02152012-02.1488.1488.2	2.4667	0.1153	0.995	960.534	960.536	-1.7	1	4.26909	6.56	0.867	2	R.LTEAAEKAK.I
	YFP_1_02152012-02.7258.7258.3	5.2618	0.468	1	3476.83	3476.82	1.8	1	7.44319	4.89	0.513	1	R.LTEAAEKAKIELSSLTQTNMSLPFITATADGPK.H
	YFP_1_02152012-04.6296.6296.3	3.3801	0.423	1	4428.33	4428.33	0.1	1	6.42147	5.85	0.313	1	R.LTEAAEKAKIELSSLTQTNMSLPFITATADGPKHIETTLTR.A
	YFP_1_02152012-04.6297.6297.4	3.7141	0.4454	1	4428.33	4428.33	-1	1	5.70695	5.85	0.32	1	R.LTEAAEKAKIELSSLTQTNMSLPFITATADGPKHIETTLTR.A
	YFP_1_02152012-02.7236.7236.2	3.9476	0.5684	1	2734.44	2734.43	1	1	9.5734	6.56	0.893	1	K.AKIELSSLTQTNMSLPFITATADGPK.H
	YFP_1_02152012-02.7471.7471.3	3.0122	0.0316	0.946	2734.43	2734.43	-2.9	19	3.4488	6.56	0.343	2	K.AKIELSSLTQTNMSLPFITATADGPK.H
	YFP_1_02152012-04.6207.6207.2	3.3164	0.4889	1	3685.95	3685.95	-0.3	1	7.70606	7.33	0.75	1	K.AKIELSSLTQTNMSLPFITATADGPKHIETTLTR.A
	YFP_1_02152012-04.6438.6438.3	5.9411	0.5825	1	3685.94	3685.95	-2.8	1	9.7457	7.33	0.465	8	K.AKIELSSLTQTNMSLPFITATADGPKHIETTLTR.A
	YFP_1_02152012-04.6193.6193.4	3.6403	0.3169	1	3685.95	3685.95	1.1	1	5.3325	7.33	0.363	1	K.AKIELSSLTQTNMSLPFITATADGPKHIETTLTR.A
	YFP_1_02152012-02.3170.3170.2	1.8441	0.0611	0.955	970.53	970.532	-1.7	1	4.3079	7.33	0.769	2	K.HIETTLTR.A
*	YFP_1_02152012-02.5974.5974.2	4.6031	0.3801	1	1595.77	1595.77	-3.1	1	6.92797	4.4	0.95	1	R.AKFEELCSDLLDR.V
*	YFP_1_02152012-02.6206.6206.2	4.3856	0.3699	1	1850.94	1850.94	-2.1	1	5.87714	4.89	0.792	1	R.AKFEELCSDLLDRVR.T
*	YFP_1_02152012-02.6269.6269.3	2.6957	0.3204	1	1850.94	1850.94	-2.6	1	5.54708	4.89	0.711	1	R.AKFEELCSDLLDRVR.T
*	YFP_1_02152012-02.6225.6225.4	2.0924	0.1667	0.975	1850.94	1850.94	-3.7	14	4.95092	4.89	0.477	1	R.AKFEELCSDLLDRVR.T
	YFP_1_02152012-01.4147.4147.2	2.3777	0.1349	0.996	915.488	915.489	-1.3	1	5.20738	6.56	0.923	2	R.TPVENSLR.D
	YFP_1_02152012-02.7303.7303.2	5.6555	0.4678	1	1849	1849.01	-1	1	8.17503	4.72	0.821	1	K.LSFKDIDEVILVGGSTR.I
*	YFP_1_02152012-04.6887.6887.2	1.7094	0.1495	0.952	2854.61	2854.6	0.9	34	3.84036	4.89	0.3	1	K.LSFKDIDEVILVGGSTRIPAVQELVR.K
*	YFP_1_02152012-03.4539.4539.3	4.1999	0.3551	1	2854.6	2854.6	-0.9	1	6.20039	4.89	0.464	1	K.LSFKDIDEVILVGGSTRIPAVQELVR.K
*	YFP_1_02152012-04.6842.6842.3	2.2538	0.4101	1	2854.6	2854.6	0.2	14	5.77085	4.89	0.205	1	K.LSFKDIDEVILVGGSTRIPAVQELVR.K
*	YFP_1_02152012-04.6648.6648.2	2.0849	0.2186	0.987	2982.7	2982.7	0.2	8	4.84093	6.34	0.367	1	K.LSFKDIDEVILVGGSTRIPAVQELVRK.V
*	YFP_1_02152012-04.6624.6624.3	2.556	0.1917	0.993	2982.7	2982.7	0.1	1	5.17746	6.34	0.382	1	K.LSFKDIDEVILVGGSTRIPAVQELVRK.V
*	YFP_1_02152012-02.7449.7449.2	3.4838	0.4862	1	2379.33	2379.32	0.8	1	6.60172	4.4	0.606	1	K.DIDEVILVGGSTRIPAVQELVR.K
*	YFP_1_02152012-01.6131.6131.2	3.2782	0.2533	1	1024.61	1024.62	-2.1	1	5.75137	6.56	0.933	9	R.IPAVQELVR.K
	YFP_1_02152012-02.6287.6287.3	4.8072	0.5779	1	3279.64	3279.63	0.7	1	8.64175	4.4	0.469	2	R.NTTLPTSKSEVFSTAADGQTSVEINVLQGER.E
	YFP_1_02152012-02.6741.6741.3	4.0522	0.4339	1	3810.92	3810.91	1.5	1	7.87529	4.57	0.464	1	R.NTTLPTSKSEVFSTAADGQTSVEINVLQGEREFVR.D
	YFP_1_02152012-02.6743.6743.4	2.7877	0.2721	1	3810.91	3810.91	0.1	21	4.46073	4.57	0.271	1	R.NTTLPTSKSEVFSTAADGQTSVEINVLQGEREFVR.D
	YFP_1_02152012-02.6767.6767.4	4.3752	0.4209	1	4168.08	4168.08	1.2	1	7.27925	4.73	0.369	4	R.NTTLPTSKSEVFSTAADGQTSVEINVLQGEREFVRDNK.S
	YFP_1_02152012-04.5772.5772.4	4.3097	0.2936	1	4168.08	4168.08	0.4	1	6.62668	4.73	0.341	1	R.NTTLPTSKSEVFSTAADGQTSVEINVLQGEREFVRDNK.S
	YFP_1_02152012-02.6633.6633.5	3.7021	0.4544	1	4168.08	4168.08	-0.4	1	6.13563	4.73	0.344	1	R.NTTLPTSKSEVFSTAADGQTSVEINVLQGEREFVRDNK.S
	YFP_1_02152012-02.6924.6924.3	4.947	0.5253	1	3325.63	3325.63	0.1	1	7.77979	4.42	0.554	3	K.SEVFSTAADGQTSVEINVLQGEREFVRDNK.S
	YFP_1_02152012-03.955.955.3	1.5229	0.2972	0.986	3325.62	3325.63	-2.7	13	4.42561	4.42	0.119	1	K.SEVFSTAADGQTSVEINVLQGEREFVRDNK.S
*	YFP_1_02152012-02.6461.6461.2	4.3831	0.5429	1	2902.44	2902.45	-1	1	8.87049	4.42	0.724	1	K.KQDITITGASTLPKDEVDQMVQEAER.F
*	YFP_1_02152012-02.6448.6448.3	7.4472	0.4928	1	2902.45	2902.45	0.9	1	9.01159	4.42	0.657	1	K.KQDITITGASTLPKDEVDQMVQEAER.F
*	YFP_1_02152012-02.6450.6450.4	4.3094	0.2536	1	2902.45	2902.45	1.3	1	5.95155	4.42	0.442	1	K.KQDITITGASTLPKDEVDQMVQEAER.F
*	YFP_1_02152012-02.7244.7244.3	6.4322	0.5141	1	3248.65	3248.65	2.1	1	8.62881	4.73	0.568	1	K.KQDITITGASTLPKDEVDQMVQEAERFAK.D
*	YFP_1_02152012-02.7241.7241.4	5.4904	0.4117	1	3248.65	3248.65	0	1	7.53169	4.73	0.385	1	K.KQDITITGASTLPKDEVDQMVQEAERFAK.D
*	YFP_1_02152012-03.1335.1335.2	3.7699	0.4584	1	1779.92	1779.92	-0.1	1	7.60672	6.34	0.818	1	R.FAKDDKEKRDAIDTK.N
*	YFP_1_02152012-03.1334.1334.3	5.2222	0.4062	1	3142.57	3142.57	0.3	1	6.97597	5.17	0.587	1	R.FAKDDKEKRDAIDTKNQADSVVYQTEK.Q
*	YFP_1_02152012-02.1730.1730.2	1.347	0.203	0.943	1433.72	1433.72	-0.4	1	4.02384	5.02	0.412	1	K.DDKEKRDAIDTK.N
	YFP_1_02152012-02.14.14.2	6.3991	0.5441	1	2024.98	2024.98	-0.8	1	10.5256	4.4	0.929	2	R.DAIDTKNQADSVVYQTEK.Q
	YFP_1_02152012-02.20.20.3	2.3797	0.2569	0.999	2024.97	2024.98	-2	1	3.91733	4.4	0.429	1	R.DAIDTKNQADSVVYQTEK.Q
	YFP_1_02152012-01.3045.3045.2	4.0548	0.5011	1	1381.66	1381.66	-0.3	1	8.862	4.46	1	1	K.NQADSVVYQTEK.Q
	YFP_1_02152012-02.754.754.2	4.2037	0.3617	1	1750.91	1750.9	5.3	1	6.85704	6.56	0.826	1	K.NQADSVVYQTEKQLK.E
*	YFP_1_02152012-03.2398.2398.2	3.0001	0.4365	1	1567.91	1567.91	2.3	1	6.36281	6.56	0.773	1	K.QLKELGEKIPGEVK.E
*	YFP_1_02152012-04.4267.4267.3	3.4076	0.4202	1	2252.28	2252.29	-3.4	1	5.58142	6.34	0.417	1	K.QLKELGEKIPGEVKEKVEAK.L
*	YFP_1_02152012-02.4045.4045.2	2.5506	0.2428	1	1198.66	1198.67	-2.7	1	5.10922	4.72	0.833	1	K.ELGEKIPGEVK.E
*	YFP_1_02152012-02.3710.3710.2	2.5021	0.0984	0.986	1455.8	1455.81	-0.7	6	3.8886	4.89	0.545	1	K.ELGEKIPGEVKEK.V
*	YFP_1_02152012-02.4469.4469.2	3.0319	0.3874	1	1883.06	1883.05	6.6	1	5.46061	5.02	0.846	1	K.ELGEKIPGEVKEKVEAK.L
*	YFP_1_02152012-02.4448.4448.3	3.3357	0.3824	1	1883.05	1883.05	3.2	1	6.62819	5.02	0.568	1	K.ELGEKIPGEVKEKVEAK.L
*	YFP_1_02152012-02.3151.3151.2	3.8947	0.3905	1	1326.76	1326.76	-0.6	1	7.44993	6.56	0.8	1	K.IPGEVKEKVEAK.L
*	YFP_1_02152012-03.1346.1346.2	3.0407	0.3507	1	1326.76	1326.76	0.4	1	6.82404	6.56	0.842	1	K.IPGEVKEKVEAK.L
U	AT2G39730.2	19	19	0.536	446	49100	7.7	0.00542849	2.43558	| Symbols: RCA | rubisco activase | chr2:16571046-16573345 REVERSE LENGTH=446
	Filename	XCorr	DeltCN	Conf%	ObsM+H+	CalcM+H+	PPM	SpR	Prob Score	pI	Ion%	#	Sequence
	YFP_1_02152012-01.3099.3099.2	4.9676	0.5329	1	1697.76	1697.76	-0.5	1	8.89343	3.96	1	1	R.GLAYDTSDDQQDITR.G
	YFP_1_02152012-04.6061.6061.2	2.1819	0.3939	1	3324.57	3324.58	-2.1	1	5.78465	6.51	0.48	1	K.GMVDSVFQAPMGTGTHHAVLSSYEYVSQGLR.Q
	YFP_1_02152012-01.3686.3686.2	1.658	0.1764	0.963	1212.57	1212.58	-1.5	11	3.56586	6.56	0.667	1	K.SFQCELVMAK.M
	YFP_1_02152012-01.3826.3826.2	3.5779	0.4744	1	2304.07	2304.07	0.7	1	8.13355	4.14	0.576	1	K.MGINPIMMSAGELESGNAGEPAK.L
	YFP_1_02152012-02.7042.7042.2	5.5271	0.6154	1	2686.33	2686.34	-1.5	1	10.444	4.72	0.606	1	K.MGINPIMMSAGELESGNAGEPAKLIR.Q
	YFP_1_02152012-02.7022.7022.3	3.3803	0.3462	1	2686.34	2686.34	-0.3	2	7.06647	4.72	0.325	1	K.MGINPIMMSAGELESGNAGEPAKLIR.Q
	YFP_1_02152012-01.3760.3760.2	4.5185	0.6052	1	1712.75	1712.76	-1.4	1	10.3248	4.46	0.792	1	K.MCCLFINDLDAGAGR.M
	YFP_1_02152012-02.7237.7237.2	2.5665	0.1587	0.994	2478.29	2478.28	1.9	1	4.5237	6.56	0.571	1	R.VPIICTGNDFSTLYAPLIRDGR.M
	YFP_1_02152012-02.7232.7232.3	5.1659	0.3807	1	2478.28	2478.28	-0.7	2	8.4366	6.56	0.418	1	R.VPIICTGNDFSTLYAPLIRDGR.M
	YFP_1_02152012-02.3280.3280.2	2.0764	0.0012	0.964	836.46	836.462	-2.6	2	3.5444	9.08	0.9	1	K.GIFRTDK.I
	YFP_1_02152012-02.7988.7988.2	4.5857	0.456	1	3167.62	3167.63	-3	1	8.62545	4.42	0.846	1	R.TDKIKDEDIVTLVDQFPGQSIDFFGALR.A
	YFP_1_02152012-02.7980.7980.3	6.7275	0.5803	1	3167.61	3167.63	-4.5	1	9.05325	4.42	0.574	1	R.TDKIKDEDIVTLVDQFPGQSIDFFGALR.A
	YFP_1_02152012-02.2321.2321.2	2.1243	0.1211	0.981	1250.65	1250.65	-0.7	1	3.82014	6.56	0.6	1	R.ARVYDDEVRK.F
	YFP_1_02152012-02.7136.7136.2	3.5696	0.3159	1	2012.03	2012.03	-2.2	1	5.65579	4.57	0.64	1	R.VYDDEVRKFVESLGVEK.I
	YFP_1_02152012-02.4180.4180.2	2.6754	0.1578	0.999	1135.63	1135.64	-2.7	1	3.77413	6.56	1	1	R.KFVESLGVEK.I
	YFP_1_02152012-02.7947.7947.3	3.4279	0.5382	1	3845.78	3845.79	-3.5	1	7.53556	4.28	0.446	1	R.EGPPVFEQPEMTYEKLMEYGNMLVMEQENVKR.V
	YFP_1_02152012-02.6338.6338.2	3.9611	0.4951	1	2503.29	2503.29	-1.1	1	8.21852	4.72	0.625	1	K.RVQLAETYLSQAALGDANADAIGR.G
	YFP_1_02152012-02.6343.6343.3	3.4001	0.0886	0.992	2503.29	2503.29	-1.4	21	4.30293	4.72	0.32	1	K.RVQLAETYLSQAALGDANADAIGR.G
*	YFP_1_02152012-02.2897.2897.2	3.4715	0.3976	1	1600.78	1600.79	-0.4	1	6.40906	6.56	0.714	1	R.GTFYGKTEEKEPSK.-
U	AT4G33470.1	21	39	0.518	423	45577	6.7	0.0117486	2.2961	| Symbols: hda14, ATHDA14 | histone deacetylase 14 | chr4:16102774-16105439 REVERSE LENGTH=423
	Filename	XCorr	DeltCN	Conf%	ObsM+H+	CalcM+H+	PPM	SpR	Prob Score	pI	Ion%	#	Sequence
*	YFP_1_02152012-04.4437.4437.2	5.4398	0.5926	1	2426.19	2426.19	1.7	1	10.322	7.38	0.71	2	R.LIYSVSAALGHNKESHPECSAR.V
*	YFP_1_02152012-04.4250.4250.3	5.4454	0.5517	1	2426.19	2426.19	0	1	9.23681	7.38	0.714	2	R.LIYSVSAALGHNKESHPECSAR.V
*	YFP_1_02152012-04.4215.4215.4	1.426	0.3018	0.977	2426.19	2426.19	-1.1	1	4.74929	7.38	0.441	1	R.LIYSVSAALGHNKESHPECSAR.V
*	YFP_1_02152012-04.4114.4114.5	2.0675	0.1101	0.935	2426.18	2426.19	-2.8	1	5.71712	7.38	0.49	1	R.LIYSVSAALGHNKESHPECSAR.V
*	YFP_1_02152012-01.4953.4953.2	4.5385	0.4816	1	1738.94	1738.94	-2.6	1	8.8991	4.46	0.826	4	R.VPAIVNALEMNELTPK.F
*	YFP_1_02152012-04.5439.5439.2	4.1865	0.3995	1	1522.84	1522.84	-0.6	1	6.55298	9.08	0.818	2	K.FRGSQILELANFK.T
*	YFP_1_02152012-01.3838.3838.2	2.6732	0.2027	1	1219.67	1219.67	-1.1	1	5.88484	6.56	0.938	1	R.GSQILELANFK.T
*	YFP_1_02152012-02.514.514.2	4.0905	0.4537	1	1412.7	1412.7	-1.2	1	7.3953	4.72	0.95	2	K.TATVEDIANVHDK.A
*	YFP_1_02152012-02.358.358.3	2.4673	0.2882	1	1412.7	1412.7	-2.9	6	5.80638	4.72	0.615	2	K.TATVEDIANVHDK.A
*	YFP_1_02152012-02.6030.6030.2	5.8939	0.5943	1	2320.17	2320.18	-3.7	1	10.1804	4.89	0.8	1	K.TATVEDIANVHDKAYVFGLEK.A
*	YFP_1_02152012-02.6023.6023.3	2.9138	0.2851	1	2320.18	2320.18	-1.2	1	5.59836	4.89	0.534	1	K.TATVEDIANVHDKAYVFGLEK.A
*	YFP_1_02152012-01.6615.6615.2	5.6427	0.5725	1	1666.82	1666.82	-2.3	1	10.6204	8.26	0.913	3	K.GPMGFCVFGNVAIAAR.H
*	YFP_1_02152012-02.7207.7207.2	5.804	0.5961	1	1666.82	1666.82	-1.5	1	10.8518	8.26	0.962	2	K.GPMGFCVFGNVAIAAR.H
*	YFP_1_02152012-04.6387.6387.2	4.1636	0.4723	1	1666.82	1666.82	-1.2	1	8.39044	8.26	0.8	1	K.GPMGFCVFGNVAIAAR.H
*	YFP_1_02152012-02.7507.7507.4	5.5372	0.5504	1	4425.04	4425.04	0.1	1	8.38417	4.53	0.348	1	R.IFIIDFDVHHGNGTNDAFTEDPDIFFLSTHQDGSYPGTGK.I
*	YFP_1_02152012-02.6161.6161.2	6.324	0.6136	1	2141.1	2141.1	-3.1	1	11.0648	6.56	0.75	1	K.GKGEGTTLNLPLPGGSGDIAMR.T
*	YFP_1_02152012-02.6170.6170.3	3.8745	0.4158	1	2141.09	2141.1	-3.6	1	6.51908	6.56	0.75	1	K.GKGEGTTLNLPLPGGSGDIAMR.T
*	YFP_1_02152012-04.8491.8491.3	6.7496	0.5676	1	3856.03	3856.02	2.6	1	9.1186	5.8	0.506	8	R.FKPDIILVSAGYDAHVLDPLANLQFTTATYYSLAK.D
*	YFP_1_02152012-02.2453.2453.2	1.8575	0.1194	0.969	989.517	989.52	-3	1	3.65606	8.26	0.667	1	R.LAKEVCGGR.C
*	YFP_1_02152012-01.3535.3535.2	5.3618	0.5722	1	2716.23	2716.24	-4	1	9.54129	3.8	0.821	1	R.ALLGEDSLASEFDNPAYLYDEPMR.K
*	YFP_1_02152012-02.7176.7176.2	4.5861	0.4606	1	2844.35	2844.34	3	1	8.25209	4.12	0.679	1	R.ALLGEDSLASEFDNPAYLYDEPMRK.V
U	AT1G52670.1	7	7	0.515	274	29574	8.4	0.00325543	2.27341	| Symbols: | Single hybrid motif superfamily protein | chr1:19615119-19617420 REVERSE LENGTH=274
	Filename	XCorr	DeltCN	Conf%	ObsM+H+	CalcM+H+	PPM	SpR	Prob Score	pI	Ion%	#	Sequence
*	YFP_1_02152012-02.5568.5568.3	5.9746	0.5331	1	4102.11	4102.09	3.2	1	8.28629	5.8	0.433	1	R.KLTDESSPPPQQIQPVVAASATPEGVHTNGSATSSSLAITK.T
*	YFP_1_02152012-02.5567.5567.4	3.7655	0.4237	1	4102.1	4102.09	1.4	1	6.52832	5.8	0.349	1	R.KLTDESSPPPQQIQPVVAASATPEGVHTNGSATSSSLAITK.T
*	YFP_1_02152012-02.606.606.2	3.2136	0.3177	1	1562.79	1562.78	9.8	1	5.62254	9.08	0.75	1	K.TSSSSADRPQTLANK.A
*	YFP_1_02152012-02.6583.6583.3	2.6299	0.3121	1	2091.13	2091.13	-2.9	4	5.25255	9.08	0.5	1	K.AADQGLVILQSPTVGYFRR.S
*	YFP_1_02152012-04.6434.6434.4	3.1267	0.0022	0.941	4515.33	4515.35	-3.8	1	4.50228	4.81	0.284	1	K.RTPTICKEKDIVKEGQVLCYIEQLGGQIPVESDVSGEIVK.I
*	YFP_1_02152012-02.7599.7599.3	5.6336	0.4953	1	3658.89	3658.89	-0.4	1	7.53763	4.28	0.446	1	K.EKDIVKEGQVLCYIEQLGGQIPVESDVSGEIVK.I
*	YFP_1_02152012-02.7513.7513.2	4.7247	0.0562	1	2813.51	2813.51	0	1	7.25971	4.4	0.833	1	K.ILREDGEPVGYNDALITVLPSFPGIK.K
U	AT5G14740.1	17	18	0.492	331	36615	7.4	0.00692955	2.10456	| Symbols: CA2, CA18, BETA CA2 | carbonic anhydrase 2 | chr5:4758257-4762382 FORWARD LENGTH=331
U	AT5G14740.2	17	18	0.629	259	28344	5.5	0.00885591	3.25598	| Symbols: CA2, CA18, BETA CA2 | carbonic anhydrase 2 | chr5:4760536-4762382 FORWARD LENGTH=259
	Filename	XCorr	DeltCN	Conf%	ObsM+H+	CalcM+H+	PPM	SpR	Prob Score	pI	Ion%	#	Sequence
	YFP_1_02152012-02.5123.5123.2	4.0501	0.3836	1	1641.94	1641.94	-1.1	1	7.04083	4.89	0.783	1	K.LLIEKDDLKDVAAAK.V
	YFP_1_02152012-02.5125.5125.3	3.1405	0.2119	1	1641.94	1641.94	-3.4	1	6.39122	4.89	0.75	1	K.LLIEKDDLKDVAAAK.V
	YFP_1_02152012-02.5139.5139.4	1.6882	0.1674	0.946	1641.94	1641.94	0.6	9	4.45928	4.89	0.429	1	K.LLIEKDDLKDVAAAK.V
	YFP_1_02152012-02.5138.5138.3	4.0805	0.418	1	2366.18	2366.18	0.6	1	6.87264	4.89	0.435	1	K.KITAELQAASSSDSKSFDPVER.I
	YFP_1_02152012-02.192.192.3	3.3788	0.4557	1	2238.1	2238.09	5.1	1	7.82318	4.4	0.533	1	K.ITAELQAASSSDSKSFDPVER.I
	YFP_1_02152012-02.5205.5205.2	3.8173	0.4511	1	1725.87	1725.87	-0.7	1	7.69509	4.72	0.72	1	K.EKYETNPALYGELAK.G
	YFP_1_02152012-02.4766.4766.2	4.934	0.5109	1	2223.13	2223.13	1.2	1	10.0214	6.56	0.774	1	K.EKYETNPALYGELAKGQSPK.Y
	YFP_1_02152012-02.4769.4769.3	4.5188	0.3363	1	2223.13	2223.13	-0.7	1	7.94032	6.56	0.596	1	K.EKYETNPALYGELAKGQSPK.Y
	YFP_1_02152012-04.5140.5140.2	5.196	0.5308	1	2052.01	2052.01	0.4	1	9.56461	6.51	0.69	1	R.VCPSHVLDFHPGDAFVVR.N
	YFP_1_02152012-04.5138.5138.3	2.9744	0.3495	1	2052.01	2052.01	-0.6	1	6.3203	6.51	0.389	1	R.VCPSHVLDFHPGDAFVVR.N
	YFP_1_02152012-02.5791.5791.2	4.1361	0.3734	1	1472.79	1472.79	-1.4	1	6.10891	8.8	0.762	1	R.NIANMVPPFDKVK.Y
	YFP_1_02152012-02.7668.7668.3	1.8474	0.2783	0.995	1674.92	1674.92	-1.2	1	4.81706	7.25	0.367	1	K.YAGVGAAIEYAVLHLK.V
	YFP_1_02152012-01.3943.3943.2	3.373	0.408	1	2385.11	2385.11	0.6	1	7.32471	3.96	0.759	1	K.GLMSFPLDGNNSTDFIEDWVK.I
	YFP_1_02152012-02.4137.4137.3	3.6524	0.4993	1	2445.07	2445.08	-4.1	1	8.45076	4.57	0.431	1	K.SKVLAESESSAFEDQCGRCER.E
	YFP_1_02152012-02.855.855.3	2.3097	0.3407	1	2229.95	2229.95	-1.1	1	4.83021	4.25	0.49	2	K.VLAESESSAFEDQCGRCER.E
	YFP_1_02152012-02.7707.7707.2	4.7856	0.5122	1	2351.22	2351.22	0.7	1	8.23441	6.56	0.621	1	R.CEREAVNVSLANLLTYPFVR.E
	YFP_1_02152012-01.4013.4013.2	3.3817	0.4589	1	1906.05	1906.04	1.1	1	7.60689	6.56	0.75	1	R.EAVNVSLANLLTYPFVR.E
U	AT2G39730.1	18	18	0.475	474	51981	6.1	0.00483899	1.98538	| Symbols: RCA | rubisco activase | chr2:16570951-16573345 REVERSE LENGTH=474
U	AT2G39730.3	18	18	0.51	441	48501	7.7	0.00520109	2.23594	| Symbols: RCA | rubisco activase | chr2:16571174-16573345 REVERSE LENGTH=441
	Filename	XCorr	DeltCN	Conf%	ObsM+H+	CalcM+H+	PPM	SpR	Prob Score	pI	Ion%	#	Sequence
	YFP_1_02152012-01.3099.3099.2	4.9676	0.5329	1	1697.76	1697.76	-0.5	1	8.89343	3.96	1	1	R.GLAYDTSDDQQDITR.G
	YFP_1_02152012-04.6061.6061.2	2.1819	0.3939	1	3324.57	3324.58	-2.1	1	5.78465	6.51	0.48	1	K.GMVDSVFQAPMGTGTHHAVLSSYEYVSQGLR.Q
	YFP_1_02152012-01.3686.3686.2	1.658	0.1764	0.963	1212.57	1212.58	-1.5	11	3.56586	6.56	0.667	1	K.SFQCELVMAK.M
	YFP_1_02152012-01.3826.3826.2	3.5779	0.4744	1	2304.07	2304.07	0.7	1	8.13355	4.14	0.576	1	K.MGINPIMMSAGELESGNAGEPAK.L
	YFP_1_02152012-02.7042.7042.2	5.5271	0.6154	1	2686.33	2686.34	-1.5	1	10.444	4.72	0.606	1	K.MGINPIMMSAGELESGNAGEPAKLIR.Q
	YFP_1_02152012-02.7022.7022.3	3.3803	0.3462	1	2686.34	2686.34	-0.3	2	7.06647	4.72	0.325	1	K.MGINPIMMSAGELESGNAGEPAKLIR.Q
	YFP_1_02152012-01.3760.3760.2	4.5185	0.6052	1	1712.75	1712.76	-1.4	1	10.3248	4.46	0.792	1	K.MCCLFINDLDAGAGR.M
	YFP_1_02152012-02.7237.7237.2	2.5665	0.1587	0.994	2478.29	2478.28	1.9	1	4.5237	6.56	0.571	1	R.VPIICTGNDFSTLYAPLIRDGR.M
	YFP_1_02152012-02.7232.7232.3	5.1659	0.3807	1	2478.28	2478.28	-0.7	2	8.4366	6.56	0.418	1	R.VPIICTGNDFSTLYAPLIRDGR.M
	YFP_1_02152012-02.3280.3280.2	2.0764	0.0012	0.964	836.46	836.462	-2.6	2	3.5444	9.08	0.9	1	K.GIFRTDK.I
	YFP_1_02152012-02.7988.7988.2	4.5857	0.456	1	3167.62	3167.63	-3	1	8.62545	4.42	0.846	1	R.TDKIKDEDIVTLVDQFPGQSIDFFGALR.A
	YFP_1_02152012-02.7980.7980.3	6.7275	0.5803	1	3167.61	3167.63	-4.5	1	9.05325	4.42	0.574	1	R.TDKIKDEDIVTLVDQFPGQSIDFFGALR.A
	YFP_1_02152012-02.2321.2321.2	2.1243	0.1211	0.981	1250.65	1250.65	-0.7	1	3.82014	6.56	0.6	1	R.ARVYDDEVRK.F
	YFP_1_02152012-02.7136.7136.2	3.5696	0.3159	1	2012.03	2012.03	-2.2	1	5.65579	4.57	0.64	1	R.VYDDEVRKFVESLGVEK.I
	YFP_1_02152012-02.4180.4180.2	2.6754	0.1578	0.999	1135.63	1135.64	-2.7	1	3.77413	6.56	1	1	R.KFVESLGVEK.I
	YFP_1_02152012-02.7947.7947.3	3.4279	0.5382	1	3845.78	3845.79	-3.5	1	7.53556	4.28	0.446	1	R.EGPPVFEQPEMTYEKLMEYGNMLVMEQENVKR.V
	YFP_1_02152012-02.6338.6338.2	3.9611	0.4951	1	2503.29	2503.29	-1.1	1	8.21852	4.72	0.625	1	K.RVQLAETYLSQAALGDANADAIGR.G
	YFP_1_02152012-02.6343.6343.3	3.4001	0.0886	0.992	2503.29	2503.29	-1.4	21	4.30293	4.72	0.32	1	K.RVQLAETYLSQAALGDANADAIGR.G
U	contaminant_KERATIN13	30	38	0.471	643	65494	6.6	0.00753066	1.95801	no description
	Filename	XCorr	DeltCN	Conf%	ObsM+H+	CalcM+H+	PPM	SpR	Prob Score	pI	Ion%	#	Sequence
*	YFP_1_02152012-04.5390.5390.3	4.6351	0.356	1	2422.28	2422.28	0.1	1	6.43541	8.8	0.526	1	R.EREQIKSLNNQFASFIDKVR.F
*	YFP_1_02152012-04.5401.5401.4	4.7959	0.4613	1	2422.28	2422.28	-0.7	1	7.11914	8.8	0.528	1	R.EREQIKSLNNQFASFIDKVR.F
*	YFP_1_02152012-02.6598.6598.2	4.3607	0.4228	1	1638.86	1638.86	-1.4	1	6.90229	9.08	0.682	1	K.SLNNQFASFIDKVR.F
*	YFP_1_02152012-02.6597.6597.3	2.1633	0.3844	1	1638.86	1638.86	-2.7	1	6.00187	9.08	0.61	1	K.SLNNQFASFIDKVR.F
	YFP_1_02152012-02.5193.5193.2	2.3333	0.2373	1	1082.6	1082.6	-2.8	1	6.01211	9.08	1	1	Q.FASFIDKVR.F
	YFP_1_02152012-01.3834.3834.2	4.2156	0.2451	1	1475.78	1475.79	-0.9	1	6.36956	6.56	0.9	1	R.FLEQQNQVLQTK.W
*	YFP_1_02152012-02.6918.6918.2	5.3568	0.4925	1	2932.51	2932.52	-1.2	1	8.19136	4.72	0.808	1	R.FLEQQNQVLQTKWELLQQVDTSTR.T
*	YFP_1_02152012-04.6073.6073.2	2.0371	0.1805	0.981	2932.52	2932.52	-0.2	1	4.00005	4.72	0.423	1	R.FLEQQNQVLQTKWELLQQVDTSTR.T
*	YFP_1_02152012-02.6909.6909.3	6.65	0.6109	1	2932.51	2932.52	-1	1	10.6411	4.72	0.571	2	R.FLEQQNQVLQTKWELLQQVDTSTR.T
*	YFP_1_02152012-02.7506.7506.3	3.0539	0.2292	1	1993.98	1993.98	0.8	1	5.28351	5.63	0.571	1	R.THNLEPYFESFINNLR.R
*	YFP_1_02152012-02.7581.7581.6	3.1554	0.3371	1	3848.77	3848.78	-2.2	16	5.70114	4.71	0.331	1	K.SDQSRLDSELKNMQDMVEDYRNKYEDEINKR.T
*	YFP_1_02152012-02.6066.6066.3	3.5236	0.4435	1	2590.18	2590.17	3.7	1	6.39264	4.73	0.472	1	K.NMQDMVEDYRNKYEDEINKR.T
	YFP_1_02152012-02.2532.2532.2	3.2232	0.2654	1	1308.65	1308.65	-3.6	1	5.71792	6.56	0.875	1	R.NKYEDEINKR.T
*	YFP_1_02152012-02.4122.4122.2	3.773	0.3185	1	1393.73	1393.73	-0.5	1	6.05566	6.56	0.85	4	R.TNAENEFVTIKK.D
*	YFP_1_02152012-02.735.735.3	2.9046	0.2899	1	1393.73	1393.73	0.9	5	5.82285	6.56	0.622	4	R.TNAENEFVTIKK.D
*	YFP_1_02152012-04.8718.8718.3	1.7927	0.2467	0.984	5181.55	5181.57	-3.7	1	4.61973	4.03	0.189	1	K.VDLQAKLDNLQQEIDFLTALYQAELSQMQTQISETNVILSMDNNR.Q
*	YFP_1_02152012-04.8726.8726.4	2.2477	0.1017	0.945	5181.57	5181.57	0.4	56	3.16296	4.03	0.204	1	K.VDLQAKLDNLQQEIDFLTALYQAELSQMQTQISETNVILSMDNNR.Q
*	YFP_1_02152012-02.3179.3179.2	3.9478	0.3922	1	1340.67	1340.67	-0.9	1	6.72111	6.56	0.895	1	K.SKAEAESLYQSK.Y
*	YFP_1_02152012-02.5530.5530.2	6.5578	0.5599	1	2501.25	2501.25	1.2	1	10.4707	4.89	0.889	1	K.SKAEAESLYQSKYEELQITAGR.H
*	YFP_1_02152012-04.4677.4677.2	5.9777	0.5985	1	2501.26	2501.25	1.8	1	11.2756	4.89	0.889	1	K.SKAEAESLYQSKYEELQITAGR.H
*	YFP_1_02152012-02.5524.5524.3	6.9313	0.6186	1	2501.25	2501.25	1	1	12.388	4.89	0.746	1	K.SKAEAESLYQSKYEELQITAGR.H
*	YFP_1_02152012-02.5532.5532.4	3.049	0.2495	1	2501.25	2501.25	-1.7	1	4.88948	4.89	0.423	1	K.SKAEAESLYQSKYEELQITAGR.H
*	YFP_1_02152012-02.5771.5771.3	3.2156	0.279	1	2286.12	2286.12	-1.8	1	5.3014	4.4	0.46	1	K.AEAESLYQSKYEELQITAGR.H
*	YFP_1_02152012-02.4201.4201.2	3.7962	0.342	1	1302.7	1302.7	-1.4	1	5.93262	6.56	0.941	1	R.NSKIEISELNR.V
*	YFP_1_02152012-02.4220.4220.3	3.2671	0.1583	1	1302.7	1302.7	-2.9	2	4.33726	6.56	0.774	1	R.NSKIEISELNR.V
*	YFP_1_02152012-02.5552.5552.3	2.911	0.2404	1	1523.79	1523.79	-1.5	1	4.63625	6.56	0.688	1	R.LLRDYQELMNTK.L
*	YFP_1_02152012-02.525.525.2	2.9425	0.2238	1	2565.16	2565.17	-3.5	2	5.40969	7.11	0.424	2	R.MSGECAPNVSVTVSTSHTSISGGGSR.G
*	YFP_1_02152012-02.698.698.3	2.9316	0.279	1	2565.16	2565.17	-2.5	55	5.36419	7.11	0.28	1	R.MSGECAPNVSVTVSTSHTSISGGGSR.G
*	YFP_1_02152012-03.1260.1260.4	3.656	0.5	1	5677.25	5677.24	1.5	1	7.17656	9.16	0.265	1	R.GGGGGGYGSGGSSYGSGGGSYGSGGGGGGGRGSYGSGGGSYGSGGSSYGSGGGGGGHGSYGSGSSSGGYR.G
*	YFP_1_02152012-03.1266.1266.3	4.2103	0.5174	1	4299.71	4299.72	-1.6	1	9.29892	9.42	0.333	1	R.GSYGSGGGSYGSGGSSYGSGGGGGGHGSYGSGSSSGGYRGGSGGGGGGSSGGR.G
U	AT5G14740.3	15	16	0.442	330	36528	7.6	0.00617826	1.76694	| Symbols: CA2, CA18, BETA CA2 | carbonic anhydrase 2 | chr5:4758257-4762382 FORWARD LENGTH=330
U	AT5G14740.5	15	16	0.471	310	34426	7.9	0.00657686	1.95801	| Symbols: CA2, CA18, BETA CA2 | carbonic anhydrase 2 | chr5:4758257-4762315 FORWARD LENGTH=310
U	AT5G14740.4	15	16	0.442	330	36486	7.6	0.00617826	1.76694	| Symbols: CA2, CA18, BETA CA2 | carbonic anhydrase 2 | chr5:4758257-4762382 FORWARD LENGTH=330
	Filename	XCorr	DeltCN	Conf%	ObsM+H+	CalcM+H+	PPM	SpR	Prob Score	pI	Ion%	#	Sequence
	YFP_1_02152012-02.5123.5123.2	4.0501	0.3836	1	1641.94	1641.94	-1.1	1	7.04083	4.89	0.783	1	K.LLIEKDDLKDVAAAK.V
	YFP_1_02152012-02.5125.5125.3	3.1405	0.2119	1	1641.94	1641.94	-3.4	1	6.39122	4.89	0.75	1	K.LLIEKDDLKDVAAAK.V
	YFP_1_02152012-02.5139.5139.4	1.6882	0.1674	0.946	1641.94	1641.94	0.6	9	4.45928	4.89	0.429	1	K.LLIEKDDLKDVAAAK.V
	YFP_1_02152012-02.5138.5138.3	4.0805	0.418	1	2366.18	2366.18	0.6	1	6.87264	4.89	0.435	1	K.KITAELQAASSSDSKSFDPVER.I
	YFP_1_02152012-02.192.192.3	3.3788	0.4557	1	2238.1	2238.09	5.1	1	7.82318	4.4	0.533	1	K.ITAELQAASSSDSKSFDPVER.I
	YFP_1_02152012-02.5205.5205.2	3.8173	0.4511	1	1725.87	1725.87	-0.7	1	7.69509	4.72	0.72	1	K.EKYETNPALYGELAK.G
	YFP_1_02152012-02.4766.4766.2	4.934	0.5109	1	2223.13	2223.13	1.2	1	10.0214	6.56	0.774	1	K.EKYETNPALYGELAKGQSPK.Y
	YFP_1_02152012-02.4769.4769.3	4.5188	0.3363	1	2223.13	2223.13	-0.7	1	7.94032	6.56	0.596	1	K.EKYETNPALYGELAKGQSPK.Y
	YFP_1_02152012-04.5140.5140.2	5.196	0.5308	1	2052.01	2052.01	0.4	1	9.56461	6.51	0.69	1	R.VCPSHVLDFHPGDAFVVR.N
	YFP_1_02152012-04.5138.5138.3	2.9744	0.3495	1	2052.01	2052.01	-0.6	1	6.3203	6.51	0.389	1	R.VCPSHVLDFHPGDAFVVR.N
	YFP_1_02152012-02.5791.5791.2	4.1361	0.3734	1	1472.79	1472.79	-1.4	1	6.10891	8.8	0.762	1	R.NIANMVPPFDKVK.Y
	YFP_1_02152012-02.7668.7668.3	1.8474	0.2783	0.995	1674.92	1674.92	-1.2	1	4.81706	7.25	0.367	1	K.YAGVGAAIEYAVLHLK.V
	YFP_1_02152012-01.3943.3943.2	3.373	0.408	1	2385.11	2385.11	0.6	1	7.32471	3.96	0.759	1	K.GLMSFPLDGNNSTDFIEDWVK.I
	YFP_1_02152012-02.4137.4137.3	3.6524	0.4993	1	2445.07	2445.08	-4.1	1	8.45076	4.57	0.431	1	K.SKVLAESESSAFEDQCGRCER.V
	YFP_1_02152012-02.855.855.3	2.3097	0.3407	1	2229.95	2229.95	-1.1	1	4.83021	4.25	0.49	2	K.VLAESESSAFEDQCGRCER.V
U	AT5G35360.1	17	18	0.438	537	58387	7.3	0.00427128	1.74157	| Symbols: CAC2 | acetyl Co-enzyme a carboxylase biotin carboxylase subunit | chr5:13584300-13588268 FORWARD LENGTH=537
	Filename	XCorr	DeltCN	Conf%	ObsM+H+	CalcM+H+	PPM	SpR	Prob Score	pI	Ion%	#	Sequence
	YFP_1_02152012-04.6579.6579.3	3.3858	0.3752	1	4322.01	4322	1.2	1	6.64552	5.63	0.385	1	R.GCTMLHPGYGFLSENALFVEMCRDHGINFIGPNPDSIR.V
	YFP_1_02152012-02.5776.5776.2	3.6804	0.4628	1	1651.82	1651.82	-1.8	1	8.09284	5.63	0.692	1	R.DHGINFIGPNPDSIR.V
	YFP_1_02152012-01.3896.3896.2	3.0352	0.2537	1	1317.72	1317.72	0.6	1	5.88055	6.56	0.842	1	R.VANEIGFPVMIK.A
	YFP_1_02152012-02.3625.3625.2	2.6006	0.0819	0.993	1117.62	1117.63	-2.8	1	3.98278	6.56	0.812	1	R.LAKEPGEFVK.L
	YFP_1_02152012-01.3101.3101.2	4.4549	0.4694	1	1702.74	1702.74	-1.3	1	7.25733	4.14	0.846	1	K.SEAAAAFGNDGCYLEK.F
	YFP_1_02152012-04.6168.6168.3	4.5529	0.4041	1	2342.2	2342.2	0	1	7.51468	6.48	0.468	1	R.HIEFQVLADKFGNVVHFGER.D
	YFP_1_02152012-04.6176.6176.4	3.7038	0.3258	1	2342.19	2342.2	-4.1	1	6.48445	6.48	0.333	1	R.HIEFQVLADKFGNVVHFGER.D
	YFP_1_02152012-02.5783.5783.2	5.7278	0.4743	1	1980.07	1980.08	-2	1	7.36106	4.72	0.8	1	R.NQKLLEEAPSPALTAELR.K
	YFP_1_02152012-02.7922.7922.2	7.2792	0.5443	1	2641.36	2641.35	4.2	1	10.6223	4.25	0.929	1	R.IQVEHPVTEMIYSVDLIEEQIR.V
	YFP_1_02152012-02.7908.7908.3	2.5833	0.2384	0.999	2641.35	2641.35	0.1	2	4.28362	4.25	0.327	1	R.IQVEHPVTEMIYSVDLIEEQIR.V
	YFP_1_02152012-02.4044.4044.2	3.2735	0.3505	1	1163.64	1163.64	-1.6	1	6.12856	6.56	0.933	1	R.YKQEDIVLR.G
	YFP_1_02152012-03.2365.2365.4	2.7259	0.1701	0.999	2003.01	2003.01	-3.2	1	5.09685	7.11	0.619	1	R.YKQEDIVLRGHSIECR.I
	YFP_1_02152012-01.4119.4119.2	3.0525	0.2631	1	1393.75	1393.75	0	1	5.58741	9.08	0.714	2	R.ITSYLPSGGPFVR.M
	YFP_1_02152012-02.6649.6649.2	2.4295	0.2425	0.997	2372.11	2372.11	1.1	1	6.5317	4.72	0.731	1	R.MDSHVYSDYVVPPSYDSLLGK.L
	YFP_1_02152012-04.4718.4718.3	2.8243	0.3735	1	2127.16	2127.16	-0.2	1	5.23998	8.8	0.574	1	K.RALNDTIITGVPTTINYHK.L
	YFP_1_02152012-02.5953.5953.2	4.1466	0.5204	1	1971.05	1971.05	-2.5	1	8.03283	7.33	0.714	1	R.ALNDTIITGVPTTINYHK.L
*	YFP_1_02152012-02.7239.7239.3	6.4077	0.48	1	3308.73	3308.73	0.7	1	7.79554	4.28	0.507	1	K.VDTAFIVKHEEELAEPQEIVAVKDLTNATV.-
U	AT5G28540.1	47	50	0.426	669	73629	5.2	0.00952367	1.66686	| Symbols: BIP1 | heat shock protein 70 (Hsp 70) family protein | chr5:10540665-10543274 REVERSE LENGTH=669
	Filename	XCorr	DeltCN	Conf%	ObsM+H+	CalcM+H+	PPM	SpR	Prob Score	pI	Ion%	#	Sequence
	YFP_1_02152012-01.3603.3603.2	2.6426	0.3747	1	1494.72	1494.72	-1.2	1	6.51843	4.46	0.81	2	R.ITPSWVGFTDSER.L
	YFP_1_02152012-02.6975.6975.2	4.3748	0.4911	1	2177.12	2177.12	0	1	7.51727	4.72	0.667	1	R.ITPSWVGFTDSERLIGEAAK.N
	YFP_1_02152012-02.6820.6820.3	6.148	0.6159	1	3156.61	3156.61	0.3	1	10.2284	4.89	0.608	1	R.ITPSWVGFTDSERLIGEAAKNQAAVNPER.T
	YFP_1_02152012-02.3687.3687.2	4.7249	0.5759	1	1680.9	1680.9	-1.8	1	9.35164	6.56	0.815	1	R.LIGEAAKNQAAVNPER.T
	YFP_1_02152012-02.3690.3690.3	3.1277	0.2615	1	1680.9	1680.9	-3	1	5.52995	6.56	0.773	1	R.LIGEAAKNQAAVNPER.T
	YFP_1_02152012-02.2098.2098.2	3.3562	0.0085	0.999	1150.61	1150.61	-0.7	1	4.384	6.56	1	1	R.KFEDKEVQK.D
	YFP_1_02152012-02.2554.2554.2	3.7847	0.3946	1	1421.74	1421.74	-1	1	5.5223	6.34	0.833	1	R.KFEDKEVQKDR.K
	YFP_1_02152012-03.1326.1326.2	3.8916	0.3678	1	1421.74	1421.74	-0.5	1	6.3899	6.34	0.944	1	R.KFEDKEVQKDR.K
	YFP_1_02152012-02.2091.2091.2	3.3932	0.2462	1	1421.74	1421.74	-0.3	1	5.31704	6.34	0.889	1	K.FEDKEVQKDRK.L
	YFP_1_02152012-04.4739.4739.2	5.207	0.3197	1	2102.2	2102.2	0.8	1	6.75332	9.42	0.704	1	K.LVPYQIVNKDGKPYIQVK.I
	YFP_1_02152012-02.7039.7039.2	5.3417	0.5987	1	2336.24	2336.24	0	1	10.2679	4.89	0.742	1	K.IKDGETKVFSPEEISAMILTK.M
	YFP_1_02152012-02.7023.7023.3	4.6682	0.5105	1	2336.24	2336.24	0.4	1	7.63976	4.89	0.517	1	K.IKDGETKVFSPEEISAMILTK.M
	YFP_1_02152012-02.7041.7041.4	3.5768	0.2298	1	2336.24	2336.24	-0.3	1	4.7861	4.89	0.489	1	K.IKDGETKVFSPEEISAMILTK.M
	YFP_1_02152012-01.3878.3878.2	3.1292	0.3425	1	1564.83	1564.83	1.5	1	5.59008	4.46	0.826	2	K.VFSPEEISAMILTK.M
	YFP_1_02152012-02.4008.4008.2	3.543	0.3524	1	1240.62	1240.62	-1.3	1	6.57398	6.56	1	1	K.MKETAEAYLGK.K
	YFP_1_02152012-02.4014.4014.3	3.2113	0.2874	1	1240.62	1240.62	-1	1	5.35477	6.56	0.758	1	K.MKETAEAYLGK.K
	YFP_1_02152012-04.4687.4687.2	5.9872	0.5562	1	2035.1	2035.1	0.5	1	9.24595	8.64	0.862	1	K.KIKDAVVTVPAYFNDAQR.Q
	YFP_1_02152012-04.4690.4690.3	3.4232	0.2698	1	2035.1	2035.1	-0.6	1	5.62909	8.64	0.625	1	K.KIKDAVVTVPAYFNDAQR.Q
	YFP_1_02152012-02.5762.5762.2	4.9434	0.4002	1	1907	1907	0.5	1	7.70897	6.56	0.679	1	K.IKDAVVTVPAYFNDAQR.Q
	YFP_1_02152012-02.5765.5765.3	3.3045	0.3608	0.987	1907	1907	0.3	1	5.75887	6.56	0.52	1	K.IKDAVVTVPAYFNDAQR.Q
	YFP_1_02152012-02.4793.4793.2	3.9332	0.4977	1	1583.89	1583.89	-0.1	1	9.42722	9.08	0.923	1	R.QATKDAGVIAGLNVAR.I
	YFP_1_02152012-02.5111.5111.3	2.9311	0.0987	0.991	1583.88	1583.89	-3.4	1	4.362	9.08	0.562	1	R.QATKDAGVIAGLNVAR.I
	YFP_1_02152012-01.3470.3470.2	3.814	0.4119	1	1659.89	1659.9	-1.4	1	7.62794	4.46	0.815	2	R.IINEPTAAAIAYGLDK.K
	YFP_1_02152012-02.5740.5740.2	5.434	0.4914	1	1787.99	1787.99	-0.3	1	8.14689	6.56	0.963	1	R.IINEPTAAAIAYGLDKK.G
	YFP_1_02152012-02.5729.5729.3	2.1204	0.0974	0.943	1787.99	1787.99	-2	56	4.25689	6.56	0.392	1	R.IINEPTAAAIAYGLDKK.G
	YFP_1_02152012-02.5623.5623.2	4.9621	0.5915	1	2159.17	2159.17	-0.2	1	9.53303	6.56	0.697	1	R.IINEPTAAAIAYGLDKKGGEK.N
	YFP_1_02152012-02.5609.5609.4	2.9864	0.3402	1	2159.17	2159.17	-1.4	1	5.38731	6.56	0.457	1	R.IINEPTAAAIAYGLDKKGGEK.N
	YFP_1_02152012-02.2315.2315.2	2.0761	0.2574	0.996	1188.66	1188.66	-0.8	1	4.80214	8.64	0.611	1	K.DISKDNKALGK.L
	YFP_1_02152012-02.2656.2656.2	3.0921	0.3466	1	1025.55	1025.55	-1.8	1	6.79604	10.06	0.933	1	R.ALSSQHQVR.V
	YFP_1_02152012-02.6387.6387.2	5.7535	0.5219	1	2403.22	2403.22	0.3	1	8.16278	4.4	0.806	1	K.AMDDAGLQKSQIDEIVLVGGSTR.I
	YFP_1_02152012-02.6389.6389.3	2.4811	0.2158	0.998	2403.22	2403.22	2.3	1	4.87821	4.4	0.483	1	K.AMDDAGLQKSQIDEIVLVGGSTR.I
	YFP_1_02152012-02.2860.2860.2	2.3918	0.1033	0.994	900.55	900.551	-1.6	2	3.43276	10.04	0.846	1	R.NTVIPTKK.S
*	YFP_1_02152012-04.5127.5127.2	2.8883	0.4129	1	1607.93	1607.93	-0.2	1	7.37073	9.08	0.609	1	R.LLGKFDLNGIPPAPR.G
	YFP_1_02152012-02.2891.2891.2	4.0112	0.3814	1	1375.75	1375.75	-1.6	1	5.66811	8.8	0.95	1	K.SEKITITNEKGR.L
	YFP_1_02152012-02.2879.2879.3	3.395	0.2826	1	1375.75	1375.75	-3.3	1	5.55035	8.8	0.686	1	K.SEKITITNEKGR.L
	YFP_1_02152012-02.2856.2856.2	2.528	0.2589	1	1031.58	1031.58	-2.6	1	5.04949	9.08	0.933	1	K.ITITNEKGR.L
	YFP_1_02152012-02.7152.7152.3	3.1781	0.193	0.999	2880.43	2880.43	-0.8	1	4.43949	4.5	0.491	1	R.LSQEEIDRMVKEAEEFAEEDKKVK.E
	YFP_1_02152012-02.7093.7093.4	4.7306	0.3337	1	2880.43	2880.43	0.8	1	6.09824	4.5	0.416	1	R.LSQEEIDRMVKEAEEFAEEDKKVK.E
	YFP_1_02152012-02.4065.4065.2	6.3627	0.4557	1	1909.96	1909.96	-0.4	1	8.17955	4.73	0.92	1	R.MVKEAEEFAEEDKKVK.E
	YFP_1_02152012-02.4059.4059.3	3.9263	0.4424	1	1909.95	1909.96	-2.9	1	7.63539	4.73	0.689	1	R.MVKEAEEFAEEDKKVK.E
	YFP_1_02152012-02.4063.4063.4	2.6443	0.0173	0.935	1909.95	1909.96	-2.9	4	3.61092	4.73	0.479	1	R.MVKEAEEFAEEDKKVK.E
	YFP_1_02152012-02.4024.4024.3	4.2717	0.2958	1	2167.1	2167.09	1.1	1	5.24823	4.81	0.633	1	R.MVKEAEEFAEEDKKVKEK.I
	YFP_1_02152012-02.4010.4010.4	3.3041	0.3673	1	2167.09	2167.09	-1.2	2	5.54389	4.81	0.459	1	R.MVKEAEEFAEEDKKVKEK.I
	YFP_1_02152012-02.2118.2118.2	4.3069	0.4391	1	1551.75	1551.75	-1.1	1	6.80823	4.42	0.81	1	K.EAEEFAEEDKKVK.E
	YFP_1_02152012-02.2114.2114.2	5.363	0.4198	1	1808.89	1808.89	0.1	1	6.81265	4.53	0.76	1	K.EAEEFAEEDKKVKEK.I
	YFP_1_02152012-01.3613.3613.2	2.3951	0.2086	0.997	1345.64	1345.65	-2.3	1	5.38171	6.56	0.938	1	R.NALETYVYNMK.N
*	YFP_1_02152012-01.3048.3048.2	6.2892	0.7268	1	2303.9	2303.9	1.1	1	14.9727	3.64	0.844	1	R.SGGAPGGAGGESSTEEEDESHDEL.-
U	AT5G42020.1	47	50	0.425	668	73561	5.2	0.00953792	1.66073	| Symbols: BIP, BIP2 | Heat shock protein 70 (Hsp 70) family protein | chr5:16807697-16810480 REVERSE LENGTH=668
	Filename	XCorr	DeltCN	Conf%	ObsM+H+	CalcM+H+	PPM	SpR	Prob Score	pI	Ion%	#	Sequence
	YFP_1_02152012-01.3603.3603.2	2.6426	0.3747	1	1494.72	1494.72	-1.2	1	6.51843	4.46	0.81	2	R.ITPSWVGFTDSER.L
	YFP_1_02152012-02.6975.6975.2	4.3748	0.4911	1	2177.12	2177.12	0	1	7.51727	4.72	0.667	1	R.ITPSWVGFTDSERLIGEAAK.N
	YFP_1_02152012-02.6820.6820.3	6.148	0.6159	1	3156.61	3156.61	0.3	1	10.2284	4.89	0.608	1	R.ITPSWVGFTDSERLIGEAAKNQAAVNPER.T
	YFP_1_02152012-02.3687.3687.2	4.7249	0.5759	1	1680.9	1680.9	-1.8	1	9.35164	6.56	0.815	1	R.LIGEAAKNQAAVNPER.T
	YFP_1_02152012-02.3690.3690.3	3.1277	0.2615	1	1680.9	1680.9	-3	1	5.52995	6.56	0.773	1	R.LIGEAAKNQAAVNPER.T
	YFP_1_02152012-02.2098.2098.2	3.3562	0.0085	0.999	1150.61	1150.61	-0.7	1	4.384	6.56	1	1	R.KFEDKEVQK.D
	YFP_1_02152012-02.2554.2554.2	3.7847	0.3946	1	1421.74	1421.74	-1	1	5.5223	6.34	0.833	1	R.KFEDKEVQKDR.K
	YFP_1_02152012-03.1326.1326.2	3.8916	0.3678	1	1421.74	1421.74	-0.5	1	6.3899	6.34	0.944	1	R.KFEDKEVQKDR.K
	YFP_1_02152012-02.2091.2091.2	3.3932	0.2462	1	1421.74	1421.74	-0.3	1	5.31704	6.34	0.889	1	K.FEDKEVQKDRK.L
	YFP_1_02152012-04.4739.4739.2	5.207	0.3197	1	2102.2	2102.2	0.8	1	6.75332	9.42	0.704	1	K.LVPYQIVNKDGKPYIQVK.I
	YFP_1_02152012-02.7039.7039.2	5.3417	0.5987	1	2336.24	2336.24	0	1	10.2679	4.89	0.742	1	K.IKDGETKVFSPEEISAMILTK.M
	YFP_1_02152012-02.7023.7023.3	4.6682	0.5105	1	2336.24	2336.24	0.4	1	7.63976	4.89	0.517	1	K.IKDGETKVFSPEEISAMILTK.M
	YFP_1_02152012-02.7041.7041.4	3.5768	0.2298	1	2336.24	2336.24	-0.3	1	4.7861	4.89	0.489	1	K.IKDGETKVFSPEEISAMILTK.M
	YFP_1_02152012-01.3878.3878.2	3.1292	0.3425	1	1564.83	1564.83	1.5	1	5.59008	4.46	0.826	2	K.VFSPEEISAMILTK.M
	YFP_1_02152012-02.4008.4008.2	3.543	0.3524	1	1240.62	1240.62	-1.3	1	6.57398	6.56	1	1	K.MKETAEAYLGK.K
	YFP_1_02152012-02.4014.4014.3	3.2113	0.2874	1	1240.62	1240.62	-1	1	5.35477	6.56	0.758	1	K.MKETAEAYLGK.K
	YFP_1_02152012-04.4687.4687.2	5.9872	0.5562	1	2035.1	2035.1	0.5	1	9.24595	8.64	0.862	1	K.KIKDAVVTVPAYFNDAQR.Q
	YFP_1_02152012-04.4690.4690.3	3.4232	0.2698	1	2035.1	2035.1	-0.6	1	5.62909	8.64	0.625	1	K.KIKDAVVTVPAYFNDAQR.Q
	YFP_1_02152012-02.5762.5762.2	4.9434	0.4002	1	1907	1907	0.5	1	7.70897	6.56	0.679	1	K.IKDAVVTVPAYFNDAQR.Q
	YFP_1_02152012-02.5765.5765.3	3.3045	0.3608	0.987	1907	1907	0.3	1	5.75887	6.56	0.52	1	K.IKDAVVTVPAYFNDAQR.Q
	YFP_1_02152012-02.4793.4793.2	3.9332	0.4977	1	1583.89	1583.89	-0.1	1	9.42722	9.08	0.923	1	R.QATKDAGVIAGLNVAR.I
	YFP_1_02152012-02.5111.5111.3	2.9311	0.0987	0.991	1583.88	1583.89	-3.4	1	4.362	9.08	0.562	1	R.QATKDAGVIAGLNVAR.I
	YFP_1_02152012-01.3470.3470.2	3.814	0.4119	1	1659.89	1659.9	-1.4	1	7.62794	4.46	0.815	2	R.IINEPTAAAIAYGLDK.K
	YFP_1_02152012-02.5740.5740.2	5.434	0.4914	1	1787.99	1787.99	-0.3	1	8.14689	6.56	0.963	1	R.IINEPTAAAIAYGLDKK.G
	YFP_1_02152012-02.5729.5729.3	2.1204	0.0974	0.943	1787.99	1787.99	-2	56	4.25689	6.56	0.392	1	R.IINEPTAAAIAYGLDKK.G
	YFP_1_02152012-02.5623.5623.2	4.9621	0.5915	1	2159.17	2159.17	-0.2	1	9.53303	6.56	0.697	1	R.IINEPTAAAIAYGLDKKGGEK.N
	YFP_1_02152012-02.5609.5609.4	2.9864	0.3402	1	2159.17	2159.17	-1.4	1	5.38731	6.56	0.457	1	R.IINEPTAAAIAYGLDKKGGEK.N
	YFP_1_02152012-02.2315.2315.2	2.0761	0.2574	0.996	1188.66	1188.66	-0.8	1	4.80214	8.64	0.611	1	K.DISKDNKALGK.L
	YFP_1_02152012-02.2656.2656.2	3.0921	0.3466	1	1025.55	1025.55	-1.8	1	6.79604	10.06	0.933	1	R.ALSSQHQVR.V
	YFP_1_02152012-02.6387.6387.2	5.7535	0.5219	1	2403.22	2403.22	0.3	1	8.16278	4.4	0.806	1	K.AMDDAGLQKSQIDEIVLVGGSTR.I
	YFP_1_02152012-02.6389.6389.3	2.4811	0.2158	0.998	2403.22	2403.22	2.3	1	4.87821	4.4	0.483	1	K.AMDDAGLQKSQIDEIVLVGGSTR.I
	YFP_1_02152012-02.2860.2860.2	2.3918	0.1033	0.994	900.55	900.551	-1.6	2	3.43276	10.04	0.846	1	R.NTVIPTKK.S
	YFP_1_02152012-04.4941.4941.3	2.0424	0.2347	0.993	1580.91	1580.92	-0.5	1	4.56775	9.08	0.5	1	R.LLGKFDLTGVPPAPR.G
	YFP_1_02152012-02.2891.2891.2	4.0112	0.3814	1	1375.75	1375.75	-1.6	1	5.66811	8.8	0.95	1	K.SEKITITNEKGR.L
	YFP_1_02152012-02.2879.2879.3	3.395	0.2826	1	1375.75	1375.75	-3.3	1	5.55035	8.8	0.686	1	K.SEKITITNEKGR.L
	YFP_1_02152012-02.2856.2856.2	2.528	0.2589	1	1031.58	1031.58	-2.6	1	5.04949	9.08	0.933	1	K.ITITNEKGR.L
	YFP_1_02152012-02.7152.7152.3	3.1781	0.193	0.999	2880.43	2880.43	-0.8	1	4.43949	4.5	0.491	1	R.LSQEEIDRMVKEAEEFAEEDKKVK.E
	YFP_1_02152012-02.7093.7093.4	4.7306	0.3337	1	2880.43	2880.43	0.8	1	6.09824	4.5	0.416	1	R.LSQEEIDRMVKEAEEFAEEDKKVK.E
	YFP_1_02152012-02.4065.4065.2	6.3627	0.4557	1	1909.96	1909.96	-0.4	1	8.17955	4.73	0.92	1	R.MVKEAEEFAEEDKKVK.E
	YFP_1_02152012-02.4059.4059.3	3.9263	0.4424	1	1909.95	1909.96	-2.9	1	7.63539	4.73	0.689	1	R.MVKEAEEFAEEDKKVK.E
	YFP_1_02152012-02.4063.4063.4	2.6443	0.0173	0.935	1909.95	1909.96	-2.9	4	3.61092	4.73	0.479	1	R.MVKEAEEFAEEDKKVK.E
	YFP_1_02152012-02.4024.4024.3	4.2717	0.2958	1	2167.1	2167.09	1.1	1	5.24823	4.81	0.633	1	R.MVKEAEEFAEEDKKVKEK.I
	YFP_1_02152012-02.4010.4010.4	3.3041	0.3673	1	2167.09	2167.09	-1.2	2	5.54389	4.81	0.459	1	R.MVKEAEEFAEEDKKVKEK.I
	YFP_1_02152012-02.2118.2118.2	4.3069	0.4391	1	1551.75	1551.75	-1.1	1	6.80823	4.42	0.81	1	K.EAEEFAEEDKKVK.E
	YFP_1_02152012-02.2114.2114.2	5.363	0.4198	1	1808.89	1808.89	0.1	1	6.81265	4.53	0.76	1	K.EAEEFAEEDKKVKEK.I
	YFP_1_02152012-01.3613.3613.2	2.3951	0.2086	0.997	1345.64	1345.65	-2.3	1	5.38171	6.56	0.938	1	R.NALETYVYNMK.N
	YFP_1_02152012-01.3053.3053.2	5.7764	0.7183	1	2246.88	2246.88	1.1	1	14.6095	3.64	0.839	1	R.SGGAPGAGGESSTEEEDESHDEL.-
U	AT3G06850.1	10	10	0.424	483	52706	6.8	0.00263823	1.65461	| Symbols: BCE2, LTA1, DIN3 | 2-oxoacid dehydrogenases acyltransferase family protein | chr3:2158212-2160465 REVERSE LENGTH=483
U	AT3G06850.2	10	10	0.424	483	52706	6.8	0.00263823	1.65461	| Symbols: BCE2, LTA1, DIN3 | 2-oxoacid dehydrogenases acyltransferase family protein | chr3:2158212-2160465 REVERSE LENGTH=483
	Filename	XCorr	DeltCN	Conf%	ObsM+H+	CalcM+H+	PPM	SpR	Prob Score	pI	Ion%	#	Sequence
	YFP_1_02152012-04.6039.6039.3	3.8115	0.5241	1	2104.21	2104.21	-1.6	1	7.98682	7.33	0.596	1	K.VALISHSPGDIIKVGETLVR.L
	YFP_1_02152012-02.7503.7503.3	5.3019	0.5172	1	4173.15	4173.14	2.6	1	8.3941	4.12	0.394	1	R.LAVEDSQDSLLTTDSSEIVTLGGSKQGTENLLGALSTPAVR.N
	YFP_1_02152012-02.6829.6829.3	6.2108	0.5296	1	2170.18	2170.18	-0.3	1	8.52919	6.56	0.567	1	R.NLAKDLGIDINVITGTGKDGR.V
	YFP_1_02152012-02.5440.5440.2	3.7527	0.5117	1	2784.33	2784.33	-0.1	1	8.59039	4.89	0.581	1	R.FSDQKGFVTDSVSSEHAVIGGDSVSTK.A
	YFP_1_02152012-02.5429.5429.3	5.6511	0.6386	1	2784.33	2784.33	0.8	1	11.4783	4.89	0.556	1	R.FSDQKGFVTDSVSSEHAVIGGDSVSTK.A
	YFP_1_02152012-02.5439.5439.4	3.4775	0.2045	1	2784.33	2784.33	-1.2	2	4.88426	4.89	0.364	1	R.FSDQKGFVTDSVSSEHAVIGGDSVSTK.A
	YFP_1_02152012-02.7257.7257.3	2.4713	0.2095	0.999	1830.03	1830.03	-2.1	1	5.55654	6.56	0.553	1	K.NVQSLSLLEITKELSR.L
	YFP_1_02152012-04.5359.5359.3	6.2246	0.5429	1	3116.67	3116.67	0	1	9.35365	7.33	0.603	1	R.LQHLAANNKLNPEDVTGGTITLSNIGAIGGK.F
	YFP_1_02152012-01.4576.4576.2	3.257	0.4025	1	1880.1	1880.1	0.3	1	7.2534	6.56	0.577	1	K.FGSPLLNLPEVAIIALGR.I
	YFP_1_02152012-04.5970.5970.3	1.975	0.1271	0.935	3319.7	3319.69	1.6	36	3.37575	7.33	0.211	1	K.FSKEGTVYPASIMMVNIAADHRVLDGATVAR.F
U	AT5G20080.1	16	16	0.409	328	35987	8.7	0.00621593	1.56448	| Symbols: | FAD/NAD(P)-binding oxidoreductase | chr5:6782708-6786360 FORWARD LENGTH=328
	Filename	XCorr	DeltCN	Conf%	ObsM+H+	CalcM+H+	PPM	SpR	Prob Score	pI	Ion%	#	Sequence
*	YFP_1_02152012-02.6369.6369.2	3.3034	0.2544	1	1461.77	1461.77	-1.3	1	5.60304	6.56	0.944	1	K.TALNPDKWLEFK.L
*	YFP_1_02152012-02.6386.6386.3	2.7182	0.497	1	1461.77	1461.77	-2.3	1	6.76307	6.56	0.806	1	K.TALNPDKWLEFK.L
*	YFP_1_02152012-02.7699.7699.2	5.2633	0.6226	1	2220.11	2220.11	-0.1	1	11.0171	5.63	0.742	1	R.FSFDPSAELGLHVASCLLTR.A
*	YFP_1_02152012-01.3904.3904.2	2.6471	0.2464	1	1019.51	1019.52	-1	1	7.62379	6.56	1	1	R.APLGYNAEGK.T
*	YFP_1_02152012-02.3119.3119.2	2.7811	0.374	1	1248.66	1248.66	-0.2	1	6.34425	8.64	0.944	1	R.APLGYNAEGKTK.Y
*	YFP_1_02152012-02.3157.3157.3	2.5778	0.4923	1	1248.66	1248.66	-1.7	1	6.61039	8.64	0.722	1	R.APLGYNAEGKTK.Y
*	YFP_1_02152012-04.4292.4292.2	4.8205	0.4084	1	1978.06	1978.06	0	1	6.62852	8.7	0.667	1	K.TKYVIRPYTPISDPEAK.G
*	YFP_1_02152012-04.4300.4300.4	2.1873	0.132	0.966	1978.06	1978.06	-1	6	3.26647	8.7	0.329	1	K.TKYVIRPYTPISDPEAK.G
*	YFP_1_02152012-02.5425.5425.2	4.3425	0.3104	1	1748.92	1748.92	0.4	1	5.58378	6.56	0.84	1	K.YVIRPYTPISDPEAK.G
*	YFP_1_02152012-02.5428.5428.3	2.8464	0.4164	1	1748.92	1748.92	-0.2	1	6.25948	6.56	0.605	1	K.YVIRPYTPISDPEAK.G
*	YFP_1_02152012-01.3764.3764.2	1.6251	0.0077	0.931	968.544	968.545	-1.3	14	3.49525	6.56	0.692	1	K.GYFDLLIK.V
*	YFP_1_02152012-04.2419.2419.2	3.198	0.3762	1	1617.91	1617.91	-1.2	1	6.33966	8.8	0.696	1	K.QKLDVLQANHPNLK.I
*	YFP_1_02152012-02.4713.4713.2	3.8386	0.3828	1	1361.75	1361.75	-2.6	1	6.44871	7.33	0.895	1	K.LDVLQANHPNLK.I
*	YFP_1_02152012-02.5579.5579.2	4.6187	0.4506	1	1625.83	1625.83	-0.3	1	6.79331	8.64	0.952	1	K.IFYTVDNPTKNWK.G
*	YFP_1_02152012-02.4786.4786.2	3.6115	0.2959	1	1338.71	1338.71	-0.6	1	5.39229	8.64	0.842	1	K.GGVGYISKDMALK.G
*	YFP_1_02152012-02.7508.7508.2	4.5492	0.4174	1	2805.4	2805.4	-1	1	8.50215	4.72	0.633	1	K.GLPLPTDDTLILVCGPPGMMEHISGGK.A
U	AT5G42020.2	35	38	0.401	613	67401	5.3	0.0078992	1.51768	| Symbols: BIP | Heat shock protein 70 (Hsp 70) family protein | chr5:16807697-16810480 REVERSE LENGTH=613
	Filename	XCorr	DeltCN	Conf%	ObsM+H+	CalcM+H+	PPM	SpR	Prob Score	pI	Ion%	#	Sequence
	YFP_1_02152012-01.3603.3603.2	2.6426	0.3747	1	1494.72	1494.72	-1.2	1	6.51843	4.46	0.81	2	R.ITPSWVGFTDSER.L
	YFP_1_02152012-02.6975.6975.2	4.3748	0.4911	1	2177.12	2177.12	0	1	7.51727	4.72	0.667	1	R.ITPSWVGFTDSERLIGEAAK.N
	YFP_1_02152012-02.6820.6820.3	6.148	0.6159	1	3156.61	3156.61	0.3	1	10.2284	4.89	0.608	1	R.ITPSWVGFTDSERLIGEAAKNQAAVNPER.T
	YFP_1_02152012-02.3687.3687.2	4.7249	0.5759	1	1680.9	1680.9	-1.8	1	9.35164	6.56	0.815	1	R.LIGEAAKNQAAVNPER.T
	YFP_1_02152012-02.3690.3690.3	3.1277	0.2615	1	1680.9	1680.9	-3	1	5.52995	6.56	0.773	1	R.LIGEAAKNQAAVNPER.T
	YFP_1_02152012-02.2098.2098.2	3.3562	0.0085	0.999	1150.61	1150.61	-0.7	1	4.384	6.56	1	1	R.KFEDKEVQK.D
	YFP_1_02152012-02.2554.2554.2	3.7847	0.3946	1	1421.74	1421.74	-1	1	5.5223	6.34	0.833	1	R.KFEDKEVQKDR.K
	YFP_1_02152012-03.1326.1326.2	3.8916	0.3678	1	1421.74	1421.74	-0.5	1	6.3899	6.34	0.944	1	R.KFEDKEVQKDR.K
	YFP_1_02152012-02.2091.2091.2	3.3932	0.2462	1	1421.74	1421.74	-0.3	1	5.31704	6.34	0.889	1	K.FEDKEVQKDRK.L
	YFP_1_02152012-04.4739.4739.2	5.207	0.3197	1	2102.2	2102.2	0.8	1	6.75332	9.42	0.704	1	K.LVPYQIVNKDGKPYIQVK.I
	YFP_1_02152012-02.7039.7039.2	5.3417	0.5987	1	2336.24	2336.24	0	1	10.2679	4.89	0.742	1	K.IKDGETKVFSPEEISAMILTK.M
	YFP_1_02152012-02.7023.7023.3	4.6682	0.5105	1	2336.24	2336.24	0.4	1	7.63976	4.89	0.517	1	K.IKDGETKVFSPEEISAMILTK.M
	YFP_1_02152012-02.7041.7041.4	3.5768	0.2298	1	2336.24	2336.24	-0.3	1	4.7861	4.89	0.489	1	K.IKDGETKVFSPEEISAMILTK.M
	YFP_1_02152012-01.3878.3878.2	3.1292	0.3425	1	1564.83	1564.83	1.5	1	5.59008	4.46	0.826	2	K.VFSPEEISAMILTK.M
	YFP_1_02152012-02.4008.4008.2	3.543	0.3524	1	1240.62	1240.62	-1.3	1	6.57398	6.56	1	1	K.MKETAEAYLGK.K
	YFP_1_02152012-02.4014.4014.3	3.2113	0.2874	1	1240.62	1240.62	-1	1	5.35477	6.56	0.758	1	K.MKETAEAYLGK.K
	YFP_1_02152012-04.4687.4687.2	5.9872	0.5562	1	2035.1	2035.1	0.5	1	9.24595	8.64	0.862	1	K.KIKDAVVTVPAYFNDAQR.Q
	YFP_1_02152012-04.4690.4690.3	3.4232	0.2698	1	2035.1	2035.1	-0.6	1	5.62909	8.64	0.625	1	K.KIKDAVVTVPAYFNDAQR.Q
	YFP_1_02152012-02.5762.5762.2	4.9434	0.4002	1	1907	1907	0.5	1	7.70897	6.56	0.679	1	K.IKDAVVTVPAYFNDAQR.Q
	YFP_1_02152012-02.5765.5765.3	3.3045	0.3608	0.987	1907	1907	0.3	1	5.75887	6.56	0.52	1	K.IKDAVVTVPAYFNDAQR.Q
	YFP_1_02152012-02.4793.4793.2	3.9332	0.4977	1	1583.89	1583.89	-0.1	1	9.42722	9.08	0.923	1	R.QATKDAGVIAGLNVAR.I
	YFP_1_02152012-02.5111.5111.3	2.9311	0.0987	0.991	1583.88	1583.89	-3.4	1	4.362	9.08	0.562	1	R.QATKDAGVIAGLNVAR.I
	YFP_1_02152012-01.3470.3470.2	3.814	0.4119	1	1659.89	1659.9	-1.4	1	7.62794	4.46	0.815	2	R.IINEPTAAAIAYGLDK.K
	YFP_1_02152012-02.5740.5740.2	5.434	0.4914	1	1787.99	1787.99	-0.3	1	8.14689	6.56	0.963	1	R.IINEPTAAAIAYGLDKK.G
	YFP_1_02152012-02.5729.5729.3	2.1204	0.0974	0.943	1787.99	1787.99	-2	56	4.25689	6.56	0.392	1	R.IINEPTAAAIAYGLDKK.G
	YFP_1_02152012-02.5623.5623.2	4.9621	0.5915	1	2159.17	2159.17	-0.2	1	9.53303	6.56	0.697	1	R.IINEPTAAAIAYGLDKKGGEK.N
	YFP_1_02152012-02.5609.5609.4	2.9864	0.3402	1	2159.17	2159.17	-1.4	1	5.38731	6.56	0.457	1	R.IINEPTAAAIAYGLDKKGGEK.N
	YFP_1_02152012-02.2315.2315.2	2.0761	0.2574	0.996	1188.66	1188.66	-0.8	1	4.80214	8.64	0.611	1	K.DISKDNKALGK.L
	YFP_1_02152012-02.2656.2656.2	3.0921	0.3466	1	1025.55	1025.55	-1.8	1	6.79604	10.06	0.933	1	R.ALSSQHQVR.V
	YFP_1_02152012-02.6387.6387.2	5.7535	0.5219	1	2403.22	2403.22	0.3	1	8.16278	4.4	0.806	1	K.AMDDAGLQKSQIDEIVLVGGSTR.I
	YFP_1_02152012-02.6389.6389.3	2.4811	0.2158	0.998	2403.22	2403.22	2.3	1	4.87821	4.4	0.483	1	K.AMDDAGLQKSQIDEIVLVGGSTR.I
	YFP_1_02152012-02.2860.2860.2	2.3918	0.1033	0.994	900.55	900.551	-1.6	2	3.43276	10.04	0.846	1	R.NTVIPTKK.S
	YFP_1_02152012-04.4941.4941.3	2.0424	0.2347	0.993	1580.91	1580.92	-0.5	1	4.56775	9.08	0.5	1	R.LLGKFDLTGVPPAPR.G
	YFP_1_02152012-01.3613.3613.2	2.3951	0.2086	0.997	1345.64	1345.65	-2.3	1	5.38171	6.56	0.938	1	R.NALETYVYNMK.N
	YFP_1_02152012-01.3053.3053.2	5.7764	0.7183	1	2246.88	2246.88	1.1	1	14.6095	3.64	0.839	1	R.SGGAPGAGGESSTEEEDESHDEL.-
U	ATCG00490.1	19	21	0.384	479	52955	6.3	0.00558655	1.42103	| Symbols: RBCL | ribulose-bisphosphate carboxylases | chrC:54958-56397 FORWARD LENGTH=479
	Filename	XCorr	DeltCN	Conf%	ObsM+H+	CalcM+H+	PPM	SpR	Prob Score	pI	Ion%	#	Sequence
*	YFP_1_02152012-02.6958.6958.3	3.6427	0.4197	1	2830.38	2830.38	0.6	1	7.23467	4.57	0.467	1	K.EYKLTYYTPEYETKDTDILAAFR.V
*	YFP_1_02152012-02.6849.6849.2	4.9148	0.5243	1	2410.18	2410.18	0.3	1	10.3494	4.4	0.643	1	K.LTYYTPEYETKDTDILAAFR.V
*	YFP_1_02152012-02.6836.6836.3	3.552	0.2584	1	2410.17	2410.18	-2.8	1	6.52825	4.4	0.5	2	K.LTYYTPEYETKDTDILAAFR.V
*	YFP_1_02152012-04.5633.5633.2	1.9315	0.1226	0.957	2011.17	2011.17	1	10	4.77145	8.8	0.346	1	K.ALAALRLEDLRIPPAYTK.T
	YFP_1_02152012-01.3717.3717.2	1.5722	0.1084	0.948	910.444	910.445	-1.3	5	3.51308	6.56	0.9	1	R.AVYECLR.G
*	YFP_1_02152012-02.6325.6325.3	6.0034	0.5859	1	3061.41	3061.41	-1.1	1	9.09246	4.57	0.596	1	R.AVYECLRGGLDFTKDDENVNSQPFMR.W
*	YFP_1_02152012-02.5943.5943.2	4.9726	0.6114	1	2169.99	2169.99	-0.7	1	11.3119	4.4	0.786	1	R.GGLDFTKDDENVNSQPFMR.W
*	YFP_1_02152012-01.4267.4267.2	2.576	0.3124	1	1261.63	1261.63	-0.5	1	4.98982	6.56	0.938	2	R.FLFCAEAIYK.S
*	YFP_1_02152012-04.4075.4075.3	5.0714	0.5206	1	2894.37	2894.38	-2.2	1	8.09725	5.74	0.492	1	K.SQAETGEIKGHYLNATAGTCEEMIKR.A
*	YFP_1_02152012-02.3164.3164.2	2.47	0.2316	1	912.47	912.472	-1.9	1	5.03963	7.33	0.923	1	R.AMHAVIDR.Q
*	YFP_1_02152012-04.1942.1942.2	2.1984	0.1386	0.987	1168.62	1168.63	-1.7	1	5.4273	9.08	0.643	1	R.AMHAVIDRQK.N
*	YFP_1_02152012-04.4028.4028.3	3.521	0.3519	1	2018.03	2018.04	-3.4	1	6.28078	6.48	0.476	1	R.LSGGDHIHAGTVVGKLEGDR.E
*	YFP_1_02152012-04.5930.5930.3	3.9145	0.4329	1	3248.7	3248.7	-0.8	1	7.25847	5.66	0.325	1	R.LSGGDHIHAGTVVGKLEGDRESTLGFVDLLR.D
*	YFP_1_02152012-02.6910.6910.3	2.3288	0.2201	0.993	2840.41	2840.41	1	9	4.38836	4.42	0.365	1	K.LEGDRESTLGFVDLLRDDYVEKDR.S
*	YFP_1_02152012-02.6898.6898.4	5.4088	0.5042	1	2840.4	2840.41	-0.6	1	7.68394	4.42	0.516	1	K.LEGDRESTLGFVDLLRDDYVEKDR.S
*	YFP_1_02152012-02.7113.7113.3	3.6929	0.4457	1	2270.13	2270.13	-1.8	1	6.67472	4.42	0.547	1	R.ESTLGFVDLLRDDYVEKDR.S
*	YFP_1_02152012-02.5087.5087.2	4.502	0.3628	1	1684.86	1684.86	-0.3	1	5.75319	4.4	0.8	1	R.NEGRDLAVEGNEIIR.E
*	YFP_1_02152012-02.5684.5684.2	3.6306	0.3512	1	2173.07	2173.07	0.9	1	7.24184	4.57	0.538	1	R.NEGRDLAVEGNEIIREACK.W
*	YFP_1_02152012-02.6384.6384.2	5.1461	0.5398	1	2034.95	2034.94	2.1	1	9.59747	4.72	0.828	1	R.EACKWSPELAAACEVWK.E
U	AT5G35360.2	14	15	0.373	499	54164	8	0.00383046	1.36048	| Symbols: CAC2 | acetyl Co-enzyme a carboxylase biotin carboxylase subunit | chr5:13584300-13587827 FORWARD LENGTH=499
	Filename	XCorr	DeltCN	Conf%	ObsM+H+	CalcM+H+	PPM	SpR	Prob Score	pI	Ion%	#	Sequence
	YFP_1_02152012-04.6579.6579.3	3.3858	0.3752	1	4322.01	4322	1.2	1	6.64552	5.63	0.385	1	R.GCTMLHPGYGFLSENALFVEMCRDHGINFIGPNPDSIR.V
	YFP_1_02152012-02.5776.5776.2	3.6804	0.4628	1	1651.82	1651.82	-1.8	1	8.09284	5.63	0.692	1	R.DHGINFIGPNPDSIR.V
	YFP_1_02152012-01.3896.3896.2	3.0352	0.2537	1	1317.72	1317.72	0.6	1	5.88055	6.56	0.842	1	R.VANEIGFPVMIK.A
	YFP_1_02152012-02.3625.3625.2	2.6006	0.0819	0.993	1117.62	1117.63	-2.8	1	3.98278	6.56	0.812	1	R.LAKEPGEFVK.L
	YFP_1_02152012-01.3101.3101.2	4.4549	0.4694	1	1702.74	1702.74	-1.3	1	7.25733	4.14	0.846	1	K.SEAAAAFGNDGCYLEK.F
	YFP_1_02152012-04.6168.6168.3	4.5529	0.4041	1	2342.2	2342.2	0	1	7.51468	6.48	0.468	1	R.HIEFQVLADKFGNVVHFGER.D
	YFP_1_02152012-04.6176.6176.4	3.7038	0.3258	1	2342.19	2342.2	-4.1	1	6.48445	6.48	0.333	1	R.HIEFQVLADKFGNVVHFGER.D
	YFP_1_02152012-02.5783.5783.2	5.7278	0.4743	1	1980.07	1980.08	-2	1	7.36106	4.72	0.8	1	R.NQKLLEEAPSPALTAELR.K
	YFP_1_02152012-02.7922.7922.2	7.2792	0.5443	1	2641.36	2641.35	4.2	1	10.6223	4.25	0.929	1	R.IQVEHPVTEMIYSVDLIEEQIR.V
	YFP_1_02152012-02.7908.7908.3	2.5833	0.2384	0.999	2641.35	2641.35	0.1	2	4.28362	4.25	0.327	1	R.IQVEHPVTEMIYSVDLIEEQIR.V
	YFP_1_02152012-02.4044.4044.2	3.2735	0.3505	1	1163.64	1163.64	-1.6	1	6.12856	6.56	0.933	1	R.YKQEDIVLR.G
	YFP_1_02152012-03.2365.2365.4	2.7259	0.1701	0.999	2003.01	2003.01	-3.2	1	5.09685	7.11	0.619	1	R.YKQEDIVLRGHSIECR.I
	YFP_1_02152012-01.4119.4119.2	3.0525	0.2631	1	1393.75	1393.75	0	1	5.58741	9.08	0.714	2	R.ITSYLPSGGPFVR.M
	YFP_1_02152012-02.6649.6649.2	2.4295	0.2425	0.997	2372.11	2372.11	1.1	1	6.5317	4.72	0.731	1	R.MDSHVYSDYVVPPSYDSLLGK.L
U	AT5G35360.3	16	17	0.369	555	60771	7.7	0.00390316	1.33884	| Symbols: CAC2 | acetyl Co-enzyme a carboxylase biotin carboxylase subunit | chr5:13584300-13588163 FORWARD LENGTH=555
	Filename	XCorr	DeltCN	Conf%	ObsM+H+	CalcM+H+	PPM	SpR	Prob Score	pI	Ion%	#	Sequence
	YFP_1_02152012-04.6579.6579.3	3.3858	0.3752	1	4322.01	4322	1.2	1	6.64552	5.63	0.385	1	R.GCTMLHPGYGFLSENALFVEMCRDHGINFIGPNPDSIR.V
	YFP_1_02152012-02.5776.5776.2	3.6804	0.4628	1	1651.82	1651.82	-1.8	1	8.09284	5.63	0.692	1	R.DHGINFIGPNPDSIR.V
	YFP_1_02152012-01.3896.3896.2	3.0352	0.2537	1	1317.72	1317.72	0.6	1	5.88055	6.56	0.842	1	R.VANEIGFPVMIK.A
	YFP_1_02152012-02.3625.3625.2	2.6006	0.0819	0.993	1117.62	1117.63	-2.8	1	3.98278	6.56	0.812	1	R.LAKEPGEFVK.L
	YFP_1_02152012-01.3101.3101.2	4.4549	0.4694	1	1702.74	1702.74	-1.3	1	7.25733	4.14	0.846	1	K.SEAAAAFGNDGCYLEK.F
	YFP_1_02152012-04.6168.6168.3	4.5529	0.4041	1	2342.2	2342.2	0	1	7.51468	6.48	0.468	1	R.HIEFQVLADKFGNVVHFGER.D
	YFP_1_02152012-04.6176.6176.4	3.7038	0.3258	1	2342.19	2342.2	-4.1	1	6.48445	6.48	0.333	1	R.HIEFQVLADKFGNVVHFGER.D
	YFP_1_02152012-02.5783.5783.2	5.7278	0.4743	1	1980.07	1980.08	-2	1	7.36106	4.72	0.8	1	R.NQKLLEEAPSPALTAELR.K
	YFP_1_02152012-02.7922.7922.2	7.2792	0.5443	1	2641.36	2641.35	4.2	1	10.6223	4.25	0.929	1	R.IQVEHPVTEMIYSVDLIEEQIR.V
	YFP_1_02152012-02.7908.7908.3	2.5833	0.2384	0.999	2641.35	2641.35	0.1	2	4.28362	4.25	0.327	1	R.IQVEHPVTEMIYSVDLIEEQIR.V
	YFP_1_02152012-02.4044.4044.2	3.2735	0.3505	1	1163.64	1163.64	-1.6	1	6.12856	6.56	0.933	1	R.YKQEDIVLR.G
	YFP_1_02152012-03.2365.2365.4	2.7259	0.1701	0.999	2003.01	2003.01	-3.2	1	5.09685	7.11	0.619	1	R.YKQEDIVLRGHSIECR.I
	YFP_1_02152012-01.4119.4119.2	3.0525	0.2631	1	1393.75	1393.75	0	1	5.58741	9.08	0.714	2	R.ITSYLPSGGPFVR.M
	YFP_1_02152012-02.6649.6649.2	2.4295	0.2425	0.997	2372.11	2372.11	1.1	1	6.5317	4.72	0.731	1	R.MDSHVYSDYVVPPSYDSLLGK.L
	YFP_1_02152012-04.4718.4718.3	2.8243	0.3735	1	2127.16	2127.16	-0.2	1	5.23998	8.8	0.574	1	K.RALNDTIITGVPTTINYHK.L
	YFP_1_02152012-02.5953.5953.2	4.1466	0.5204	1	1971.05	1971.05	-2.5	1	8.03283	7.33	0.714	1	R.ALNDTIITGVPTTINYHK.L
U	AT5G09810.1	11	11	0.366	377	41736	5.5	0.00371802	1.32274	| Symbols: ACT7 | actin 7 | chr5:3052809-3054220 FORWARD LENGTH=377
	Filename	XCorr	DeltCN	Conf%	ObsM+H+	CalcM+H+	PPM	SpR	Prob Score	pI	Ion%	#	Sequence
	YFP_1_02152012-04.4608.4608.2	2.6329	0.3258	1	1198.7	1198.71	-0.9	1	6.07691	12	0.882	1	R.AVFPSIVGRPR.H
	YFP_1_02152012-03.2345.2345.3	5.5021	0.5706	1	2464.18	2464.17	4.2	1	10.0079	7.33	0.576	1	R.HTGVMVGMGQKDAYVGDEAQSKR.G
	YFP_1_02152012-03.2342.2342.4	6.5517	0.555	1	2464.18	2464.17	3.9	1	10.3598	7.33	0.562	1	R.HTGVMVGMGQKDAYVGDEAQSKR.G
*	YFP_1_02152012-01.4081.4081.2	3.193	0.3502	1	1855.93	1855.93	0.9	1	5.80741	3.96	0.708	1	K.LAYVALDYEQELETAK.S
*	YFP_1_02152012-04.6328.6328.2	2.7646	0.3975	1	3465.71	3465.7	2.5	1	5.71023	5.8	0.429	1	R.FRCPEVLFQPSLIGMEAPGIHETTYNSIMK.C
*	YFP_1_02152012-04.6319.6319.4	3.2625	0.4189	1	3465.69	3465.7	-1.7	1	6.66671	5.8	0.36	1	R.FRCPEVLFQPSLIGMEAPGIHETTYNSIMK.C
*	YFP_1_02152012-02.6997.6997.2	5.7543	0.5357	1	2311.17	2311.18	-4.2	1	8.88515	6.56	0.75	1	R.KDLYGNIVLSGGSTMFPGIADR.M
	YFP_1_02152012-02.4758.4758.3	3.2494	0.1283	0.999	1493.77	1493.77	-2.1	1	3.88396	8.8	0.692	1	R.MSKEITALAPSSMK.I
	YFP_1_02152012-02.2479.2479.2	2.0426	0.2296	0.996	895.533	895.536	-2.8	1	5.26391	9.08	0.923	1	K.VVAPPERK.Y
	YFP_1_02152012-03.1287.1287.2	1.6978	0.3035	0.994	895.535	895.536	-0.8	1	4.74724	9.08	0.75	1	K.VVAPPERK.Y
*	YFP_1_02152012-02.3331.3331.2	4.2871	0.3945	1	1603.77	1603.77	-0.9	1	7.34943	5.8	0.773	1	K.SEYDESGPSIVHRK.C
U	AT3G11050.1	4	5	0.364	253	28378	5.8	0.00251831	1.31206	| Symbols: ATFER2, FER2 | ferritin 2 | chr3:3463651-3465294 FORWARD LENGTH=253
	Filename	XCorr	DeltCN	Conf%	ObsM+H+	CalcM+H+	PPM	SpR	Prob Score	pI	Ion%	#	Sequence
*	YFP_1_02152012-03.4513.4513.4	2.9709	0.0609	0.963	4293.24	4293.21	6.9	7	3.31384	4.87	0.31	1	R.VKLQSILMPVSEFDHEEKGDALHAMELALSLEKLTNEK.L
*	YFP_1_02152012-02.7703.7703.3	6.258	0.5284	1	3461.82	3461.82	1.3	1	8.22113	4.42	0.562	1	K.LQSVGVKNNDVQLVDFVESEFLGEQVEAIKK.I
*	YFP_1_02152012-04.3810.3810.2	1.8887	0.1517	0.973	1362.78	1362.79	-2.7	1	3.9162	10.01	0.611	1	K.KISEYVAQLRR.I
	YFP_1_02152012-04.5680.5680.2	3.1375	0.3902	1	1553.73	1553.73	0.6	1	6.31261	6.51	0.81	2	K.GHGVWHFDQMLLN.D
U	AT4G29060.1	32	33	0.347	953	103782	5	0.00441247	1.22331	| Symbols: emb2726 | elongation factor Ts family protein | chr4:14317744-14321315 FORWARD LENGTH=953
	Filename	XCorr	DeltCN	Conf%	ObsM+H+	CalcM+H+	PPM	SpR	Prob Score	pI	Ion%	#	Sequence
	YFP_1_02152012-02.5674.5674.3	3.3593	0.3713	1	4172.99	4172.99	-0.6	1	7.97726	4.12	0.413	1	R.ATGTDVVAAVEEQDSTPVVAEDKETVASEKSDAPAPTSQSR.G
	YFP_1_02152012-02.5664.5664.4	4.5338	0.3167	1	4172.99	4172.99	-1.3	1	6.64714	4.12	0.314	2	R.ATGTDVVAAVEEQDSTPVVAEDKETVASEKSDAPAPTSQSR.G
	YFP_1_02152012-02.2340.2340.3	4.7285	0.4587	0.977	3458.64	3458.64	0.2	1	7.35177	4.19	0.388	1	A.AVEEQDSTPVVAEDKETVASEKSDAPAPTSQSR.G
	YFP_1_02152012-03.5920.5920.3	5.3206	0.5755	1	4568.35	4568.34	2.5	1	10.3091	4.58	0.523	1	R.AIQPFGAFVDFGAFTDGLVHVSQLSDNFVKDVSSVVTIGQEVK.V
	YFP_1_02152012-02.1207.1207.2	1.9979	0.1471	0.981	1159.63	1159.63	-2.4	3	4.79411	4.72	0.647	1	R.LVEADIESKR.I
	YFP_1_02152012-04.6003.6003.4	3.359	0.3101	1	4042.98	4042.96	3.9	9	5.3201	5.08	0.218	1	R.GRVTLTMKEEDDGKFDETTTQGVVHTATNPFMLAFR.K
	YFP_1_02152012-02.3812.3812.2	2.5858	0.3467	1	1625.71	1625.71	-1.7	1	6.57207	4.72	0.435	1	K.QLREETGAGMMDCK.N
	YFP_1_02152012-02.5426.5426.3	2.8457	0.1641	0.993	2886.28	2886.27	0.8	1	4.28568	4.42	0.385	1	K.QLREETGAGMMDCKNALSESEGDMVK.A
	YFP_1_02152012-02.6274.6274.3	3.6721	0.5311	1	2039.96	2039.97	-5.4	1	8.71427	4.4	0.585	1	K.NALSESEGDMVKAQEYLR.K
	YFP_1_02152012-02.3263.3263.2	2.7197	0.2964	1	1031.52	1031.53	-2	2	4.69646	7.33	0.8	1	R.IGAYIHDSR.I
*	YFP_1_02152012-02.5371.5371.3	3.456	0.1429	0.999	2086.08	2086.08	-2	1	4.51455	4.57	0.551	1	K.EIEMQKEDLLSKPEQIR.E
*	YFP_1_02152012-02.4980.4980.3	3.3582	0.1811	1	2343.22	2343.22	-1.7	11	4.51139	4.73	0.453	1	K.EIEMQKEDLLSKPEQIREK.I
*	YFP_1_02152012-02.4978.4978.4	3.2046	0.2296	1	2343.22	2343.22	-3.1	1	4.51903	4.73	0.525	1	K.EIEMQKEDLLSKPEQIREK.I
*	YFP_1_02152012-04.6022.6022.2	2.8467	0.3646	1	2911.69	2911.69	0.3	1	5.74794	6.34	0.538	1	K.RLDSLALLEQPYIKDDKVIVKDLVK.Q
*	YFP_1_02152012-04.5992.5992.3	5.9943	0.4817	1	2911.69	2911.69	0.4	1	8.20559	6.34	0.552	1	K.RLDSLALLEQPYIKDDKVIVKDLVK.Q
*	YFP_1_02152012-04.6006.6006.4	3.6696	0.3087	1	2911.68	2911.69	-1.9	5	5.67583	6.34	0.302	1	K.RLDSLALLEQPYIKDDKVIVKDLVK.Q
*	YFP_1_02152012-02.7029.7029.3	3.5272	0.2621	1	2755.59	2755.59	-0.1	41	5.02659	5.02	0.323	1	R.LDSLALLEQPYIKDDKVIVKDLVK.Q
*	YFP_1_02152012-02.7016.7016.4	3.054	0.2238	1	2755.59	2755.59	0.7	10	4.31121	5.02	0.375	1	R.LDSLALLEQPYIKDDKVIVKDLVK.Q
*	YFP_1_02152012-02.4618.4618.2	6.429	0.559	1	1860.98	1860.98	-0.2	1	10.6468	8.64	0.733	1	K.KSQDFAAEVAAQTAAKPK.A
*	YFP_1_02152012-02.4588.4588.3	4.7128	0.4581	1	1860.98	1860.98	0	1	7.63373	8.64	0.636	1	K.KSQDFAAEVAAQTAAKPK.A
*	YFP_1_02152012-02.884.884.2	4.6118	0.3521	1	1732.88	1732.89	-2.5	1	7.9575	6.56	0.889	1	K.SQDFAAEVAAQTAAKPK.A
*	YFP_1_02152012-02.879.879.3	1.8715	0.2846	0.999	1732.88	1732.89	-2.1	12	4.54098	6.56	0.471	1	K.SQDFAAEVAAQTAAKPK.A
*	YFP_1_02152012-02.5342.5342.2	3.2025	0.3318	1	2850.55	2850.55	2.2	1	6.87582	5.02	0.531	1	K.AKEEPKAEEAKEAVASPPTTVVSAALVK.Q
*	YFP_1_02152012-02.5319.5319.3	5.0143	0.3671	1	2850.54	2850.55	-0.5	1	6.10731	5.02	0.611	1	K.AKEEPKAEEAKEAVASPPTTVVSAALVK.Q
*	YFP_1_02152012-02.5354.5354.4	2.4311	0.1475	0.973	2850.54	2850.55	-0.8	1	3.89893	5.02	0.361	1	K.AKEEPKAEEAKEAVASPPTTVVSAALVK.Q
*	YFP_1_02152012-02.3300.3300.2	3.4787	0.5271	1	1753.8	1753.8	-0.3	1	7.90605	6.56	0.917	1	K.QLREETGAGMMDCKK.A
*	YFP_1_02152012-02.6000.6000.2	4.5034	0.578	1	1789.94	1789.94	-2.3	1	10.2776	4.72	0.741	1	K.ALAATGGDLEKAQEFLR.K
*	YFP_1_02152012-02.5724.5724.3	2.6342	0.2454	1	1918.04	1918.04	-1	2	4.57307	6.56	0.52	1	K.ALAATGGDLEKAQEFLRK.K
	YFP_1_02152012-02.7267.7267.3	3.1566	0.3717	1	2316.25	2316.25	1.1	1	6.05469	4.4	0.455	1	R.LGEWALLEQPYIKDDSVLVK.D
	YFP_1_02152012-02.7586.7586.3	6.0167	0.4007	1	2771.52	2771.52	-2.7	1	7.41684	4.57	0.627	1	R.LGEWALLEQPYIKDDSVLVKDLVK.Q
	YFP_1_02152012-02.4735.4735.2	4.1757	0.3804	1	1428.82	1428.82	-0.3	1	6.81955	9.08	0.682	1	K.QTVATLGENIKVR.R
	YFP_1_02152012-02.4736.4736.3	3.3135	0.3694	1	1428.81	1428.82	-2.1	1	5.9645	9.08	0.667	1	K.QTVATLGENIKVR.R
U	AT5G13510.1	6	6	0.336	220	24736	9.3	0.00347527	1.1677	| Symbols: | Ribosomal protein L10 family protein | chr5:4341294-4341956 FORWARD LENGTH=220
	Filename	XCorr	DeltCN	Conf%	ObsM+H+	CalcM+H+	PPM	SpR	Prob Score	pI	Ion%	#	Sequence
*	YFP_1_02152012-02.2090.2090.2	3.1585	0.1284	1	1274.69	1274.7	-1.1	1	4.18648	6.56	0.941	1	R.NKKEETVEAVK.S
*	YFP_1_02152012-04.4609.4609.2	5.4905	0.569	1	1782.9	1782.9	0.8	1	10.0849	7.38	0.913	1	K.SHLENCHLLAAINYK.G
*	YFP_1_02152012-04.4619.4619.3	2.8353	0.3301	1	1782.89	1782.9	-0.9	1	6.08685	7.38	0.641	1	K.SHLENCHLLAAINYK.G
*	YFP_1_02152012-02.5168.5168.2	2.4314	0.3847	1	1299.79	1299.79	-0.5	1	5.32655	8.8	0.75	1	R.TLPDTTKLIVAK.N
*	YFP_1_02152012-02.7340.7340.2	5.1148	0.4764	1	2436.24	2436.24	-0.5	1	8.0062	6.56	0.889	1	K.GMNAWLFVQTDEIPSAIKPYR.S
*	YFP_1_02152012-02.5598.5598.2	3.8391	0.3995	1	1638.81	1638.81	0.2	1	7.29144	4.72	0.833	1	R.KLENNDFAGAVFEGK.F
U	AT3G12580.1	31	45	0.315	650	71102	5.3	0.00882185	1.06538	| Symbols: HSP70, ATHSP70 | heat shock protein 70 | chr3:3991487-3993689 REVERSE LENGTH=650
	Filename	XCorr	DeltCN	Conf%	ObsM+H+	CalcM+H+	PPM	SpR	Prob Score	pI	Ion%	#	Sequence
	YFP_1_02152012-01.3144.3144.2	2.4092	0.4401	1	1473.68	1473.69	-1.1	1	7.7362	4.46	0.8	1	R.TTPSYVAFTDSER.L
	YFP_1_02152012-02.6444.6444.2	4.8094	0.5016	1	2142.08	2142.07	4	1	7.87671	4.72	0.484	1	R.TTPSYVAFTDSERLIGDAAK.N
*	YFP_1_02152012-02.4794.4794.3	2.8112	0.4677	1	1805.89	1805.9	-1.3	1	6.981	9.08	0.583	1	K.NQVAMNPTNTVFDAKR.L
*	YFP_1_02152012-04.4294.4294.2	4.015	0.2648	1	2048	2048	0.2	1	6.50878	8.64	0.63	1	R.RYSDPSVQADKSHWPFK.V
*	YFP_1_02152012-04.4290.4290.3	3.9071	0.3403	1	2048	2048	-1.3	1	6.43182	8.64	0.694	1	R.RYSDPSVQADKSHWPFK.V
*	YFP_1_02152012-02.5322.5322.2	2.4033	0.093	0.98	1891.9	1891.9	1.4	1	3.63436	7.25	0.64	1	R.YSDPSVQADKSHWPFK.V
	YFP_1_02152012-01.3650.3650.2	3.4107	0.4714	1	1680.83	1680.83	-0.2	1	7.13716	6.56	0.833	2	K.NAVVTVPAYFNDSQR.Q
*	YFP_1_02152012-02.5540.5540.2	2.6902	0.2633	1	1659.88	1659.88	0.1	1	5.49574	9.08	0.538	1	R.QATKDAGVISGLNVMR.I
	YFP_1_02152012-01.3470.3470.2	3.814	0.4119	1	1659.89	1659.9	-1.4	1	7.62794	4.46	0.815	2	R.IINEPTAAAIAYGLDK.K
	YFP_1_02152012-02.5740.5740.2	5.434	0.4914	1	1787.99	1787.99	-0.3	1	8.14689	6.56	0.963	1	R.IINEPTAAAIAYGLDKK.A
	YFP_1_02152012-02.5729.5729.3	2.1204	0.0974	0.943	1787.99	1787.99	-2	56	4.25689	6.56	0.392	1	R.IINEPTAAAIAYGLDKK.A
	YFP_1_02152012-02.224.224.2	4.7003	0.4984	1	1675.74	1675.73	7.5	1	8.10385	4.4	0.692	4	K.ATAGDTHLGGEDFDNR.M
	YFP_1_02152012-02.160.160.3	3.2485	0.4911	1	1675.72	1675.73	-3.9	1	8.05838	4.4	0.6	5	K.ATAGDTHLGGEDFDNR.M
	YFP_1_02152012-02.6579.6579.2	4.8362	0.578	1	2935.34	2935.34	-1.2	1	9.07947	4.98	0.84	1	K.ATAGDTHLGGEDFDNRMVNHFVQEFK.R
	YFP_1_02152012-02.6561.6561.3	3.8049	0.4511	1	2935.34	2935.34	-0.9	1	7.82701	4.98	0.459	1	K.ATAGDTHLGGEDFDNRMVNHFVQEFK.R
	YFP_1_02152012-02.6558.6558.4	4.0227	0.5003	1	2935.34	2935.34	-2.4	1	7.20686	4.98	0.436	1	K.ATAGDTHLGGEDFDNRMVNHFVQEFK.R
	YFP_1_02152012-02.4961.4961.2	3.5957	0.4432	1	1278.63	1278.63	-3.1	1	7.77796	7.33	1	2	R.MVNHFVQEFK.R
	YFP_1_02152012-02.5107.5107.3	2.969	0.4123	1	1278.63	1278.63	-1.8	1	6.95579	7.33	0.667	2	R.MVNHFVQEFK.R
	YFP_1_02152012-04.3820.3820.2	3.8566	0.3971	1	1434.73	1434.73	-1.8	1	6.90306	9.08	1	3	R.MVNHFVQEFKR.K
	YFP_1_02152012-04.4053.4053.3	2.9314	0.3204	1	1434.73	1434.73	-3	1	7.03158	9.08	0.833	2	R.MVNHFVQEFKR.K
*	YFP_1_02152012-04.1222.1222.2	2.2079	0.2412	0.997	1142.62	1142.63	-2.7	1	4.65943	9.98	0.812	1	K.NKKDITGNPR.A
	YFP_1_02152012-02.6622.6622.2	4.46	0.4407	1	1540.76	1540.76	0	1	6.91659	4.72	1	1	R.ARFEELNMDLFR.K
	YFP_1_02152012-02.6629.6629.3	4.6066	0.2792	1	1540.76	1540.76	-1.5	1	4.76505	4.72	0.771	1	R.ARFEELNMDLFR.K
	YFP_1_02152012-02.6425.6425.2	3.7194	0.2291	1	1441.71	1441.71	-0.3	1	5.06315	4.72	0.889	1	R.FEELNMDLFRK.C
	YFP_1_02152012-02.6437.6437.3	2.8283	0.2229	1	1441.71	1441.71	-3	1	4.05242	4.72	0.667	1	R.FEELNMDLFRK.C
	YFP_1_02152012-02.2125.2125.2	2.5914	0.254	1	1020.48	1020.49	-2.1	1	4.7154	6.56	1	1	R.KCMEPVEK.C
	YFP_1_02152012-01.4086.4086.2	4.294	0.3868	1	1436.75	1436.75	-0.2	1	6.82703	6.56	1	1	K.VQQLLQDFFNGK.E
	YFP_1_02152012-02.6895.6895.3	3.1375	0.3282	1	1967	1967.01	-1.2	1	5.8785	6.56	0.562	1	K.VQQLLQDFFNGKELCK.S
	YFP_1_02152012-02.2632.2632.2	1.7927	0.1346	0.967	1125.56	1125.56	-1.2	3	3.19098	6.56	0.571	1	K.MVQEAEKYK.A
	YFP_1_02152012-01.3818.3818.2	3.285	0.4489	1	1358.62	1358.62	0	1	8.06338	6.56	0.882	1	K.NALENYAYNMR.N
*	YFP_1_02152012-02.2493.2493.2	3.3119	0.2667	1	1159.67	1159.67	-1.6	1	4.99053	8.64	0.889	1	K.IASKLDAADKK.K
U	contaminant_KERATIN03	19	21	0.304	593	59519	5.2	0.00451258	1.01372	no description
	Filename	XCorr	DeltCN	Conf%	ObsM+H+	CalcM+H+	PPM	SpR	Prob Score	pI	Ion%	#	Sequence
*	YFP_1_02152012-02.5539.5539.2	6.1379	0.6313	1	2210.05	2210.05	2.1	1	11.5645	10.99	0.784	1	R.ISSSKGSLGGGFSSGGFSGGSFSR.G
*	YFP_1_02152012-01.3789.3789.2	4.8308	0.6172	1	1707.77	1707.77	0.8	1	10.2487	10.06	0.759	2	K.GSLGGGFSSGGFSGGSFSR.G
*	YFP_1_02152012-02.8105.8105.2	3.9217	0.4976	1	3052.63	3052.63	-0.6	1	7.37149	4.4	0.704	1	K.TIDDLKNQILNLTTDNANILLQIDNAR.L
*	YFP_1_02152012-02.8099.8099.3	3.9017	0.2603	1	3052.62	3052.63	-2	1	6.23008	4.4	0.417	1	K.TIDDLKNQILNLTTDNANILLQIDNAR.L
*	YFP_1_02152012-02.4205.4205.2	2.9124	0.217	1	1234.68	1234.68	-1.9	1	5.87561	6.56	0.882	1	R.LKYENEVALR.Q
	YFP_1_02152012-02.4703.4703.3	2.0163	0.2981	1	1357.71	1357.72	-3	15	5.04116	6.56	0.6	1	R.QSVEADINGLRR.V
*	YFP_1_02152012-02.7916.7916.3	3.1225	0.2197	1	2224.14	2224.14	-0.5	1	4.41231	4.25	0.5	1	K.ADLEMQIESLTEELAYLKK.N
*	YFP_1_02152012-02.1102.1102.2	3.401	0.2025	1	1493.73	1493.73	-1.6	1	5.40253	6.56	0.7	2	R.SQYEQLAEQNRK.D
*	YFP_1_02152012-02.5992.5992.2	4.8275	0.4594	1	2584.2	2584.21	-2.6	1	8.17943	4.57	0.692	1	R.SQYEQLAEQNRKDAEAWFNEK.S
*	YFP_1_02152012-02.5975.5975.3	3.3447	0.326	1	2584.2	2584.21	-3.4	1	5.44854	4.57	0.426	1	R.SQYEQLAEQNRKDAEAWFNEK.S
*	YFP_1_02152012-02.5739.5739.4	2.4582	0.2701	0.999	2799.33	2799.33	-0.8	13	4.03322	5.02	0.337	1	R.SQYEQLAEQNRKDAEAWFNEKSK.E
*	YFP_1_02152012-02.6732.6732.3	2.8913	0.1382	0.992	3196.64	3196.63	1.9	1	4.82175	4.73	0.448	1	K.SKELTTEIDNNIEQISSYKSEITELRR.N
*	YFP_1_02152012-04.5886.5886.3	3.4958	0.3675	1	3196.64	3196.63	1.7	1	6.02958	4.73	0.384	1	K.SKELTTEIDNNIEQISSYKSEITELRR.N
*	YFP_1_02152012-02.6711.6711.5	2.1313	0.1394	0.956	3196.63	3196.63	-1.5	6	3.271	4.73	0.321	1	K.SKELTTEIDNNIEQISSYKSEITELRR.N
*	YFP_1_02152012-02.6956.6956.3	3.6084	0.0995	0.993	2981.51	2981.51	2	12	4.18674	4.42	0.373	1	K.ELTTEIDNNIEQISSYKSEITELRR.N
*	YFP_1_02152012-02.6925.6925.4	2.274	0.2386	0.995	2981.5	2981.51	-1.1	116	4.20165	4.42	0.326	1	K.ELTTEIDNNIEQISSYKSEITELRR.N
*	YFP_1_02152012-02.3332.3332.2	2.0558	0.0799	0.979	1003.55	1003.55	-3	1	3.50468	6.56	0.923	1	K.SEITELRR.N
*	YFP_1_02152012-02.7632.7632.3	2.4225	0.1059	0.957	3168.67	3168.67	0.1	1	3.14079	4.25	0.389	1	R.NVQALEIELQSQLALKQSLEASLAETEGR.Y
*	YFP_1_02152012-02.4787.4787.2	3.7954	0.2568	1	1434.77	1434.77	0.1	1	6.83304	6.56	0.941	1	K.IRLENEIQTYR.S
U	AT3G26650.1	8	8	0.295	396	42490	7.8	0.00257428	0.972423	| Symbols: GAPA, GAPA-1 | glyceraldehyde 3-phosphate dehydrogenase A subunit | chr3:9795226-9796848 FORWARD LENGTH=396
	Filename	XCorr	DeltCN	Conf%	ObsM+H+	CalcM+H+	PPM	SpR	Prob Score	pI	Ion%	#	Sequence
*	YFP_1_02152012-02.6793.6793.3	2.6589	0.3556	1	2405.3	2405.3	-2.6	9	5.27255	5.8	0.364	1	K.DSPLDIIAINDTGGVKQASHLLK.Y
*	YFP_1_02152012-04.5981.5981.3	2.0849	0.1765	0.973	4903.48	4903.46	3.5	1	4.47648	5.74	0.188	1	K.KVIITAPGKGDIPTYVVGVNADAYSHDEPIISNASCTTNCLAPFVK.V
	YFP_1_02152012-04.4188.4188.2	5.8201	0.5825	1	2114.03	2114.03	-2	1	10.1452	8.8	0.781	1	K.FGIIKGTMTTTHSYTGDQR.L
	YFP_1_02152012-04.4212.4212.3	4.137	0.3529	1	2114.03	2114.03	-0.7	1	5.68166	8.8	0.549	1	K.FGIIKGTMTTTHSYTGDQR.L
	YFP_1_02152012-02.655.655.2	3.1095	0.3952	1	1555.69	1555.68	4.4	1	7.60247	7.33	0.762	1	K.GTMTTTHSYTGDQR.L
	YFP_1_02152012-02.682.682.3	2.2933	0.1925	0.993	1555.68	1555.68	-2.8	16	4.66081	7.33	0.525	1	K.GTMTTTHSYTGDQR.L
	YFP_1_02152012-01.3859.3859.2	3.4623	0.4563	1	1833.9	1833.91	-0.7	1	8.27041	3.96	0.654	1	K.GILDVCDEPLVSVDFR.C
	YFP_1_02152012-01.3716.3716.2	2.4756	0.2395	0.999	1456.78	1456.78	0.8	1	4.8254	4.46	0.75	1	R.VVDLADIVANNWK.-
U	AT4G29060.2	14	15	0.293	709	76856	4.8	0.00269591	0.96336	| Symbols: emb2726 | elongation factor Ts family protein | chr4:14317744-14321315 FORWARD LENGTH=709
	Filename	XCorr	DeltCN	Conf%	ObsM+H+	CalcM+H+	PPM	SpR	Prob Score	pI	Ion%	#	Sequence
	YFP_1_02152012-02.5674.5674.3	3.3593	0.3713	1	4172.99	4172.99	-0.6	1	7.97726	4.12	0.413	1	R.ATGTDVVAAVEEQDSTPVVAEDKETVASEKSDAPAPTSQSR.G
	YFP_1_02152012-02.5664.5664.4	4.5338	0.3167	1	4172.99	4172.99	-1.3	1	6.64714	4.12	0.314	2	R.ATGTDVVAAVEEQDSTPVVAEDKETVASEKSDAPAPTSQSR.G
	YFP_1_02152012-02.2340.2340.3	4.7285	0.4587	0.977	3458.64	3458.64	0.2	1	7.35177	4.19	0.388	1	A.AVEEQDSTPVVAEDKETVASEKSDAPAPTSQSR.G
	YFP_1_02152012-03.5920.5920.3	5.3206	0.5755	1	4568.35	4568.34	2.5	1	10.3091	4.58	0.523	1	R.AIQPFGAFVDFGAFTDGLVHVSQLSDNFVKDVSSVVTIGQEVK.V
	YFP_1_02152012-02.1207.1207.2	1.9979	0.1471	0.981	1159.63	1159.63	-2.4	3	4.79411	4.72	0.647	1	R.LVEADIESKR.I
	YFP_1_02152012-04.6003.6003.4	3.359	0.3101	1	4042.98	4042.96	3.9	9	5.3201	5.08	0.218	1	R.GRVTLTMKEEDDGKFDETTTQGVVHTATNPFMLAFR.K
	YFP_1_02152012-02.3812.3812.2	2.5858	0.3467	1	1625.71	1625.71	-1.7	1	6.57207	4.72	0.435	1	K.QLREETGAGMMDCK.N
	YFP_1_02152012-02.5426.5426.3	2.8457	0.1641	0.993	2886.28	2886.27	0.8	1	4.28568	4.42	0.385	1	K.QLREETGAGMMDCKNALSESEGDMVK.A
	YFP_1_02152012-02.6274.6274.3	3.6721	0.5311	1	2039.96	2039.97	-5.4	1	8.71427	4.4	0.585	1	K.NALSESEGDMVKAQEYLR.K
	YFP_1_02152012-02.3263.3263.2	2.7197	0.2964	1	1031.52	1031.53	-2	2	4.69646	7.33	0.8	1	R.IGAYIHDSR.I
	YFP_1_02152012-02.7267.7267.3	3.1566	0.3717	1	2316.25	2316.25	1.1	1	6.05469	4.4	0.455	1	R.LGEWALLEQPYIKDDSVLVK.D
	YFP_1_02152012-02.7586.7586.3	6.0167	0.4007	1	2771.52	2771.52	-2.7	1	7.41684	4.57	0.627	1	R.LGEWALLEQPYIKDDSVLVKDLVK.Q
	YFP_1_02152012-02.4735.4735.2	4.1757	0.3804	1	1428.82	1428.82	-0.3	1	6.81955	9.08	0.682	1	K.QTVATLGENIKVR.R
	YFP_1_02152012-02.4736.4736.3	3.3135	0.3694	1	1428.81	1428.82	-2.1	1	5.9645	9.08	0.667	1	K.QTVATLGENIKVR.R
U	AT3G09260.1	10	10	0.288	524	59721	6.9	0.00243181	0.940886	| Symbols: PYK10, PSR3.1, BGLU23, LEB | Glycosyl hydrolase superfamily protein | chr3:2840657-2843730 REVERSE LENGTH=524
	Filename	XCorr	DeltCN	Conf%	ObsM+H+	CalcM+H+	PPM	SpR	Prob Score	pI	Ion%	#	Sequence
*	YFP_1_02152012-02.3352.3352.2	3.1174	0.3812	0.978	1426.71	1426.71	-2.1	1	7.43829	8.26	0.714	1	A.DGPVCPPSNKLSR.A
*	YFP_1_02152012-02.7964.7964.3	2.9201	0.1059	0.988	2132.1	2132.1	-1.8	3	4.6435	4.72	0.463	1	K.GVSQAGVQFYHDLIDELIK.N
*	YFP_1_02152012-04.6208.6208.2	3.922	0.5161	1	2538.3	2538.3	-0.4	1	8.37135	6.34	0.68	1	R.IVKDFREYADFVFQEYGGKVK.H
*	YFP_1_02152012-04.6210.6210.3	7.0132	0.6222	1	2390.13	2390.14	-0.5	1	10.514	6.51	0.627	1	K.HWITFNEPWVFSHAGYDVGK.K
*	YFP_1_02152012-04.5775.5775.2	3.3927	0.4898	1	2834.45	2834.45	1.6	1	7.40022	6.48	0.467	1	R.SGYEAYLVTHNLLISHAEAVEAYRK.C
*	YFP_1_02152012-04.5637.5637.3	3.7968	0.5222	1	3251.62	3251.62	2.8	1	8.69461	6.48	0.464	1	R.SGYEAYLVTHNLLISHAEAVEAYRKCEK.C
	YFP_1_02152012-04.2080.2080.2	1.6651	0.174	0.964	1034.61	1034.61	1.9	1	3.73437	9.08	0.692	1	K.DIVGHRLPK.F
*	YFP_1_02152012-02.6026.6026.2	6.3454	0.6296	1	2251.17	2251.18	-5	1	10.7586	9.68	0.812	1	K.NAQNYAIGSKPLTAALNVYSR.G
*	YFP_1_02152012-02.6029.6029.3	4.1089	0.4061	1	2251.17	2251.18	-3.7	1	7.17067	9.68	0.581	1	K.NAQNYAIGSKPLTAALNVYSR.G
*	YFP_1_02152012-04.4727.4727.3	3.5041	0.3486	1	2357.25	2357.25	0.1	2	5.29187	8.59	0.474	1	K.YYKDFLSQGVRPSALKKDEL.-
U	AT3G27850.1	10	11	0.283	187	19682	5.6	0.00749569	0.918669	| Symbols: RPL12-C | ribosomal protein L12-C | chr3:10324905-10325468 FORWARD LENGTH=187
	Filename	XCorr	DeltCN	Conf%	ObsM+H+	CalcM+H+	PPM	SpR	Prob Score	pI	Ion%	#	Sequence
	YFP_1_02152012-02.1461.1461.2	3.0262	0.3334	0.979	1113.61	1113.62	-2.4	1	6.93618	4.72	1	2	S.AVEAPEKIEK.I
	YFP_1_02152012-04.6338.6338.2	5.7535	0.5151	1	2152.29	2152.3	-0.2	1	8.40614	8.7	0.857	1	R.ALTSLALKEAKELIEGLPKK.F
	YFP_1_02152012-04.6290.6290.3	3.7748	0.2924	1	2152.29	2152.3	-1	2	5.66151	8.7	0.443	1	R.ALTSLALKEAKELIEGLPKK.F
	YFP_1_02152012-02.4223.4223.2	2.6513	0.0421	0.993	1026.62	1026.62	-2.9	11	3.5932	6.56	0.667	1	K.ELIEGLPKK.F
	YFP_1_02152012-02.2331.2331.2	2.1267	0.3156	0.997	1594.8	1594.8	0.1	1	5.65323	4.57	0.571	1	K.FKEGITKDEAEEAK.K
	YFP_1_02152012-02.2464.2464.2	3.3765	0.358	1	1722.89	1722.89	-1.2	1	7.10749	5.02	0.692	1	K.FKEGITKDEAEEAKK.T
	YFP_1_02152012-02.5560.5560.3	5.0644	0.4319	1	2522.3	2522.3	1.4	1	7.23003	4.81	0.607	1	K.FKEGITKDEAEEAKKTLEEAGAK.V
	YFP_1_02152012-02.5636.5636.4	4.0723	0.4736	1	2522.3	2522.3	0.1	1	6.32511	4.81	0.417	1	K.FKEGITKDEAEEAKKTLEEAGAK.V
	YFP_1_02152012-02.5580.5580.5	1.8831	0.1356	0.934	2522.3	2522.3	0.8	14	3.24123	4.81	0.42	1	K.FKEGITKDEAEEAKKTLEEAGAK.V
	YFP_1_02152012-02.5389.5389.2	4.1724	0.4503	1	2247.13	2247.14	-0.2	1	6.9802	4.53	0.6	1	K.EGITKDEAEEAKKTLEEAGAK.V
U	YFP-AHG1	186	551	0.281	886	99364	7	0.0792462	0.909853	no description
	Filename	XCorr	DeltCN	Conf%	ObsM+H+	CalcM+H+	PPM	SpR	Prob Score	pI	Ion%	#	Sequence
	YFP_1_02152012-02.7741.7741.3	8.1335	0.501	1	2751.45	2751.46	-1.8	1	10.1694	4.58	0.697	2	M.VSKGEELFTGVVPILVELDGDVNGHK.F
	YFP_1_02152012-02.7751.7751.4	4.2225	0.3318	0.986	2751.45	2751.46	-2	1	6.09134	4.58	0.514	1	M.VSKGEELFTGVVPILVELDGDVNGHK.F
	YFP_1_02152012-02.7950.7950.3	5.8394	0.5861	1	4236.09	4236.1	-3	1	10.9296	4.42	0.424	1	M.VSKGEELFTGVVPILVELDGDVNGHKFSVSGEGEGDATYGK.L
	YFP_1_02152012-03.4519.4519.3	4.2228	0.4528	0.979	4236.08	4236.1	-4	1	8.04555	4.42	0.38	1	M.VSKGEELFTGVVPILVELDGDVNGHKFSVSGEGEGDATYGK.L
	YFP_1_02152012-04.7788.7788.3	3.6443	0.4662	0.982	4236.09	4236.1	-2.1	1	7.58781	4.42	0.239	2	M.VSKGEELFTGVVPILVELDGDVNGHKFSVSGEGEGDATYGK.L
	YFP_1_02152012-02.7775.7775.4	6.6509	0.5213	1	4236.1	4236.1	1	1	8.22502	4.42	0.458	6	M.VSKGEELFTGVVPILVELDGDVNGHKFSVSGEGEGDATYGK.L
	YFP_1_02152012-03.4478.4478.4	7.2749	0.6095	1	4236.11	4236.1	3	1	10.3126	4.42	0.385	7	M.VSKGEELFTGVVPILVELDGDVNGHKFSVSGEGEGDATYGK.L
	YFP_1_02152012-04.9052.9052.4	5.6259	0.5078	1	4236.09	4236.1	-1	1	7.58723	4.42	0.35	3	M.VSKGEELFTGVVPILVELDGDVNGHKFSVSGEGEGDATYGK.L
	YFP_1_02152012-03.4506.4506.5	2.787	0.3219	0.96	4236.09	4236.1	-0.9	1	4.88003	4.42	0.353	1	M.VSKGEELFTGVVPILVELDGDVNGHKFSVSGEGEGDATYGK.L
	YFP_1_02152012-03.4974.4974.3	4.1466	0.4829	0.978	4691.4	4691.41	-2	1	7.6619	4.63	0.433	1	M.VSKGEELFTGVVPILVELDGDVNGHKFSVSGEGEGDATYGKLTLK.F
	YFP_1_02152012-04.6993.6993.3	3.5203	0.2755	0.969	4691.41	4691.41	-0.8	1	5.38465	4.63	0.363	1	M.VSKGEELFTGVVPILVELDGDVNGHKFSVSGEGEGDATYGKLTLK.F
	YFP_1_02152012-03.6246.6246.4	7.6419	0.5771	1	4691.43	4691.41	3.5	1	8.96949	4.63	0.331	4	M.VSKGEELFTGVVPILVELDGDVNGHKFSVSGEGEGDATYGKLTLK.F
	YFP_1_02152012-04.9274.9274.4	5.7575	0.497	1	4691.39	4691.41	-4.5	5	7.4372	4.63	0.264	2	M.VSKGEELFTGVVPILVELDGDVNGHKFSVSGEGEGDATYGKLTLK.F
	YFP_1_02152012-03.4718.4718.5	3.2808	0.3445	0.976	4691.4	4691.41	-2.4	1	5.65685	4.63	0.388	2	M.VSKGEELFTGVVPILVELDGDVNGHKFSVSGEGEGDATYGKLTLK.F
	YFP_1_02152012-02.7772.7772.4	8.3254	0.5924	1	4505.29	4505.31	-3.5	1	10.2177	4.63	0.476	1	S.KGEELFTGVVPILVELDGDVNGHKFSVSGEGEGDATYGKLTLK.F
	YFP_1_02152012-02.7892.7892.5	4.976	0.2268	0.977	4505.31	4505.31	0.8	2	6.29157	4.63	0.299	2	S.KGEELFTGVVPILVELDGDVNGHKFSVSGEGEGDATYGKLTLK.F
	YFP_1_02152012-03.4644.4644.2	3.816	0.4728	1	2437.27	2437.26	2.9	1	9.7691	4.25	0.677	1	K.GEELFTGVVPILVELDGDVNGHK.F
	YFP_1_02152012-03.5419.5419.3	4.5984	0.4546	1	3921.9	3921.9	-1.2	1	7.69016	4.2	0.348	2	K.GEELFTGVVPILVELDGDVNGHKFSVSGEGEGDATYGK.L
	YFP_1_02152012-02.8259.8259.3	4.1286	0.4581	1	4377.25	4377.21	8.6	1	7.42649	4.42	0.337	1	K.GEELFTGVVPILVELDGDVNGHKFSVSGEGEGDATYGKLTLK.F
	YFP_1_02152012-03.4630.4630.3	4.1295	0.5435	1	4377.23	4377.21	4.5	1	8.35501	4.42	0.468	1	K.GEELFTGVVPILVELDGDVNGHKFSVSGEGEGDATYGKLTLK.F
	YFP_1_02152012-04.6951.6951.3	2.7731	0.2791	1	4377.23	4377.21	4.6	26	5.33572	4.42	0.174	1	K.GEELFTGVVPILVELDGDVNGHKFSVSGEGEGDATYGKLTLK.F
	YFP_1_02152012-02.8104.8104.4	2.59	0.3688	1	4377.21	4377.21	-0.3	55	5.56665	4.42	0.236	1	K.GEELFTGVVPILVELDGDVNGHKFSVSGEGEGDATYGKLTLK.F
	YFP_1_02152012-03.4626.4626.5	3.0903	0.2258	1	4377.21	4377.21	0.1	63	5.34402	4.42	0.225	2	K.GEELFTGVVPILVELDGDVNGHKFSVSGEGEGDATYGKLTLK.F
	YFP_1_02152012-04.4229.4229.2	5.8361	0.5829	1	2494.26	2494.26	2.1	1	11.5492	7.25	0.788	1	D.VNGHKFSVSGEGEGDATYGKLTLK.F
	YFP_1_02152012-04.4251.4251.3	7.7826	0.5268	1	2494.26	2494.26	-0.4	1	10.3286	7.25	0.714	1	D.VNGHKFSVSGEGEGDATYGKLTLK.F
	YFP_1_02152012-04.4222.4222.4	3.4781	0.398	0.986	2494.25	2494.26	-2	1	5.92944	7.25	0.404	1	D.VNGHKFSVSGEGEGDATYGKLTLK.F
	YFP_1_02152012-04.4163.4163.2	6.0785	0.5773	1	2281.14	2281.15	-0.9	1	12.0077	7.25	0.879	2	N.GHKFSVSGEGEGDATYGKLTLK.F
	YFP_1_02152012-04.4264.4264.3	6.767	0.6198	1	2281.14	2281.15	-0.3	1	10.5792	7.25	0.717	2	N.GHKFSVSGEGEGDATYGKLTLK.F
	YFP_1_02152012-04.4175.4175.4	4.5524	0.4179	0.98	2281.14	2281.15	-1.8	1	6.87142	7.25	0.543	2	N.GHKFSVSGEGEGDATYGKLTLK.F
	YFP_1_02152012-04.4219.4219.2	4.9155	0.5892	1	2224.13	2224.12	2.4	1	10.5836	7.25	0.576	1	G.HKFSVSGEGEGDATYGKLTLK.F
	YFP_1_02152012-01.3329.3329.2	4.9231	0.5184	1	1503.66	1503.66	-0.6	1	10.4337	4.14	0.92	10	K.FSVSGEGEGDATYGK.L
	YFP_1_02152012-02.1119.1119.2	4.7164	0.543	1	1503.65	1503.66	-3.4	1	9.90894	4.14	0.833	1	K.FSVSGEGEGDATYGK.L
	YFP_1_02152012-02.985.985.2	5.2478	0.495	1	1958.96	1958.97	-3.1	1	9.50948	4.72	0.812	10	K.FSVSGEGEGDATYGKLTLK.F
	YFP_1_02152012-04.4694.4694.2	5.4997	0.55	1	1958.97	1958.97	0.2	1	9.56662	4.72	0.719	1	K.FSVSGEGEGDATYGKLTLK.F
	YFP_1_02152012-02.972.972.3	3.375	0.3886	1	1958.96	1958.97	-2.9	1	6.35034	4.72	0.564	8	K.FSVSGEGEGDATYGKLTLK.F
	YFP_1_02152012-02.651.651.2	4.1482	0.5042	1	1811.91	1811.9	6.2	1	8.72741	4.72	0.821	2	F.SVSGEGEGDATYGKLTLK.F
	YFP_1_02152012-02.597.597.2	3.5381	0.3008	0.982	1625.82	1625.8	8.8	1	6.54561	4.72	0.708	1	V.SGEGEGDATYGKLTLK.F
	YFP_1_02152012-02.607.607.2	3.6751	0.4041	1	1538.76	1538.77	-7.1	1	6.30706	4.72	0.708	1	S.GEGEGDATYGKLTLK.F
	YFP_1_02152012-02.691.691.2	3.2075	0.3119	0.981	1295.68	1295.68	-3	2	4.76082	6.56	0.778	1	G.EGDATYGKLTLK.F
	YFP_1_02152012-02.654.654.3	2.5984	0.3007	0.969	1295.69	1295.68	2.9	1	4.93257	6.56	0.676	1	G.EGDATYGKLTLK.F
	YFP_1_02152012-02.1062.1062.2	2.6255	0.2723	0.974	1109.62	1109.62	-3.1	3	5.53296	8.64	0.812	1	G.DATYGKLTLK.F
	YFP_1_02152012-01.3317.3317.2	1.3332	0.1314	0.937	826.41	826.413	-2.7	1	3.33861	8.26	0.833	1	K.FICTTGK.L
	YFP_1_02152012-01.4478.4478.2	3.3356	0.4577	1	2178.17	2178.17	3	1	7.86731	8.26	0.679	1	K.FICTTGKLPVPWPTLVTTF.G
	YFP_1_02152012-01.4460.4460.2	4.247	0.4888	1	2235.19	2235.19	1.1	1	8.16189	8.26	0.815	4	K.FICTTGKLPVPWPTLVTTFG.Y
	YFP_1_02152012-01.4450.4450.3	2.824	0.3675	0.978	2235.18	2235.19	-3.7	1	5.5522	8.26	0.509	1	K.FICTTGKLPVPWPTLVTTFG.Y
	YFP_1_02152012-04.7272.7272.2	3.5062	0.3223	1	3230.64	3230.65	-3.6	1	5.34362	8.61	0.704	2	K.FICTTGKLPVPWPTLVTTFGYGLQCFAR.Y
	YFP_1_02152012-01.6059.6059.2	2.7453	0.2227	0.984	851.418	851.419	-1.2	1	5.63405	8.26	1	5	Y.GLQCFAR.Y
	YFP_1_02152012-02.4042.4042.2	2.3428	0.2306	0.93	851.418	851.419	-1.7	1	5.18626	8.26	0.909	1	Y.GLQCFAR.Y
	YFP_1_02152012-04.2811.2811.2	4.7546	0.5013	1	1592.73	1592.73	-0.2	1	8.14535	7.41	0.95	4	R.YPDHMKQHDFFK.S
	YFP_1_02152012-04.2413.2413.3	3.5588	0.3391	1	1592.73	1592.73	-3.1	1	6.40093	7.41	0.857	5	R.YPDHMKQHDFFK.S
	YFP_1_02152012-04.4673.4673.2	4.0804	0.5621	1	2840.28	2840.29	-4.7	1	9.41003	6.48	0.778	1	R.YPDHMKQHDFFKSAMPEGYVQER.T
	YFP_1_02152012-02.3399.3399.2	1.7334	0.117	0.97	821.392	821.394	-1.9	1	4.70684	7.33	0.8	2	K.QHDFFK.S
	YFP_1_02152012-01.3286.3286.2	2.9623	0.3175	1	1266.58	1266.58	-1.9	1	7.76127	4.46	0.944	4	K.SAMPEGYVQER.T
	YFP_1_02152012-04.1690.1690.2	2.3587	0.2285	0.997	1266.57	1266.58	-2.7	1	6.60428	4.46	0.812	1	K.SAMPEGYVQER.T
	YFP_1_02152012-01.2830.2830.2	3.2843	0.3587	1	977.466	977.469	-2.6	1	4.99774	4.46	1	2	M.PEGYVQER.T
	YFP_1_02152012-02.1031.1031.2	3.6253	0.4178	1	1347.65	1347.66	-3.6	1	7.1972	6.56	0.882	6	R.TIFFKDDGNYK.T
	YFP_1_02152012-04.4326.4326.2	3.3554	0.2453	1	1347.66	1347.66	-0.9	1	6.24899	6.56	0.882	1	R.TIFFKDDGNYK.T
	YFP_1_02152012-02.5146.5146.2	3.1172	0.3914	0.977	1448.71	1448.71	1.5	1	6.22342	6.56	0.778	1	R.TIFFKDDGNYKT.R
	YFP_1_02152012-02.5412.5412.2	4.3046	0.5509	1	1604.81	1604.81	0.5	1	8.53036	8.64	0.95	4	R.TIFFKDDGNYKTR.A
	YFP_1_02152012-03.4587.4587.2	4.258	0.5399	1	1604.81	1604.81	0.3	1	8.46302	8.64	0.95	2	R.TIFFKDDGNYKTR.A
	YFP_1_02152012-04.3963.3963.2	3.8694	0.5251	1	1604.81	1604.81	-1.1	1	8.17364	8.64	0.95	4	R.TIFFKDDGNYKTR.A
	YFP_1_02152012-02.4510.4510.3	2.8219	0.5027	1	1604.8	1604.81	-3.4	1	8.51491	8.64	0.789	6	R.TIFFKDDGNYKTR.A
	YFP_1_02152012-03.1285.1285.3	2.6053	0.4123	1	1604.8	1604.81	-1.9	1	6.94185	8.64	0.513	3	R.TIFFKDDGNYKTR.A
	YFP_1_02152012-04.4021.4021.3	2.6145	0.3952	1	1604.8	1604.81	-2.1	1	6.32178	8.64	0.579	3	R.TIFFKDDGNYKTR.A
	YFP_1_02152012-04.4004.4004.2	2.8559	0.2216	1	2032.05	2032.05	-0.9	1	5.61023	8.7	0.346	1	R.TIFFKDDGNYKTRAEVK.F
	YFP_1_02152012-04.3982.3982.3	1.9156	0.2271	0.988	2032.05	2032.05	-1.2	1	4.55657	8.7	0.391	1	R.TIFFKDDGNYKTRAEVK.F
	YFP_1_02152012-04.6477.6477.3	6.376	0.5405	1	3546.86	3546.86	0	1	8.72415	6.78	0.5	6	R.TIFFKDDGNYKTRAEVKFEGDTLVNRIELK.G
	YFP_1_02152012-04.5591.5591.4	3.7037	0.1889	1	3546.86	3546.86	-0.3	38	4.76566	6.78	0.267	3	R.TIFFKDDGNYKTRAEVKFEGDTLVNRIELK.G
	YFP_1_02152012-02.4404.4404.2	3.2514	0.2515	0.983	1390.67	1390.67	-4	1	5.99301	8.64	0.889	1	I.FFKDDGNYKTR.A
	YFP_1_02152012-03.2414.2414.2	3.2166	0.226	0.985	1390.68	1390.67	4.2	1	5.90051	8.64	0.889	1	I.FFKDDGNYKTR.A
	YFP_1_02152012-02.674.674.2	2.0248	0.255	0.997	968.439	968.443	-3.8	1	4.56455	6.56	0.917	2	K.DDGNYKTR.A
	YFP_1_02152012-03.1276.1276.2	2.1566	0.2609	1	968.441	968.443	-2	1	5.49661	6.56	0.923	1	K.DDGNYKTR.A
	YFP_1_02152012-02.2146.2146.2	2.3508	0.1509	0.993	1395.69	1395.69	-0.3	1	3.67696	6.56	0.737	1	K.DDGNYKTRAEVK.F
	YFP_1_02152012-02.5463.5463.2	4.7883	0.5137	1	1734.92	1734.91	1.3	1	7.61985	6.56	0.88	5	K.TRAEVKFEGDTLVNR.I
	YFP_1_02152012-03.1302.1302.2	3.1623	0.4308	1	1734.91	1734.91	0.2	1	6.89247	6.56	0.64	1	K.TRAEVKFEGDTLVNR.I
	YFP_1_02152012-02.4732.4732.3	4.3883	0.4431	1	1734.91	1734.91	-1.9	1	8.71186	6.56	0.65	4	K.TRAEVKFEGDTLVNR.I
	YFP_1_02152012-03.1308.1308.3	3.498	0.3441	1	1734.91	1734.91	-0.6	1	5.84115	6.56	0.585	1	K.TRAEVKFEGDTLVNR.I
	YFP_1_02152012-04.3983.3983.3	3.199	0.3546	1	1734.91	1734.91	-2.3	1	6.00647	6.56	0.581	1	K.TRAEVKFEGDTLVNR.I
	YFP_1_02152012-03.4538.4538.2	3.8385	0.3272	1	2218.21	2218.22	-2.1	1	6.24282	6.34	0.679	1	K.TRAEVKFEGDTLVNRIELK.G
	YFP_1_02152012-03.4731.4731.3	4.7196	0.4312	1	2218.22	2218.22	0.4	1	7.29963	6.34	0.686	3	K.TRAEVKFEGDTLVNRIELK.G
	YFP_1_02152012-04.5112.5112.3	4.0508	0.2822	1	2218.21	2218.22	-4.7	1	5.41231	6.34	0.538	4	K.TRAEVKFEGDTLVNRIELK.G
	YFP_1_02152012-03.4486.4486.4	3.5139	0.2358	1	2218.22	2218.22	-0.4	1	5.10041	6.34	0.407	1	K.TRAEVKFEGDTLVNRIELK.G
	YFP_1_02152012-04.592.592.4	2.4133	0.253	0.999	2218.22	2218.22	-1.7	2	4.70659	6.34	0.215	1	K.TRAEVKFEGDTLVNRIELK.G
	YFP_1_02152012-02.4600.4600.2	4.4114	0.4685	1	1477.76	1477.76	-0.6	1	7.97134	4.72	0.9	28	R.AEVKFEGDTLVNR.I
	YFP_1_02152012-03.823.823.2	2.3577	0.3002	1	1477.76	1477.76	0.2	1	5.80519	4.72	0.611	3	R.AEVKFEGDTLVNR.I
	YFP_1_02152012-04.3985.3985.2	3.4045	0.4125	1	1477.76	1477.76	-0.2	1	7.31012	4.72	0.85	2	R.AEVKFEGDTLVNR.I
	YFP_1_02152012-02.518.518.3	3.534	0.3321	1	1477.76	1477.76	-4.5	1	4.87725	4.72	0.718	18	R.AEVKFEGDTLVNR.I
	YFP_1_02152012-02.6937.6937.2	6.0695	0.3949	1	1961.07	1961.07	-0.3	1	6.83245	4.89	0.792	17	R.AEVKFEGDTLVNRIELK.G
	YFP_1_02152012-03.4492.4492.2	5.371	0.3923	1	1961.07	1961.07	-0.1	1	7.20616	4.89	0.815	8	R.AEVKFEGDTLVNRIELK.G
	YFP_1_02152012-04.5054.5054.2	4.2176	0.3775	1	1961.07	1961.07	-0.4	1	7.36118	4.89	0.643	7	R.AEVKFEGDTLVNRIELK.G
	YFP_1_02152012-02.5880.5880.3	4.6149	0.343	1	1961.07	1961.07	-1.9	1	6.2393	4.89	0.646	19	R.AEVKFEGDTLVNRIELK.G
	YFP_1_02152012-03.4484.4484.3	4.3337	0.341	1	1961.07	1961.07	-0.5	1	6.12557	4.89	0.52	16	R.AEVKFEGDTLVNRIELK.G
	YFP_1_02152012-04.4876.4876.3	3.6042	0.2688	1	1961.07	1961.07	-1.8	1	4.51661	4.89	0.51	3	R.AEVKFEGDTLVNRIELK.G
	YFP_1_02152012-02.7166.7166.4	2.4138	0.3633	1	1961.07	1961.07	-1.8	1	5.61479	4.89	0.48	10	R.AEVKFEGDTLVNRIELK.G
	YFP_1_02152012-03.744.744.4	2.8066	0.0914	0.981	1961.07	1961.07	-2	1	4.72343	4.89	0.44	5	R.AEVKFEGDTLVNRIELK.G
	YFP_1_02152012-02.5810.5810.2	5.6315	0.3759	1	2018.09	2018.09	-0.5	1	7.57426	4.89	0.846	1	R.AEVKFEGDTLVNRIELKG.I
	YFP_1_02152012-02.1201.1201.2	3.1307	0.2286	0.985	1277.68	1277.68	-2.2	1	5.59591	6.56	0.941	1	E.VKFEGDTLVNR.I
	YFP_1_02152012-01.3551.3551.2	3.2868	0.3577	1	1050.52	1050.52	-3.3	1	6.23137	4.46	1	2	K.FEGDTLVNR.I
	YFP_1_02152012-02.6019.6019.2	3.7869	0.3155	1	1533.82	1533.83	-2.6	1	5.83397	4.72	0.727	7	K.FEGDTLVNRIELK.G
	YFP_1_02152012-02.6081.6081.3	2.1711	0.4043	1	1533.82	1533.83	-3.7	2	5.63274	4.72	0.55	6	K.FEGDTLVNRIELK.G
	YFP_1_02152012-02.5599.5599.2	2.1358	0.0148	0.961	1062.62	1062.62	-2.5	2	4.07934	6.56	0.857	1	R.IELKGIDFK.E
	YFP_1_02152012-02.5703.5703.2	2.9586	0.3399	0.983	1414.69	1414.7	-1.2	1	5.83777	4.72	0.75	1	K.GIDFKEDGNILGH.K
	YFP_1_02152012-02.5411.5411.2	4.7798	0.5158	1	1542.79	1542.79	0.3	1	7.634	5.8	0.909	2	K.GIDFKEDGNILGHK.L
	YFP_1_02152012-02.5405.5405.3	4.6742	0.4359	1	1542.79	1542.79	-1.6	1	6.83786	5.8	0.81	2	K.GIDFKEDGNILGHK.L
	YFP_1_02152012-02.5784.5784.2	4.1348	0.5634	1	1784.91	1784.92	-1.9	1	9.67054	4.89	0.783	1	K.GIDFKEDGNILGHKLE.Y
	YFP_1_02152012-02.6192.6192.2	5.145	0.5346	1	2339.13	2339.13	-1.4	1	9.21373	4.89	0.714	1	K.GIDFKEDGNILGHKLEYNYN.S
	YFP_1_02152012-02.6193.6193.3	5.2159	0.4515	1	2339.12	2339.13	-2.8	1	7.644	4.89	0.72	1	K.GIDFKEDGNILGHKLEYNYN.S
	YFP_1_02152012-04.5506.5506.3	9.0075	0.5826	1	3497.68	3497.68	-0.4	1	10.1744	5.66	0.691	7	K.GIDFKEDGNILGHKLEYNYNSHNVYIMADK.Q
	YFP_1_02152012-04.5378.5378.4	7.648	0.5786	1	3497.68	3497.68	0.1	1	10.5727	5.66	0.509	4	K.GIDFKEDGNILGHKLEYNYNSHNVYIMADK.Q
	YFP_1_02152012-04.4985.4985.3	5.7341	0.582	1	3753.84	3753.83	0.5	1	10.1848	6.48	0.59	11	K.GIDFKEDGNILGHKLEYNYNSHNVYIMADKQK.N
	YFP_1_02152012-04.5589.5589.4	7.3836	0.5609	1	3753.84	3753.83	0.6	1	9.6262	6.48	0.391	5	K.GIDFKEDGNILGHKLEYNYNSHNVYIMADKQK.N
	YFP_1_02152012-04.5069.5069.5	4.9893	0.5032	1	3753.82	3753.83	-2.1	1	7.59465	6.48	0.403	1	K.GIDFKEDGNILGHKLEYNYNSHNVYIMADKQK.N
	YFP_1_02152012-04.4116.4116.2	6.8971	0.5723	1	2358.15	2358.15	-0.9	1	10.2188	8.56	0.964	1	H.KLEYNYNSHNVYIMADKQK.N
	YFP_1_02152012-02.861.861.2	6.0288	0.4807	1	1973.9	1973.91	-2.1	1	8.73285	5.63	0.84	4	K.LEYNYNSHNVYIMADK.Q
	YFP_1_02152012-02.1136.1136.3	3.6113	0.4963	1	1973.9	1973.91	-2.9	1	7.58396	5.63	0.562	3	K.LEYNYNSHNVYIMADK.Q
	YFP_1_02152012-02.4966.4966.2	6.6319	0.4584	1	2230.05	2230.06	-2.2	1	8.91844	7.25	0.852	3	K.LEYNYNSHNVYIMADKQK.N
	YFP_1_02152012-04.4315.4315.2	6.1258	0.4767	1	2230.06	2230.06	0.4	1	9.99089	7.25	0.815	1	K.LEYNYNSHNVYIMADKQK.N
	YFP_1_02152012-02.5275.5275.3	5.8966	0.4649	1	2230.06	2230.06	-0.5	1	8.23147	7.25	0.607	3	K.LEYNYNSHNVYIMADKQK.N
	YFP_1_02152012-04.4324.4324.3	4.2736	0.4257	1	2230.06	2230.06	-0.9	1	6.99721	7.25	0.6	1	K.LEYNYNSHNVYIMADKQK.N
	YFP_1_02152012-02.5557.5557.4	3.143	0.4117	1	2230.05	2230.06	-2.7	1	7.3041	7.25	0.595	2	K.LEYNYNSHNVYIMADKQK.N
	YFP_1_02152012-02.3740.3740.2	2.9351	0.4587	1	1177.56	1177.57	-2.5	1	9.33379	7.33	1	1	N.SHNVYIMADK.Q
	YFP_1_02152012-02.3364.3364.2	3.0912	0.2701	0.983	1209.63	1209.63	-2.9	1	5.57714	8.64	1	1	H.NVYIMADKQK.N
	YFP_1_02152012-02.3906.3906.2	2.3412	0.1428	0.996	919.534	919.536	-1.9	1	4.6463	10.04	0.846	2	K.NGIKVNFK.I
	YFP_1_02152012-03.2147.2147.2	2.6115	0.1743	1	919.533	919.536	-3.8	1	5.02846	10.04	1	1	K.NGIKVNFK.I
	YFP_1_02152012-03.2412.2412.2	4.388	0.4929	1	2237.07	2237.07	-2	1	9.20796	5.52	0.655	1	K.IRHNIEDGSVQLADHYQQN.T
	YFP_1_02152012-04.4385.4385.2	4.6165	0.4852	1	2720.3	2720.3	0	1	7.5578	4.84	0.733	1	K.IRHNIEDGSVQLADHYQQNTPIGD.G
	YFP_1_02152012-04.4255.4255.3	3.0168	0.4345	0.986	2720.3	2720.3	-2.4	1	6.27377	4.84	0.439	1	K.IRHNIEDGSVQLADHYQQNTPIGD.G
	YFP_1_02152012-04.5781.5781.3	3.3079	0.2676	0.952	4675.3	4675.28	3.2	14	5.91022	4.95	0.256	1	K.IRHNIEDGSVQLADHYQQNTPIGDGPVLLPDNHYLSYQSALS.K
	YFP_1_02152012-04.5643.5643.3	3.9522	0.531	1	4803.38	4803.38	0.8	1	7.34279	5.56	0.5	6	K.IRHNIEDGSVQLADHYQQNTPIGDGPVLLPDNHYLSYQSALSK.D
	YFP_1_02152012-04.5642.5642.4	5.8941	0.4978	1	4803.38	4803.38	0.5	1	7.58401	5.56	0.453	5	K.IRHNIEDGSVQLADHYQQNTPIGDGPVLLPDNHYLSYQSALSK.D
	YFP_1_02152012-04.5374.5374.5	3.6115	0.3507	1	4803.38	4803.38	0.3	5	5.6339	5.56	0.316	2	K.IRHNIEDGSVQLADHYQQNTPIGDGPVLLPDNHYLSYQSALSK.D
	YFP_1_02152012-04.5477.5477.6	3.8085	0.387	1	4803.38	4803.38	0.4	19	5.44916	5.56	0.241	1	K.IRHNIEDGSVQLADHYQQNTPIGDGPVLLPDNHYLSYQSALSK.D
	YFP_1_02152012-04.5813.5813.4	2.8768	0.1034	0.976	5386.66	5386.64	4.4	1	3.86526	5.13	0.261	1	K.IRHNIEDGSVQLADHYQQNTPIGDGPVLLPDNHYLSYQSALSKDPNEK.R
	YFP_1_02152012-04.4922.4922.3	2.333	0.4477	1	5542.74	5542.74	-0.3	1	5.84343	5.66	0.273	1	K.IRHNIEDGSVQLADHYQQNTPIGDGPVLLPDNHYLSYQSALSKDPNEKR.D
	YFP_1_02152012-04.5834.5834.4	5.313	0.5014	1	5542.73	5542.74	-1.1	1	8.761	5.66	0.377	15	K.IRHNIEDGSVQLADHYQQNTPIGDGPVLLPDNHYLSYQSALSKDPNEKR.D
	YFP_1_02152012-04.5792.5792.5	4.214	0.375	1	5542.74	5542.74	0.6	2	5.66156	5.66	0.265	4	K.IRHNIEDGSVQLADHYQQNTPIGDGPVLLPDNHYLSYQSALSKDPNEKR.D
	YFP_1_02152012-04.5153.5153.6	2.7713	0.2875	1	5542.74	5542.74	0.4	47	4.72653	5.66	0.242	1	K.IRHNIEDGSVQLADHYQQNTPIGDGPVLLPDNHYLSYQSALSKDPNEKR.D
	YFP_1_02152012-02.4759.4759.2	5.0826	0.5078	1	1967.88	1967.88	-2.9	1	10.6821	4.69	0.857	1	R.HNIEDGSVQLADHYQQN.T
	YFP_1_02152012-02.5562.5562.2	5.1345	0.5694	1	2336.09	2336.09	-0.6	1	9.27073	4.69	0.633	1	R.HNIEDGSVQLADHYQQNTPIG.D
	YFP_1_02152012-04.4337.4337.2	5.0897	0.5702	1	2451.12	2451.12	-0.2	1	10.8966	4.4	0.8	2	R.HNIEDGSVQLADHYQQNTPIGD.G
	YFP_1_02152012-02.6465.6465.2	2.2212	0.4285	0.973	3256.55	3256.55	1.1	1	6.29484	4.25	0.5	1	R.HNIEDGSVQLADHYQQNTPIGDGPVLLPDN.H
	YFP_1_02152012-02.6717.6717.3	5.504	0.5073	1	3669.76	3669.76	0	1	8.71608	4.58	0.544	1	R.HNIEDGSVQLADHYQQNTPIGDGPVLLPDNHYL.S
	YFP_1_02152012-02.6548.6548.3	5.5598	0.5972	1	3756.79	3756.79	-0.3	1	9.08646	4.58	0.488	1	R.HNIEDGSVQLADHYQQNTPIGDGPVLLPDNHYLS.Y
	YFP_1_02152012-02.6661.6661.3	5.481	0.5946	1	4047.91	4047.91	-1	1	9.84331	4.58	0.463	1	R.HNIEDGSVQLADHYQQNTPIGDGPVLLPDNHYLSYQ.S
	YFP_1_02152012-02.6955.6955.3	4.1771	0.4435	0.98	4319.08	4319.06	4.4	1	7.77035	4.58	0.373	1	R.HNIEDGSVQLADHYQQNTPIGDGPVLLPDNHYLSYQSAL.S
	YFP_1_02152012-02.6510.6510.3	4.6483	0.533	1	4534.18	4534.19	-2.6	1	8.27666	4.95	0.434	1	R.HNIEDGSVQLADHYQQNTPIGDGPVLLPDNHYLSYQSALSK.D
	YFP_1_02152012-04.5734.5734.3	3.4596	0.3462	1	4534.19	4534.19	-0.9	1	5.70951	4.95	0.329	1	R.HNIEDGSVQLADHYQQNTPIGDGPVLLPDNHYLSYQSALSK.D
	YFP_1_02152012-02.6770.6770.4	5.3311	0.3905	1	4534.19	4534.19	-0.1	1	6.84614	4.95	0.347	1	R.HNIEDGSVQLADHYQQNTPIGDGPVLLPDNHYLSYQSALSK.D
	YFP_1_02152012-04.5729.5729.4	4.8808	0.3966	1	4534.2	4534.19	1.1	1	6.67434	4.95	0.289	1	R.HNIEDGSVQLADHYQQNTPIGDGPVLLPDNHYLSYQSALSK.D
	YFP_1_02152012-02.6514.6514.5	3.0722	0.2238	1	4534.19	4534.19	-0.2	14	4.4322	4.95	0.243	1	R.HNIEDGSVQLADHYQQNTPIGDGPVLLPDNHYLSYQSALSK.D
	YFP_1_02152012-02.6586.6586.3	3.5787	0.4118	0.985	4649.21	4649.22	-1.2	1	6.8823	4.68	0.47	1	R.HNIEDGSVQLADHYQQNTPIGDGPVLLPDNHYLSYQSALSKD.P
	YFP_1_02152012-04.5747.5747.3	4.793	0.5059	1	4649.24	4649.22	5.1	1	8.75534	4.68	0.408	1	R.HNIEDGSVQLADHYQQNTPIGDGPVLLPDNHYLSYQSALSKD.P
	YFP_1_02152012-04.5738.5738.4	4.9631	0.3558	0.983	4649.23	4649.22	1.8	1	7.33025	4.68	0.276	1	R.HNIEDGSVQLADHYQQNTPIGDGPVLLPDNHYLSYQSALSKD.P
	YFP_1_02152012-02.6335.6335.3	3.0328	0.3478	1	5117.45	5117.45	0.3	1	6.34899	4.8	0.378	1	R.HNIEDGSVQLADHYQQNTPIGDGPVLLPDNHYLSYQSALSKDPNEK.R
	YFP_1_02152012-02.6606.6606.4	6.1801	0.6203	1	5117.46	5117.45	1	1	10.1693	4.8	0.395	1	R.HNIEDGSVQLADHYQQNTPIGDGPVLLPDNHYLSYQSALSKDPNEK.R
	YFP_1_02152012-02.6544.6544.5	3.9477	0.3345	1	5117.46	5117.45	1	1	5.66481	4.8	0.314	1	R.HNIEDGSVQLADHYQQNTPIGDGPVLLPDNHYLSYQSALSKDPNEK.R
	YFP_1_02152012-04.5329.5329.3	2.1988	0.2286	0.992	5273.54	5273.55	-2.4	1	4.87991	5.13	0.418	1	R.HNIEDGSVQLADHYQQNTPIGDGPVLLPDNHYLSYQSALSKDPNEKR.D
	YFP_1_02152012-03.6650.6650.4	4.6274	0.4724	1	5273.57	5273.55	3.3	1	8.3656	5.13	0.327	1	R.HNIEDGSVQLADHYQQNTPIGDGPVLLPDNHYLSYQSALSKDPNEKR.D
	YFP_1_02152012-04.5312.5312.4	4.6486	0.5356	1	5273.56	5273.55	2.4	1	8.8519	5.13	0.37	4	R.HNIEDGSVQLADHYQQNTPIGDGPVLLPDNHYLSYQSALSKDPNEKR.D
	YFP_1_02152012-03.7209.7209.5	4.9578	0.5213	1	5273.56	5273.55	1.9	1	7.94388	5.13	0.327	2	R.HNIEDGSVQLADHYQQNTPIGDGPVLLPDNHYLSYQSALSKDPNEKR.D
	YFP_1_02152012-04.19.19.5	4.6288	0.3707	1	5273.55	5273.55	-0.4	2	6.28177	5.13	0.322	4	R.HNIEDGSVQLADHYQQNTPIGDGPVLLPDNHYLSYQSALSKDPNEKR.D
	YFP_1_02152012-04.772.772.6	2.3638	0.1754	0.986	5273.55	5273.55	-0.1	1	4.08444	5.13	0.222	1	R.HNIEDGSVQLADHYQQNTPIGDGPVLLPDNHYLSYQSALSKDPNEKR.D
	YFP_1_02152012-04.5213.5213.4	5.3867	0.2836	0.986	4665.32	4665.3	5.5	1	6.8698	5.66	0.329	1	D.GSVQLADHYQQNTPIGDGPVLLPDNHYLSYQSALSKDPNEKR.D
	YFP_1_02152012-04.4741.4741.3	3.3533	0.3789	0.987	2784.43	2784.43	-0.6	1	7.03509	7.25	0.523	1	G.PVLLPDNHYLSYQSALSKDPNEKR.D
	YFP_1_02152012-03.2241.2241.3	3.1901	0.3527	0.988	2036.02	2036.02	-0.1	1	5.86507	8.7	0.34	1	N.HYLSYQSALSKDPNEKR.D
	YFP_1_02152012-02.3025.3025.2	3.2462	0.3676	0.979	1622.81	1622.81	0.1	1	6.10458	8.64	0.696	1	L.SYQSALSKDPNEKR.D
	YFP_1_02152012-02.2132.2132.2	3.204	0.2295	0.985	1244.66	1244.66	-0.8	1	4.40911	8.8	0.941	1	Q.SALSKDPNEKR.D
	YFP_1_02152012-04.7834.7834.3	2.399	0.0676	0.932	3305.65	3305.65	-0.4	3	3.77493	4.71	0.361	1	K.DPNEKRDHMVLLEFVTAAGITLGMDELYK.G
	YFP_1_02152012-04.8045.8045.3	4.326	0.5463	1	3806.88	3806.9	-4.7	1	7.68461	4.53	0.362	1	K.DPNEKRDHMVLLEFVTAAGITLGMDELYKGTEIT.S
	YFP_1_02152012-04.8310.8310.3	4.3098	0.4262	0.981	4007.03	4007.01	5.2	1	6.61774	4.53	0.388	1	K.DPNEKRDHMVLLEFVTAAGITLGMDELYKGTEITSL.Y
	YFP_1_02152012-04.8146.8146.4	6.8	0.5038	1	4298.18	4298.17	1.4	1	9.3343	4.8	0.39	3	K.DPNEKRDHMVLLEFVTAAGITLGMDELYKGTEITSLYK.K
	YFP_1_02152012-04.8386.8386.3	8.2885	0.649	1	3714.9	3714.91	-3.6	1	11.6491	5	0.53	1	K.RDHMVLLEFVTAAGITLGMDELYKGTEITSLYK.K
	YFP_1_02152012-03.5906.5906.2	3.3211	0.4501	1	1616.83	1616.84	-0.4	1	7.81795	4.46	0.826	3	R.DHMVLLEFVTAAGIT.L
	YFP_1_02152012-03.6703.6703.2	3.9152	0.5422	1	2566.3	2566.29	2.4	1	8.72114	4.4	0.833	2	R.DHMVLLEFVTAAGITLGMDELYK.G
	YFP_1_02152012-04.9795.9795.3	2.2342	0.1406	0.965	2566.29	2566.29	-2.9	9	3.90206	4.4	0.302	1	R.DHMVLLEFVTAAGITLGMDELYK.G
	YFP_1_02152012-03.6674.6674.3	3.6073	0.4548	0.983	3267.65	3267.65	-0.2	1	7.07982	4.25	0.4	4	R.DHMVLLEFVTAAGITLGMDELYKGTEITSL.Y
	YFP_1_02152012-04.9716.9716.3	3.6613	0.5598	1	3267.65	3267.65	-1.3	1	7.50355	4.25	0.446	5	R.DHMVLLEFVTAAGITLGMDELYKGTEITSL.Y
	YFP_1_02152012-03.6517.6517.2	3.1697	0.6074	1	3558.81	3558.81	-1.3	1	9.96737	4.58	0.704	3	R.DHMVLLEFVTAAGITLGMDELYKGTEITSLYK.K
	YFP_1_02152012-04.9399.9399.2	5.0969	0.6168	1	3558.82	3558.81	2.3	1	12.4009	4.58	0.815	3	R.DHMVLLEFVTAAGITLGMDELYKGTEITSLYK.K
	YFP_1_02152012-03.6508.6508.3	5.2257	0.5427	1	3558.81	3558.81	0.4	1	10.3295	4.58	0.549	6	R.DHMVLLEFVTAAGITLGMDELYKGTEITSLYK.K
	YFP_1_02152012-04.8969.8969.3	6.6042	0.4989	1	3558.81	3558.81	-0.4	1	11.1043	4.58	0.556	9	R.DHMVLLEFVTAAGITLGMDELYKGTEITSLYK.K
	YFP_1_02152012-03.6909.6909.4	2.7366	0.1602	0.992	3558.81	3558.81	-0.1	1	4.42631	4.58	0.321	3	R.DHMVLLEFVTAAGITLGMDELYKGTEITSLYK.K
	YFP_1_02152012-04.252.252.4	4.618	0.4472	1	3558.81	3558.81	-0.3	1	7.48445	4.58	0.409	7	R.DHMVLLEFVTAAGITLGMDELYKGTEITSLYK.K
	YFP_1_02152012-02.7098.7098.2	6.2661	0.5959	1	2232.15	2232.15	1.3	1	10.2265	4.72	0.821	1	A.GITLGMDELYKGTEITSLYK.K
	YFP_1_02152012-02.1180.1180.2	2.6804	0.416	1	1139.63	1139.63	-3.1	1	6.75745	8.64	1	8	K.GTEITSLYKK.A
	YFP_1_02152012-02.1249.1249.2	2.5755	0.3033	0.973	1210.67	1210.67	-1.6	1	5.62398	8.64	0.875	2	K.GTEITSLYKKA.G
U	AT3G27830.1	10	11	0.277	191	20075	5.6	0.00733871	0.892344	| Symbols: RPL12-A, RPL12 | ribosomal protein L12-A | chr3:10318576-10319151 FORWARD LENGTH=191
	Filename	XCorr	DeltCN	Conf%	ObsM+H+	CalcM+H+	PPM	SpR	Prob Score	pI	Ion%	#	Sequence
	YFP_1_02152012-02.1461.1461.2	3.0262	0.3334	0.979	1113.61	1113.62	-2.4	1	6.93618	4.72	1	2	A.AVEAPEKIEK.I
	YFP_1_02152012-04.6338.6338.2	5.7535	0.5151	1	2152.29	2152.3	-0.2	1	8.40614	8.7	0.857	1	R.ALTSLALKEAKELIEGLPKK.F
	YFP_1_02152012-04.6290.6290.3	3.7748	0.2924	1	2152.29	2152.3	-1	2	5.66151	8.7	0.443	1	R.ALTSLALKEAKELIEGLPKK.F
	YFP_1_02152012-02.4223.4223.2	2.6513	0.0421	0.993	1026.62	1026.62	-2.9	11	3.5932	6.56	0.667	1	K.ELIEGLPKK.F
	YFP_1_02152012-02.2331.2331.2	2.1267	0.3156	0.997	1594.8	1594.8	0.1	1	5.65323	4.57	0.571	1	K.FKEGITKDEAEEAK.K
	YFP_1_02152012-02.2464.2464.2	3.3765	0.358	1	1722.89	1722.89	-1.2	1	7.10749	5.02	0.692	1	K.FKEGITKDEAEEAKK.T
	YFP_1_02152012-02.5560.5560.3	5.0644	0.4319	1	2522.3	2522.3	1.4	1	7.23003	4.81	0.607	1	K.FKEGITKDEAEEAKKTLEEAGAK.V
	YFP_1_02152012-02.5636.5636.4	4.0723	0.4736	1	2522.3	2522.3	0.1	1	6.32511	4.81	0.417	1	K.FKEGITKDEAEEAKKTLEEAGAK.V
	YFP_1_02152012-02.5580.5580.5	1.8831	0.1356	0.934	2522.3	2522.3	0.8	14	3.24123	4.81	0.42	1	K.FKEGITKDEAEEAKKTLEEAGAK.V
	YFP_1_02152012-02.5389.5389.2	4.1724	0.4503	1	2247.13	2247.14	-0.2	1	6.9802	4.53	0.6	1	K.EGITKDEAEEAKKTLEEAGAK.V
U	AT1G49240.1	7	7	0.276	377	41863	5.6	0.00236601	0.887991	| Symbols: ACT8 | actin 8 | chr1:18216539-18217947 FORWARD LENGTH=377
U	AT3G18780.2	7	7	0.276	377	41877	5.6	0.00236601	0.887991	| Symbols: ACT2, DER1, LSR2, ENL2 | actin 2 | chr3:6475535-6476832 FORWARD LENGTH=377
U	AT3G18780.1	7	7	0.28	371	41232	5.7	0.00240428	0.905461	| Symbols: ACT2, DER1, LSR2, ENL2 | actin 2 | chr3:6475535-6476728 FORWARD LENGTH=371
	Filename	XCorr	DeltCN	Conf%	ObsM+H+	CalcM+H+	PPM	SpR	Prob Score	pI	Ion%	#	Sequence
	YFP_1_02152012-04.3978.3978.2	1.7324	0.1346	0.955	1184.69	1184.69	-1.9	2	4.35544	12	0.706	1	R.AVFPSVVGRPR.H
	YFP_1_02152012-04.6449.6449.3	7.1234	0.5797	1	3415.59	3415.6	-0.4	1	9.33075	5.56	0.582	1	K.YPIEHGVVSNWDDMEKIWHHTFYNELR.I
	YFP_1_02152012-02.6826.6826.2	2.8646	0.125	0.996	1623.84	1623.84	0.6	2	4.05874	4.72	0.682	1	R.LDLAGRDLTDYLMK.I
	YFP_1_02152012-04.6375.6375.3	4.4345	0.473	1	3459.65	3459.65	-1.5	1	7.56437	5.8	0.481	1	R.FRCPEVLFQPSFVGMEAAGIHETTYNSIMK.C
	YFP_1_02152012-02.4758.4758.3	3.2494	0.1283	0.999	1493.77	1493.77	-2.1	1	3.88396	8.8	0.692	1	R.MSKEITALAPSSMK.I
	YFP_1_02152012-02.2479.2479.2	2.0426	0.2296	0.996	895.533	895.536	-2.8	1	5.26391	9.08	0.923	1	K.VVAPPERK.Y
	YFP_1_02152012-03.1287.1287.2	1.6978	0.3035	0.994	895.535	895.536	-0.8	1	4.74724	9.08	0.75	1	K.VVAPPERK.Y
U	AT5G02490.1	32	46	0.271	653	71387	5.1	0.00897646	0.86638	| Symbols: | Heat shock protein 70 (Hsp 70) family protein | chr5:550296-552565 REVERSE LENGTH=653
	Filename	XCorr	DeltCN	Conf%	ObsM+H+	CalcM+H+	PPM	SpR	Prob Score	pI	Ion%	#	Sequence
	YFP_1_02152012-01.3144.3144.2	2.4092	0.4401	1	1473.68	1473.69	-1.1	1	7.7362	4.46	0.8	1	R.TTPSYVAFTDSER.L
	YFP_1_02152012-02.6444.6444.2	4.8094	0.5016	1	2142.08	2142.07	4	1	7.87671	4.72	0.484	1	R.TTPSYVAFTDSERLIGDAAK.N
	YFP_1_02152012-02.7374.7374.3	6.8564	0.6638	1	3770.87	3770.87	-0.1	1	11.698	4.89	0.512	1	R.TTPSYVAFTDSERLIGDAAKNQVAMNPVNTVFDAK.R
	YFP_1_02152012-02.6250.6250.2	6.4179	0.6162	1	2316.2	2316.2	-2.5	1	10.6482	6.56	0.833	1	R.LIGDAAKNQVAMNPVNTVFDAK.R
	YFP_1_02152012-02.6298.6298.3	2.8591	0.22	0.999	2316.19	2316.2	-3.2	1	4.56211	6.56	0.471	1	R.LIGDAAKNQVAMNPVNTVFDAK.R
	YFP_1_02152012-01.3612.3612.2	5.0585	0.4724	1	1647.82	1647.82	-0.1	1	8.56004	6.56	0.917	1	K.NQVAMNPVNTVFDAK.R
	YFP_1_02152012-01.3650.3650.2	3.4107	0.4714	1	1680.83	1680.83	-0.2	1	7.13716	6.56	0.833	2	K.NAVVTVPAYFNDSQR.Q
	YFP_1_02152012-01.3470.3470.2	3.814	0.4119	1	1659.89	1659.9	-1.4	1	7.62794	4.46	0.815	2	R.IINEPTAAAIAYGLDK.K
	YFP_1_02152012-02.5740.5740.2	5.434	0.4914	1	1787.99	1787.99	-0.3	1	8.14689	6.56	0.963	1	R.IINEPTAAAIAYGLDKK.A
	YFP_1_02152012-02.5729.5729.3	2.1204	0.0974	0.943	1787.99	1787.99	-2	56	4.25689	6.56	0.392	1	R.IINEPTAAAIAYGLDKK.A
	YFP_1_02152012-02.224.224.2	4.7003	0.4984	1	1675.74	1675.73	7.5	1	8.10385	4.4	0.692	4	K.ATAGDTHLGGEDFDNR.M
	YFP_1_02152012-02.160.160.3	3.2485	0.4911	1	1675.72	1675.73	-3.9	1	8.05838	4.4	0.6	5	K.ATAGDTHLGGEDFDNR.M
	YFP_1_02152012-02.6579.6579.2	4.8362	0.578	1	2935.34	2935.34	-1.2	1	9.07947	4.98	0.84	1	K.ATAGDTHLGGEDFDNRMVNHFVQEFK.R
	YFP_1_02152012-02.6561.6561.3	3.8049	0.4511	1	2935.34	2935.34	-0.9	1	7.82701	4.98	0.459	1	K.ATAGDTHLGGEDFDNRMVNHFVQEFK.R
	YFP_1_02152012-02.6558.6558.4	4.0227	0.5003	1	2935.34	2935.34	-2.4	1	7.20686	4.98	0.436	1	K.ATAGDTHLGGEDFDNRMVNHFVQEFK.R
	YFP_1_02152012-02.4961.4961.2	3.5957	0.4432	1	1278.63	1278.63	-3.1	1	7.77796	7.33	1	2	R.MVNHFVQEFK.R
	YFP_1_02152012-02.5107.5107.3	2.969	0.4123	1	1278.63	1278.63	-1.8	1	6.95579	7.33	0.667	2	R.MVNHFVQEFK.R
	YFP_1_02152012-04.3820.3820.2	3.8566	0.3971	1	1434.73	1434.73	-1.8	1	6.90306	9.08	1	3	R.MVNHFVQEFKR.K
	YFP_1_02152012-04.4053.4053.3	2.9314	0.3204	1	1434.73	1434.73	-3	1	7.03158	9.08	0.833	2	R.MVNHFVQEFKR.K
	YFP_1_02152012-02.2125.2125.2	2.5914	0.254	1	1020.48	1020.49	-2.1	1	4.7154	6.56	1	1	R.KCMEPVEK.C
	YFP_1_02152012-01.4086.4086.2	4.294	0.3868	1	1436.75	1436.75	-0.2	1	6.82703	6.56	1	1	K.VQQLLQDFFNGK.E
	YFP_1_02152012-02.6895.6895.3	3.1375	0.3282	1	1967	1967.01	-1.2	1	5.8785	6.56	0.562	1	K.VQQLLQDFFNGKELCK.S
*	YFP_1_02152012-02.2603.2603.2	1.9484	0.0244	0.956	961.518	961.52	-2	8	2.94806	4.72	0.846	1	R.LSKEDIEK.M
*	YFP_1_02152012-04.1251.1251.4	3.3577	0.0053	0.951	3605.84	3605.84	-0.2	1	5.45225	5.32	0.27	1	R.LSKEDIEKMVQEAEKYKSEDEEHKKKVEAK.N
	YFP_1_02152012-02.2632.2632.2	1.7927	0.1346	0.967	1125.56	1125.56	-1.2	3	3.19098	6.56	0.571	1	K.MVQEAEKYK.S
	YFP_1_02152012-02.2261.2261.2	3.777	0.4391	1	1979.9	1979.9	-0.8	1	7.44153	4.71	0.625	1	K.MVQEAEKYKSEDEEHK.K
	YFP_1_02152012-02.2302.2302.2	4.0791	0.5083	1	2108	2108	0.2	1	8.15476	5.08	0.6	1	K.MVQEAEKYKSEDEEHKK.K
	YFP_1_02152012-02.2041.2041.2	1.4433	0.0842	0.921	1556.79	1556.79	0	1	3.81354	5.85	0.389	1	K.SEDEEHKKKVEAK.N
	YFP_1_02152012-01.3818.3818.2	3.285	0.4489	1	1358.62	1358.62	0	1	8.06338	6.56	0.882	1	K.NALENYAYNMR.N
	YFP_1_02152012-02.2237.2237.3	2.4461	0.1254	0.991	1302.7	1302.7	0.2	1	3.99663	6.56	0.576	1	R.NTIRDEKIGEK.L
	YFP_1_02152012-02.3003.3003.2	3.3045	0.3384	1	1169.69	1169.69	-2	1	6.14321	8.64	0.889	1	K.IGEKLPAADKK.K
	YFP_1_02152012-03.1353.1353.2	2.5826	0.2476	1	1169.69	1169.69	-1.1	1	4.45862	8.64	0.667	1	K.IGEKLPAADKK.K
U	AT5G59290.1	5	5	0.263	342	38569	8.1	0.00186296	0.832314	| Symbols: UXS3, ATUXS3 | UDP-glucuronic acid decarboxylase 3 | chr5:23915814-23917953 REVERSE LENGTH=342
U	AT5G59290.2	5	5	0.252	357	40197	8.4	0.00178469	0.786488	| Symbols: UXS3, ATUXS3 | UDP-glucuronic acid decarboxylase 3 | chr5:23915814-23917998 REVERSE LENGTH=357
	Filename	XCorr	DeltCN	Conf%	ObsM+H+	CalcM+H+	PPM	SpR	Prob Score	pI	Ion%	#	Sequence
	YFP_1_02152012-04.7069.7069.3	4.1613	0.3794	1	3855.03	3855.03	0.6	1	6.85042	5.66	0.462	1	R.FELIRHDVTEPLLIEVDRIYHLACPASPIFYK.Y
	YFP_1_02152012-02.7297.7297.3	6.1364	0.6322	1	3551.82	3551.82	0	1	11.7551	4.72	0.657	1	R.ILLTSTSEVYGDPLIHPQPESYWGNVNPIGVR.S
	YFP_1_02152012-02.7324.7324.4	3.0769	0.2252	1	3551.81	3551.82	-1.7	4	4.27247	4.72	0.325	1	R.ILLTSTSEVYGDPLIHPQPESYWGNVNPIGVR.S
	YFP_1_02152012-02.3252.3252.2	3.7172	0.458	1	1485.8	1485.8	-2.2	1	7.22667	9.08	0.818	1	R.GEALTVQKPGTQTR.S
	YFP_1_02152012-02.1387.1387.2	1.4522	0.1121	0.936	1457.68	1457.68	0.8	3	3.56445	4.72	0.368	1	K.MVENTPDDPRQR.K
U	AT1G06680.1	4	4	0.262	263	28095	7.4	0.00193805	0.8281	| Symbols: PSBP-1, OEE2, PSII-P, OE23 | photosystem II subunit P-1 | chr1:2047940-2049186 FORWARD LENGTH=263
	Filename	XCorr	DeltCN	Conf%	ObsM+H+	CalcM+H+	PPM	SpR	Prob Score	pI	Ion%	#	Sequence
*	YFP_1_02152012-02.4248.4248.2	3.4109	0.3321	0.978	1351.7	1351.7	-0.8	1	6.06891	8.64	0.762	1	A.AYGEAANVFGKPK.T
	YFP_1_02152012-04.6041.6041.3	3.1189	0.4269	1	4008.02	4008.03	-1.9	3	6.17913	6.34	0.329	1	K.TNTDFLPYNGDGFKVQVPAKWNPSKEIEYPGQVLR.F
	YFP_1_02152012-02.3866.3866.2	5.2966	0.5376	1	2069.02	2069.03	-0.6	1	8.59803	5.8	0.742	1	R.TADGDEGGKHQLITATVNGGK.L
	YFP_1_02152012-02.3870.3870.3	3.5136	0.3505	1	2069.02	2069.03	-0.7	1	5.83669	5.8	0.536	1	R.TADGDEGGKHQLITATVNGGK.L
U	AT2G34420.1	3	3	0.257	265	28054	5.4	0.00144257	0.807174	| Symbols: LHB1B2, LHCB1.5 | photosystem II light harvesting complex gene B1B2 | chr2:14522716-14523513 REVERSE LENGTH=265
	Filename	XCorr	DeltCN	Conf%	ObsM+H+	CalcM+H+	PPM	SpR	Prob Score	pI	Ion%	#	Sequence
	YFP_1_02152012-02.4127.4127.2	4.2489	0.5028	1	1492.72	1492.72	-1.3	1	8.9835	8.8	0.864	1	K.GPSGSPWYGSDRVK.Y
	YFP_1_02152012-02.7638.7638.3	4.5621	0.5399	1	4194.97	4194.96	1.3	1	9.99067	4.12	0.451	1	R.VKYLGPFSGEPPSYLTGEFPGDYGWDTAGLSADPETFAR.N
	YFP_1_02152012-01.4352.4352.2	4.295	0.5038	1	1904	1903.99	1.8	1	7.79779	6.56	0.714	1	R.WAMLGALGCVFPELLAR.N
U	AT2G34430.1	3	3	0.256	266	28170	5.3	0.00143714	0.803018	| Symbols: LHB1B1, LHCB1.4 | light-harvesting chlorophyll-protein complex II subunit B1 | chr2:14524818-14525618 FORWARD LENGTH=266
	Filename	XCorr	DeltCN	Conf%	ObsM+H+	CalcM+H+	PPM	SpR	Prob Score	pI	Ion%	#	Sequence
	YFP_1_02152012-02.4127.4127.2	4.2489	0.5028	1	1492.72	1492.72	-1.3	1	8.9835	8.8	0.864	1	T.GPSGSPWYGSDRVK.Y
	YFP_1_02152012-02.7638.7638.3	4.5621	0.5399	1	4194.97	4194.96	1.3	1	9.99067	4.12	0.451	1	R.VKYLGPFSGEPPSYLTGEFPGDYGWDTAGLSADPETFAR.N
	YFP_1_02152012-01.4352.4352.2	4.295	0.5038	1	1904	1903.99	1.8	1	7.79779	6.56	0.714	1	R.WAMLGALGCVFPELLAR.N
U	AT1G06680.2	3	3	0.256	219	23759	8	0.00174557	0.803018	| Symbols: PSBP-1, OEE2, PSII-P | photosystem II subunit P-1 | chr1:2048076-2049186 FORWARD LENGTH=219
	Filename	XCorr	DeltCN	Conf%	ObsM+H+	CalcM+H+	PPM	SpR	Prob Score	pI	Ion%	#	Sequence
	YFP_1_02152012-04.6041.6041.3	3.1189	0.4269	1	4008.02	4008.03	-1.9	3	6.17913	6.34	0.329	1	K.TNTDFLPYNGDGFKVQVPAKWNPSKEIEYPGQVLR.F
	YFP_1_02152012-02.3866.3866.2	5.2966	0.5376	1	2069.02	2069.03	-0.6	1	8.59803	5.8	0.742	1	R.TADGDEGGKHQLITATVNGGK.L
	YFP_1_02152012-02.3870.3870.3	3.5136	0.3505	1	2069.02	2069.03	-0.7	1	5.83669	5.8	0.536	1	R.TADGDEGGKHQLITATVNGGK.L
U	AT5G44340.1	7	7	0.255	444	49823	4.9	0.00200898	0.798871	| Symbols: TUB4 | tubulin beta chain 4 | chr5:17859442-17860994 REVERSE LENGTH=444
	Filename	XCorr	DeltCN	Conf%	ObsM+H+	CalcM+H+	PPM	SpR	Prob Score	pI	Ion%	#	Sequence
	YFP_1_02152012-04.4026.4026.3	5.0626	0.459	1	2110.06	2110.06	-2.5	1	7.65561	8.23	0.62	1	-.MREILHIQGGQCGNQIGAK.F
*	YFP_1_02152012-02.6714.6714.3	5.4252	0.5259	1	3200.47	3200.47	-1.5	1	8.93796	4.42	0.465	1	K.FWEVICDEHGIDHTGQYVGDSPLQLER.I
	YFP_1_02152012-04.6490.6490.2	3.1589	0.455	1	2798.34	2798.34	0.3	1	7.74853	9.08	0.586	1	R.SGPFGQIFRPDNFVFGQSGAGNNWAK.G
	YFP_1_02152012-04.6463.6463.3	5.0148	0.3356	1	2798.34	2798.34	-1.4	1	6.56705	9.08	0.515	1	R.SGPFGQIFRPDNFVFGQSGAGNNWAK.G
	YFP_1_02152012-02.7378.7378.3	4.7112	0.4219	1	2101.09	2101.09	-0.9	1	6.66206	4.89	0.68	1	K.GHYTEGAELIDSVLDVVRK.E
	YFP_1_02152012-02.2120.2120.2	2.4971	0.1894	1	1077.53	1077.53	-1.6	1	4.17188	4.72	0.923	1	K.IREEYPDR.M
	YFP_1_02152012-01.3676.3676.2	2.0181	0.0218	0.946	1696.83	1696.83	0.6	17	3.02298	6.56	0.474	1	K.NSSYFVEWIPNNVK.S
U	AT3G25770.1	5	5	0.241	253	27635	7.4	0.00251831	0.741807	| Symbols: AOC2 | allene oxide cyclase 2 | chr3:9406975-9407839 FORWARD LENGTH=253
	Filename	XCorr	DeltCN	Conf%	ObsM+H+	CalcM+H+	PPM	SpR	Prob Score	pI	Ion%	#	Sequence
*	YFP_1_02152012-02.3143.3143.3	2.123	0.175	0.986	1624.84	1624.84	-2.7	1	5.25195	9.08	0.605	1	R.ALSQNGNIENPRPSK.V
*	YFP_1_02152012-02.2766.2766.2	3.2693	0.3371	0.981	1553.8	1553.8	-2.5	1	5.79189	9.08	0.682	1	A.LSQNGNIENPRPSK.V
*	YFP_1_02152012-02.5629.5629.2	4.8869	0.555	1	2156.1	2156.1	1.6	1	9.67492	4.89	0.857	1	K.VQELSVYEINELDRHSPK.I
*	YFP_1_02152012-02.6658.6658.2	2.1054	0.4022	1	2869.52	2869.52	0.9	1	6.24409	4.25	0.581	1	K.GLANDLPLELTGTPVPPSKDIEPAPEAK.A
*	YFP_1_02152012-02.6729.6729.3	3.5268	0.3567	1	2869.52	2869.52	1.4	1	6.34309	4.25	0.478	1	K.GLANDLPLELTGTPVPPSKDIEPAPEAK.A
U	AT1G42970.1	8	8	0.237	447	47660	6.8	0.00228057	0.725838	| Symbols: GAPB | glyceraldehyde-3-phosphate dehydrogenase B subunit | chr1:16127552-16129584 FORWARD LENGTH=447
	Filename	XCorr	DeltCN	Conf%	ObsM+H+	CalcM+H+	PPM	SpR	Prob Score	pI	Ion%	#	Sequence
*	YFP_1_02152012-01.3060.3060.2	2.729	0.3216	1	1289.66	1289.66	-1	1	6.69463	4.14	0.8	1	K.IVDNETISVDGK.L
*	YFP_1_02152012-02.2155.2155.2	2.3862	0.1424	0.997	811.441	811.442	-1.3	1	3.81695	9.08	0.857	1	K.HIQAGASK.V
	YFP_1_02152012-02.655.655.2	3.1095	0.3952	1	1555.69	1555.68	4.4	1	7.60247	7.33	0.762	1	K.GTMTTTHSYTGDQR.L
	YFP_1_02152012-02.682.682.3	2.2933	0.1925	0.993	1555.68	1555.68	-2.8	16	4.66081	7.33	0.525	1	K.GTMTTTHSYTGDQR.L
*	YFP_1_02152012-02.7186.7186.3	4.5143	0.5736	1	1950.13	1950.13	-0.8	1	9.53685	6.56	0.534	1	R.VPTPNVSVVDLVINVEKK.G
*	YFP_1_02152012-02.4694.4694.2	4.9401	0.4747	1	1577.83	1577.83	-1.9	1	8.50297	6.56	0.957	1	K.KGLTAEDVNEAFRK.A
*	YFP_1_02152012-02.4683.4683.3	4.4626	0.486	1	1577.82	1577.83	-3.4	1	8.34961	6.56	0.7	1	K.KGLTAEDVNEAFRK.A
*	YFP_1_02152012-02.7400.7400.3	5.2107	0.5349	1	4489.11	4489.1	2.8	1	9.29987	4.31	0.364	1	R.VVDLAHLVASKWPGAEAVGSGDPLEDFCKTNPADEECKVYD.-
U	AT3G06040.1	4	4	0.237	186	20799	9.6	0.00274036	0.725838	| Symbols: | Ribosomal protein L12/ ATP-dependent Clp protease adaptor protein ClpS family protein | chr3:1824516-1825076 REVERSE LENGTH=186
U	AT3G06040.3	4	4	0.237	186	20799	9.6	0.00274036	0.725838	| Symbols: | Ribosomal protein L12/ ATP-dependent Clp protease adaptor protein ClpS family protein | chr3:1824516-1825076 REVERSE LENGTH=186
U	AT3G06040.2	4	4	0.237	186	20799	9.6	0.00274036	0.725838	| Symbols: | Ribosomal protein L12/ ATP-dependent Clp protease adaptor protein ClpS family protein | chr3:1824516-1825076 REVERSE LENGTH=186
	Filename	XCorr	DeltCN	Conf%	ObsM+H+	CalcM+H+	PPM	SpR	Prob Score	pI	Ion%	#	Sequence
	YFP_1_02152012-02.2996.2996.2	2.4506	0.0828	0.994	922.497	922.499	-2.4	1	3.7748	8.8	0.929	1	K.FNASDKIK.V
	YFP_1_02152012-04.6543.6543.2	2.5911	0.2382	0.999	2414.43	2414.43	1.1	20	5.53536	8.7	0.346	1	R.TFTSLGLKEAKELVEKVPAILK.Q
	YFP_1_02152012-04.6524.6524.3	4.6526	0.4372	1	2414.42	2414.43	-1.2	1	7.45768	8.7	0.415	1	R.TFTSLGLKEAKELVEKVPAILK.Q
	YFP_1_02152012-02.4015.4015.2	3.264	0.3584	1	1529.82	1529.82	0.5	1	5.52398	4.72	0.739	1	K.QGVTKEEANEIIAK.I
U	AT3G47520.1	7	7	0.236	403	42406	8.5	0.00221337	0.721869	| Symbols: MDH | malate dehydrogenase | chr3:17513657-17514868 FORWARD LENGTH=403
	Filename	XCorr	DeltCN	Conf%	ObsM+H+	CalcM+H+	PPM	SpR	Prob Score	pI	Ion%	#	Sequence
*	YFP_1_02152012-04.6551.6551.3	5.0346	0.4286	0.976	2155.28	2155.28	-0.6	1	7.68235	9.68	0.635	1	A.SYKVAVLGAAGGIGQPLSLLIK.M
*	YFP_1_02152012-01.4279.4279.2	2.8601	0.2366	1	1777.1	1777.09	1.6	1	6.70843	9.08	0.469	1	K.VAVLGAAGGIGQPLSLLIK.M
*	YFP_1_02152012-04.4789.4789.2	4.9555	0.3787	1	2046.08	2046.08	2.3	1	6.19978	8.8	0.552	1	R.KPGMTRDDLFNINANIVK.T
*	YFP_1_02152012-04.4781.4781.3	3.6748	0.1919	1	2046.08	2046.08	-0.7	1	4.09247	8.8	0.545	1	R.KPGMTRDDLFNINANIVK.T
*	YFP_1_02152012-02.7832.7832.2	4.958	0.5547	1	2340.4	2340.39	2.6	1	9.56118	5.63	0.647	1	K.LIDVDVPVIGGHAGITILPLLSK.T
*	YFP_1_02152012-02.6151.6151.2	4.6465	0.5599	1	2106.07	2106.07	-1.7	1	10.5586	4.4	0.862	1	K.TKPSVNFTDEEIQELTVR.I
*	YFP_1_02152012-02.4100.4100.2	2.6995	0.2883	0.963	1388.76	1388.75	1.2	1	5.27422	8.8	0.65	1	K.ASIDKGVAFANKPA.A
U	AT4G26910.1	8	8	0.235	464	50059	9.1	0.00219701	0.717908	| Symbols: | Dihydrolipoamide succinyltransferase | chr4:13520127-13522889 REVERSE LENGTH=464
U	AT4G26910.3	8	8	0.299	365	39703	7.5	0.00279291	0.990673	| Symbols: | Dihydrolipoamide succinyltransferase | chr4:13520127-13522055 REVERSE LENGTH=365
U	AT4G26910.2	8	8	0.235	463	49988	9.1	0.00220176	0.717908	| Symbols: | Dihydrolipoamide succinyltransferase | chr4:13520127-13522889 REVERSE LENGTH=463
	Filename	XCorr	DeltCN	Conf%	ObsM+H+	CalcM+H+	PPM	SpR	Prob Score	pI	Ion%	#	Sequence
	YFP_1_02152012-04.4101.4101.4	5.4215	0.4425	1	4205.2	4205.19	0.8	1	7.54804	6.78	0.343	1	K.VAIISKSEDTASQVTPSQKIPETTDTKPSPPAEDKQKPR.V
	YFP_1_02152012-03.1319.1319.3	4.6016	0.569	1	3593.79	3593.79	0.4	1	9.35453	5.11	0.432	1	K.SEDTASQVTPSQKIPETTDTKPSPPAEDKQKPR.V
	YFP_1_02152012-02.7721.7721.3	5.5704	0.4293	1	2774.37	2774.37	0.1	1	7.3346	4.72	0.415	1	R.LKDSQNTFALLTTFNEVDMTNLMK.L
	YFP_1_02152012-01.4474.4474.2	2.2652	0.1764	0.995	965.548	965.549	-0.3	1	4.34446	9.08	1	1	K.LGLMSGFIK.A
	YFP_1_02152012-02.7150.7150.3	4.9423	0.3855	1	2080.07	2080.07	-2.3	1	6.75069	6.56	0.74	1	R.GADKMNFAEIEKTINSLAK.K
	YFP_1_02152012-02.4778.4778.2	2.2162	0.0847	0.985	1053.58	1053.58	-1.3	2	4.18047	9.08	0.846	1	R.EAVYFLRR.V
	YFP_1_02152012-03.1381.1381.2	1.8718	0.2851	0.994	1340.73	1340.73	0.7	1	4.56773	6.56	0.333	1	R.RVKDVVEDPQR.L
	YFP_1_02152012-02.2140.2140.2	2.9614	0.3398	1	1184.63	1184.63	-0.7	1	5.56104	4.72	0.824	1	R.VKDVVEDPQR.L
U	AT2G30790.1	3	3	0.232	125	13443	6.1	0.00305824	0.706082	| Symbols: PSBP-2 | photosystem II subunit P-2 | chr2:13119047-13119596 REVERSE LENGTH=125
	Filename	XCorr	DeltCN	Conf%	ObsM+H+	CalcM+H+	PPM	SpR	Prob Score	pI	Ion%	#	Sequence
*	YFP_1_02152012-02.2713.2713.2	1.4614	0.0369	0.914	933.506	933.507	-1.4	8	3.04945	8.8	0.692	1	-.MITPTDKK.S
	YFP_1_02152012-02.3866.3866.2	5.2966	0.5376	1	2069.02	2069.03	-0.6	1	8.59803	5.8	0.742	1	R.TADGDEGGKHQLITATVNGGK.L
	YFP_1_02152012-02.3870.3870.3	3.5136	0.3505	1	2069.02	2069.03	-0.7	1	5.83669	5.8	0.536	1	R.TADGDEGGKHQLITATVNGGK.L
U	AT4G35090.1	6	6	0.23	492	56931	7.1	0.00155398	0.698244	| Symbols: CAT2 | catalase 2 | chr4:16700937-16703215 REVERSE LENGTH=492
	Filename	XCorr	DeltCN	Conf%	ObsM+H+	CalcM+H+	PPM	SpR	Prob Score	pI	Ion%	#	Sequence
	YFP_1_02152012-04.6420.6420.3	2.1016	0.1117	0.937	3022.62	3022.61	1.7	41	3.91989	5.08	0.213	1	R.GPILLEDYHLVEKLANFDRERIPER.V
	YFP_1_02152012-04.6664.6664.2	2.0801	0.2604	0.994	3359.72	3359.72	-0.1	1	5.14177	5.8	0.444	1	K.GFFEVTHDISNLTCADFLRAPGVQTPVIVR.F
	YFP_1_02152012-01.4074.4074.2	3.7347	0.5055	1	1984.99	1984.99	1.1	1	8.08195	4.46	0.607	1	R.EGNFDLVGNNFPVFFIR.D
	YFP_1_02152012-02.4016.4016.2	5.2213	0.3837	1	1862.91	1862.91	1.4	1	7.65137	4.89	0.846	1	R.CIIEKENNFKEPGER.Y
	YFP_1_02152012-02.2579.2579.2	1.6139	0.1398	0.955	1163.58	1163.58	-1.2	2	3.23455	6.56	0.857	1	R.TFTPERQER.F
	YFP_1_02152012-02.6839.6839.2	6.0902	0.552	1	1997.01	1997.01	-0.4	1	10.326	8.64	1	1	R.SIWISYWSQADKSLGQK.L
U	AT5G62690.1	6	6	0.22	450	50734	4.8	0.00169902	0.659587	| Symbols: TUB2 | tubulin beta chain 2 | chr5:25181560-25183501 FORWARD LENGTH=450
U	AT5G62700.1	6	6	0.22	450	50734	4.8	0.00169902	0.659587	| Symbols: TUB3 | tubulin beta chain 3 | chr5:25184501-25186426 FORWARD LENGTH=450
	Filename	XCorr	DeltCN	Conf%	ObsM+H+	CalcM+H+	PPM	SpR	Prob Score	pI	Ion%	#	Sequence
	YFP_1_02152012-04.4026.4026.3	5.0626	0.459	1	2110.06	2110.06	-2.5	1	7.65561	8.23	0.62	1	-.MREILHIQGGQCGNQIGAK.F
	YFP_1_02152012-02.6541.6541.3	3.5693	0.2642	1	3150.46	3150.46	0.5	1	6.42004	4.42	0.365	1	K.FWEVVCAEHGIDPTGRYTGDSDLQLER.I
	YFP_1_02152012-02.7378.7378.3	4.7112	0.4219	1	2101.09	2101.09	-0.9	1	6.66206	4.89	0.68	1	K.GHYTEGAELIDSVLDVVRK.E
	YFP_1_02152012-02.2120.2120.2	2.4971	0.1894	1	1077.53	1077.53	-1.6	1	4.17188	4.72	0.923	1	K.IREEYPDR.M
	YFP_1_02152012-04.6184.6184.2	1.8083	0.1585	0.957	2443.22	2443.21	1.9	9	4.01705	6.56	0.346	1	K.IREEYPDRMMLTFSVFPSPK.V
	YFP_1_02152012-01.3676.3676.2	2.0181	0.0218	0.946	1696.83	1696.83	0.6	17	3.02298	6.56	0.474	1	K.NSSYFVEWIPNNVK.S
U	AT4G37910.1	15	16	0.216	682	73075	5.6	0.00298948	0.644372	| Symbols: mtHsc70-1 | mitochondrial heat shock protein 70-1 | chr4:17825368-17828099 REVERSE LENGTH=682
	Filename	XCorr	DeltCN	Conf%	ObsM+H+	CalcM+H+	PPM	SpR	Prob Score	pI	Ion%	#	Sequence
*	YFP_1_02152012-04.4576.4576.2	6.2754	0.5551	1	2297.27	2297.26	2.2	1	9.97253	9.98	0.812	1	R.TTPSVVAMNQKGELLVGTPAKR.Q
*	YFP_1_02152012-04.4553.4553.3	2.2682	0.2144	0.992	2297.26	2297.26	-0.9	4	4.60254	9.98	0.348	1	R.TTPSVVAMNQKGELLVGTPAKR.Q
*	YFP_1_02152012-02.4741.4741.2	3.4118	0.4945	1	1633.87	1633.87	1.2	1	8.61918	10.99	0.792	2	R.QAVTNPTNTIFGSKR.L
*	YFP_1_02152012-02.2254.2254.2	2.0422	0.1653	0.987	1134.55	1134.55	-1.7	7	4.71337	6.56	0.667	1	R.RFDDPQTQK.E
*	YFP_1_02152012-02.2741.2741.2	3.3338	0.3536	1	1522.73	1522.73	-0.8	1	6.15908	6.56	0.75	1	R.RFDDPQTQKEMK.M
	YFP_1_02152012-02.4008.4008.2	3.543	0.3524	1	1240.62	1240.62	-1.3	1	6.57398	6.56	1	1	K.MKETAEAYLGK.S
	YFP_1_02152012-02.4014.4014.3	3.2113	0.2874	1	1240.62	1240.62	-1	1	5.35477	6.56	0.758	1	K.MKETAEAYLGK.S
*	YFP_1_02152012-02.4021.4021.2	2.3009	0.0162	0.974	964.545	964.546	-1.2	1	2.75221	8.8	0.867	1	R.SKFEGLVGK.L
*	YFP_1_02152012-04.6241.6241.3	2.599	0.1792	0.992	3346.69	3346.69	0.1	1	4.18032	6.34	0.359	1	R.TRSPCQNCLKDAGVTIKEVDEVLLVGGMTR.V
*	YFP_1_02152012-02.2946.2946.2	3.2979	0.292	1	1473.8	1473.8	-0.7	1	6.93691	8.8	0.81	1	K.DKATGKEQNITIR.S
*	YFP_1_02152012-02.2977.2977.3	2.7344	0.3076	1	1473.8	1473.8	-2	1	5.42709	8.8	0.744	1	K.DKATGKEQNITIR.S
*	YFP_1_02152012-02.3050.3050.2	2.6565	0.1649	0.997	1230.68	1230.68	-1.3	4	3.88048	9.08	0.706	1	K.ATGKEQNITIR.S
*	YFP_1_02152012-02.2874.2874.2	4.734	0.5049	1	1888.98	1888.98	0.1	1	8.11044	6.34	0.778	1	R.MVKEAELNAQKDQEKK.Q
*	YFP_1_02152012-01.3059.3059.2	2.6349	0.2295	1	1327.64	1327.64	-0.6	1	6.26954	4.46	0.95	1	R.NSADTTIYSVEK.S
*	YFP_1_02152012-02.2292.2292.2	2.3916	0.3313	1	801.39	801.392	-2.4	1	5.38184	7.33	0.818	1	K.IGEHMSK.G
U	AT1G56410.1	25	39	0.214	617	68357	5.4	0.00805452	0.636817	| Symbols: ERD2, HSP70T-1 | heat shock protein 70 (Hsp 70) family protein | chr1:21117147-21119241 FORWARD LENGTH=617
	Filename	XCorr	DeltCN	Conf%	ObsM+H+	CalcM+H+	PPM	SpR	Prob Score	pI	Ion%	#	Sequence
	YFP_1_02152012-01.3144.3144.2	2.4092	0.4401	1	1473.68	1473.69	-1.1	1	7.7362	4.46	0.8	1	R.TTPSYVAFTDSER.L
	YFP_1_02152012-02.6444.6444.2	4.8094	0.5016	1	2142.08	2142.07	4	1	7.87671	4.72	0.484	1	R.TTPSYVAFTDSERLIGDAAK.N
	YFP_1_02152012-02.7374.7374.3	6.8564	0.6638	1	3770.87	3770.87	-0.1	1	11.698	4.89	0.512	1	R.TTPSYVAFTDSERLIGDAAKNQVAMNPVNTVFDAK.R
	YFP_1_02152012-02.6250.6250.2	6.4179	0.6162	1	2316.2	2316.2	-2.5	1	10.6482	6.56	0.833	1	R.LIGDAAKNQVAMNPVNTVFDAK.R
	YFP_1_02152012-02.6298.6298.3	2.8591	0.22	0.999	2316.19	2316.2	-3.2	1	4.56211	6.56	0.471	1	R.LIGDAAKNQVAMNPVNTVFDAK.R
	YFP_1_02152012-01.3612.3612.2	5.0585	0.4724	1	1647.82	1647.82	-0.1	1	8.56004	6.56	0.917	1	K.NQVAMNPVNTVFDAK.R
	YFP_1_02152012-01.3650.3650.2	3.4107	0.4714	1	1680.83	1680.83	-0.2	1	7.13716	6.56	0.833	2	K.NAVVTVPAYFNDSQR.Q
	YFP_1_02152012-01.3470.3470.2	3.814	0.4119	1	1659.89	1659.9	-1.4	1	7.62794	4.46	0.815	2	R.IINEPTAAAIAYGLDK.K
	YFP_1_02152012-02.5740.5740.2	5.434	0.4914	1	1787.99	1787.99	-0.3	1	8.14689	6.56	0.963	1	R.IINEPTAAAIAYGLDKK.A
	YFP_1_02152012-02.5729.5729.3	2.1204	0.0974	0.943	1787.99	1787.99	-2	56	4.25689	6.56	0.392	1	R.IINEPTAAAIAYGLDKK.A
	YFP_1_02152012-02.224.224.2	4.7003	0.4984	1	1675.74	1675.73	7.5	1	8.10385	4.4	0.692	4	K.ATAGDTHLGGEDFDNR.M
	YFP_1_02152012-02.160.160.3	3.2485	0.4911	1	1675.72	1675.73	-3.9	1	8.05838	4.4	0.6	5	K.ATAGDTHLGGEDFDNR.M
	YFP_1_02152012-02.6579.6579.2	4.8362	0.578	1	2935.34	2935.34	-1.2	1	9.07947	4.98	0.84	1	K.ATAGDTHLGGEDFDNRMVNHFVQEFK.R
	YFP_1_02152012-02.6561.6561.3	3.8049	0.4511	1	2935.34	2935.34	-0.9	1	7.82701	4.98	0.459	1	K.ATAGDTHLGGEDFDNRMVNHFVQEFK.R
	YFP_1_02152012-02.6558.6558.4	4.0227	0.5003	1	2935.34	2935.34	-2.4	1	7.20686	4.98	0.436	1	K.ATAGDTHLGGEDFDNRMVNHFVQEFK.R
	YFP_1_02152012-02.4961.4961.2	3.5957	0.4432	1	1278.63	1278.63	-3.1	1	7.77796	7.33	1	2	R.MVNHFVQEFK.R
	YFP_1_02152012-02.5107.5107.3	2.969	0.4123	1	1278.63	1278.63	-1.8	1	6.95579	7.33	0.667	2	R.MVNHFVQEFK.R
	YFP_1_02152012-04.3820.3820.2	3.8566	0.3971	1	1434.73	1434.73	-1.8	1	6.90306	9.08	1	3	R.MVNHFVQEFKR.K
	YFP_1_02152012-04.4053.4053.3	2.9314	0.3204	1	1434.73	1434.73	-3	1	7.03158	9.08	0.833	2	R.MVNHFVQEFKR.K
	YFP_1_02152012-01.4086.4086.2	4.294	0.3868	1	1436.75	1436.75	-0.2	1	6.82703	6.56	1	1	K.VQQLLQDFFNGK.E
	YFP_1_02152012-02.6895.6895.3	3.1375	0.3282	1	1967	1967.01	-1.2	1	5.8785	6.56	0.562	1	K.VQQLLQDFFNGKELCK.S
	YFP_1_02152012-02.2632.2632.2	1.7927	0.1346	0.967	1125.56	1125.56	-1.2	3	3.19098	6.56	0.571	1	K.MVQEAEKYK.S
	YFP_1_02152012-02.2261.2261.2	3.777	0.4391	1	1979.9	1979.9	-0.8	1	7.44153	4.71	0.625	1	K.MVQEAEKYKSEDEEHK.K
	YFP_1_02152012-02.2302.2302.2	4.0791	0.5083	1	2108	2108	0.2	1	8.15476	5.08	0.6	1	K.MVQEAEKYKSEDEEHKK.K
	YFP_1_02152012-02.2041.2041.2	1.4433	0.0842	0.921	1556.79	1556.79	0	1	3.81354	5.85	0.389	1	K.SEDEEHKKKVEAK.N
U	AT1G55090.1	11	11	0.206	725	80901	5.8	0.00193337	0.606941	| Symbols: | carbon-nitrogen hydrolase family protein | chr1:20554857-20558188 FORWARD LENGTH=725
	Filename	XCorr	DeltCN	Conf%	ObsM+H+	CalcM+H+	PPM	SpR	Prob Score	pI	Ion%	#	Sequence
*	YFP_1_02152012-02.7445.7445.3	2.5353	0.3324	1	2514.16	2514.16	1	1	5.66421	6.56	0.397	1	K.VATCNLNQWAMDFESNMKNIK.A
*	YFP_1_02152012-03.2360.2360.2	1.6955	0.0049	0.927	1513.68	1513.68	-0.6	12	2.89853	8.63	0.444	1	R.YNCQVLCMNRR.I
*	YFP_1_02152012-03.2358.2358.3	1.8481	0.3418	1	1513.68	1513.68	-2.1	1	5.36314	8.63	0.529	1	R.YNCQVLCMNRR.I
*	YFP_1_02152012-02.7675.7675.3	3.5738	0.2297	1	2558.3	2558.3	-0.3	1	5.04382	4.03	0.452	1	K.QREELEEFQLPIEISEALEQK.S
*	YFP_1_02152012-01.3782.3782.2	1.9719	0.2184	0.993	974.508	974.509	-0.6	16	3.82089	8.26	0.667	1	K.VSSVAVPCR.L
*	YFP_1_02152012-02.2123.2123.2	4.8819	0.4717	1	1643.83	1643.83	-1	1	9.76916	4.89	0.875	1	K.EIAKGDEQVKADANR.I
*	YFP_1_02152012-02.2129.2129.3	2.8463	0.3637	1	1643.83	1643.83	-2.2	1	6.80132	4.89	0.591	1	K.EIAKGDEQVKADANR.I
*	YFP_1_02152012-02.5362.5362.2	7.5032	0.609	1	2147.08	2147.08	-1.9	1	12.7892	6.56	0.97	1	R.YKVDGGSNAENLGLQNIQAR.M
*	YFP_1_02152012-02.5359.5359.3	5.2908	0.3852	1	2147.08	2147.08	-0.7	1	6.80419	6.56	0.649	1	R.YKVDGGSNAENLGLQNIQAR.M
*	YFP_1_02152012-02.4663.4663.2	2.2774	0.3656	1	1170.67	1170.67	-1.6	1	6.95893	6.56	0.944	1	K.LSPAEVAEKVK.Y
*	YFP_1_02152012-02.7063.7063.3	3.033	0.4093	1	4158	4158	-0.2	1	6.59932	3.89	0.351	1	K.KIDEIVDSLNGDSVAFPEEEANSNKEIGVVAANSGDPSAGL.-
U	AT1G23410.1	3	6	0.205	156	17672	9.8	0.00490103	0.603245	| Symbols: | Ribosomal protein S27a / Ubiquitin family protein | chr1:8314940-8315410 FORWARD LENGTH=156
U	AT5G37640.1	3	6	0.106	322	36257	6.2	0.00237441	0.276439	| Symbols: UBQ9 | ubiquitin 9 | chr5:14952782-14953750 REVERSE LENGTH=322
U	AT5G20620.1	3	6	0.084	382	42786	7.6	0.00200147	0.213389	| Symbols: UBQ4 | ubiquitin 4 | chr5:6973315-6974463 REVERSE LENGTH=382
U	AT5G03240.3	3	6	0.105	306	34279	7.5	0.00249856	0.273503	| Symbols: UBQ3 | polyubiquitin 3 | chr5:771976-772896 REVERSE LENGTH=306
U	AT5G03240.2	3	6	0.105	306	34279	7.5	0.00249856	0.273503	| Symbols: UBQ3 | polyubiquitin 3 | chr5:771976-772896 REVERSE LENGTH=306
U	AT5G03240.1	3	6	0.105	306	34279	7.5	0.00249856	0.273503	| Symbols: UBQ3 | polyubiquitin 3 | chr5:771976-772896 REVERSE LENGTH=306
U	AT4G05320.6	3	6	0.084	381	42699	7.6	0.00200672	0.213389	| Symbols: UBQ10 | polyubiquitin 10 | chr4:2718559-2719932 FORWARD LENGTH=381
U	AT4G05320.5	3	6	0.105	305	34192	7.5	0.00250675	0.273503	| Symbols: UBQ10 | polyubiquitin 10 | chr4:2718559-2719932 FORWARD LENGTH=305
U	AT4G05320.4	3	6	0.07	457	51206	7.6	0.001673	0.174898	| Symbols: UBQ10 | polyubiquitin 10 | chr4:2718559-2719932 FORWARD LENGTH=457
U	AT4G05320.3	3	6	0.084	381	42699	7.6	0.00200672	0.213389	| Symbols: UBQ10 | polyubiquitin 10 | chr4:2718787-2719932 FORWARD LENGTH=381
U	AT4G05320.2	3	9	0.07	457	51206	7.6	0.0025095	0.174898	| Symbols: UBQ10 | polyubiquitin 10 | chr4:2718559-2719932 FORWARD LENGTH=457
U	AT4G05320.1	3	6	0.084	381	42699	7.6	0.00200672	0.213389	| Symbols: UBQ10 | polyubiquitin 10 | chr4:2718559-2719932 FORWARD LENGTH=381
U	AT4G05050.4	3	6	0.209	153	17179	7.4	0.00499712	0.61808	| Symbols: UBQ11 | ubiquitin 11 | chr4:2588271-2588960 REVERSE LENGTH=153
U	AT4G05050.3	3	6	0.14	229	25685	7.5	0.00333869	0.380384	| Symbols: UBQ11 | ubiquitin 11 | chr4:2588271-2588960 REVERSE LENGTH=229
U	AT4G05050.2	3	6	0.14	229	25685	7.5	0.00333869	0.380384	| Symbols: UBQ11 | ubiquitin 11 | chr4:2588271-2588960 REVERSE LENGTH=229
U	AT4G05050.1	3	6	0.14	229	25685	7.5	0.00333869	0.380384	| Symbols: UBQ11 | ubiquitin 11 | chr4:2588271-2588960 REVERSE LENGTH=229
U	AT4G02890.4	3	6	0.105	305	34192	7.5	0.00250675	0.273503	| Symbols: UBQ14 | Ubiquitin family protein | chr4:1278747-1279664 REVERSE LENGTH=305
U	AT4G02890.3	3	6	0.105	305	34192	7.5	0.00250675	0.273503	| Symbols: UBQ14 | Ubiquitin family protein | chr4:1278747-1279664 REVERSE LENGTH=305
U	AT4G02890.2	3	6	0.14	229	25685	7.5	0.00333869	0.380384	| Symbols: UBQ14 | Ubiquitin family protein | chr4:1278747-1279664 REVERSE LENGTH=229
U	AT4G02890.1	3	6	0.14	229	25685	7.5	0.00333869	0.380384	| Symbols: UBQ14 | Ubiquitin family protein | chr4:1278747-1279664 REVERSE LENGTH=229
U	AT3G62250.1	3	6	0.204	157	17797	9.8	0.00486981	0.599558	| Symbols: UBQ5 | ubiquitin 5 | chr3:23037138-23037611 FORWARD LENGTH=157
U	AT3G52590.1	3	6	0.25	128	14733	9.9	0.00597312	0.778279	| Symbols: UBQ1, EMB2167, ERD16, HAP4 | ubiquitin extension protein 1 | chr3:19505668-19506681 FORWARD LENGTH=128
U	AT2G47110.2	3	6	0.204	157	17812	9.8	0.00486981	0.599558	| Symbols: UBQ6 | ubiquitin 6 | chr2:19344701-19345174 FORWARD LENGTH=157
U	AT2G47110.1	3	6	0.204	157	17812	9.8	0.00486981	0.599558	| Symbols: UBQ6 | ubiquitin 6 | chr2:19344701-19345174 FORWARD LENGTH=157
U	AT2G36170.1	3	6	0.25	128	14733	9.9	0.00597312	0.778279	| Symbols: | Ubiquitin supergroup;Ribosomal protein L40e | chr2:15172153-15173046 FORWARD LENGTH=128
U	AT2G35635.1	3	6	0.208	154	17150	6	0.00496467	0.614359	| Symbols: UBQ7, RUB2 | ubiquitin 7 | chr2:14981044-14981943 FORWARD LENGTH=154
U	AT1G65350.1	3	6	0.1	319	35398	8.2	0.00239674	0.258925	| Symbols: UBQ13 | ubiquitin 13 | chr1:24272518-24277275 REVERSE LENGTH=319
U	AT1G55060.1	3	6	0.148	230	25843	6.7	0.00332417	0.406048	| Symbols: UBQ12 | ubiquitin 12 | chr1:20549533-20550225 FORWARD LENGTH=230
U	AT1G31340.1	3	5	0.205	156	17397	6	0.00408419	0.603245	| Symbols: RUB1, NEDD8, ATRUB1 | related to ubiquitin 1 | chr1:11218076-11219417 REVERSE LENGTH=156
	Filename	XCorr	DeltCN	Conf%	ObsM+H+	CalcM+H+	PPM	SpR	Prob Score	pI	Ion%	#	Sequence
	YFP_1_02152012-02.5118.5118.3	3.6556	0.3609	0.986	2091.12	2091.12	0.2	1	5.73915	4.89	0.519	1	G.KTITLEVESSDTIDNVKAK.I
	YFP_1_02152012-02.2182.2182.2	3.7809	0.3159	1	1722.91	1722.91	-0.4	1	6.58572	6.56	0.667	2	K.AKIQDKEGIPPDQQR.L
	YFP_1_02152012-02.2105.2105.2	3.3604	0.4543	1	1523.78	1523.78	-0.4	1	7.48552	4.72	0.905	3	K.IQDKEGIPPDQQR.L
U	AT4G35090.2	5	5	0.203	474	54995	6.8	0.00134416	0.595879	| Symbols: CAT2 | catalase 2 | chr4:16701105-16703215 REVERSE LENGTH=474
	Filename	XCorr	DeltCN	Conf%	ObsM+H+	CalcM+H+	PPM	SpR	Prob Score	pI	Ion%	#	Sequence
	YFP_1_02152012-04.6420.6420.3	2.1016	0.1117	0.937	3022.62	3022.61	1.7	41	3.91989	5.08	0.213	1	R.GPILLEDYHLVEKLANFDRERIPER.V
	YFP_1_02152012-04.6664.6664.2	2.0801	0.2604	0.994	3359.72	3359.72	-0.1	1	5.14177	5.8	0.444	1	K.GFFEVTHDISNLTCADFLRAPGVQTPVIVR.F
	YFP_1_02152012-01.4074.4074.2	3.7347	0.5055	1	1984.99	1984.99	1.1	1	8.08195	4.46	0.607	1	R.EGNFDLVGNNFPVFFIR.D
	YFP_1_02152012-02.4016.4016.2	5.2213	0.3837	1	1862.91	1862.91	1.4	1	7.65137	4.89	0.846	1	R.CIIEKENNFKEPGER.Y
	YFP_1_02152012-02.2579.2579.2	1.6139	0.1398	0.955	1163.58	1163.58	-1.2	2	3.23455	6.56	0.857	1	R.TFTPERQER.F
U	AT5G66570.1	3	3	0.202	332	35142	5.7	0.00115145	0.592209	| Symbols: PSBO-1, OEE1, OEE33, OE33, PSBO1, MSP-1 | PS II oxygen-evolving complex 1 | chr5:26568744-26570124 FORWARD LENGTH=332
	Filename	XCorr	DeltCN	Conf%	ObsM+H+	CalcM+H+	PPM	SpR	Prob Score	pI	Ion%	#	Sequence
	YFP_1_02152012-02.3763.3763.2	2.898	0.0649	0.996	1252.65	1252.65	-1.3	1	4.37606	6.56	0.938	1	K.RLTYDEIQSK.T
*	YFP_1_02152012-04.4280.4280.3	3.1764	0.2994	1	3004.45	3004.45	1.2	2	5.712	8.94	0.386	1	K.GTGTANQCPTIDGGSETFSFKPGKYAGKK.F
	YFP_1_02152012-02.6705.6705.3	3.9295	0.3949	1	2928.51	2928.52	-2.4	1	5.31105	4.57	0.536	1	K.SKPETGEVIGVFESLQPSDTDLGAKVPK.D
U	AT5G38410.1	2	2	0.199	181	20284	8	0.00140803	0.581248	| Symbols: | Ribulose bisphosphate carboxylase (small chain) family protein | chr5:15377501-15378306 REVERSE LENGTH=181
U	AT5G38420.1	2	2	0.199	181	20350	7.7	0.00140803	0.581248	| Symbols: | Ribulose bisphosphate carboxylase (small chain) family protein | chr5:15381203-15381978 REVERSE LENGTH=181
	Filename	XCorr	DeltCN	Conf%	ObsM+H+	CalcM+H+	PPM	SpR	Prob Score	pI	Ion%	#	Sequence
	YFP_1_02152012-04.6245.6245.3	3.1103	0.2151	1	2323.13	2323.13	-1.7	1	5.20542	5.8	0.426	1	R.NKWIPCVEFELEHGFVYR.E
	YFP_1_02152012-01.3759.3759.2	2.1694	0.0793	0.963	2086.04	2086.03	1.9	1	4.05878	6.56	0.464	1	R.QVQCISFIAYKPPSFTEA.-
U	contaminant_UBIQUITIN08	2	5	0.197	76	8565	7.2	0.00838333	0.573983	no description
	Filename	XCorr	DeltCN	Conf%	ObsM+H+	CalcM+H+	PPM	SpR	Prob Score	pI	Ion%	#	Sequence
	YFP_1_02152012-02.2182.2182.2	3.7809	0.3159	1	1722.91	1722.91	-0.4	1	6.58572	6.56	0.667	2	K.AKIQDKEGIPPDQQR.L
	YFP_1_02152012-02.2105.2105.2	3.3604	0.4543	1	1523.78	1523.78	-0.4	1	7.48552	4.72	0.905	3	K.IQDKEGIPPDQQR.L
U	AT3G24503.1	6	6	0.196	501	54360	5.7	0.00152607	0.570363	| Symbols: ALDH2C4, ALDH1A, REF1 | aldehyde dehydrogenase 2C4 | chr3:8919732-8923029 REVERSE LENGTH=501
	Filename	XCorr	DeltCN	Conf%	ObsM+H+	CalcM+H+	PPM	SpR	Prob Score	pI	Ion%	#	Sequence
*	YFP_1_02152012-02.7000.7000.3	2.7287	0.2193	0.999	2440.25	2440.25	-0.4	5	4.2738	4.72	0.353	1	K.LFINGQFIDAASGKTFETIDPR.N
*	YFP_1_02152012-02.4706.4706.2	3.2515	0.3851	1	1318.65	1318.65	-1.2	1	7.16395	7.33	0.85	1	K.YADIPATAGHFR.Y
*	YFP_1_02152012-02.4716.4716.3	2.6205	0.4422	1	1318.65	1318.65	-3.5	1	7.94535	7.33	0.684	1	K.YADIPATAGHFR.Y
*	YFP_1_02152012-02.3347.3347.3	3.2644	0.341	1	1587.81	1587.81	-2	1	6.51215	7.25	0.578	1	R.YNAGAADKIHGETLK.M
*	YFP_1_02152012-04.6269.6269.3	2.4618	0.1921	0.992	3249.66	3249.65	4.4	1	4.1616	8.26	0.325	1	K.VAPAMAAGCTMVVKPAEQTSLSALFYAHLSK.E
*	YFP_1_02152012-02.6827.6827.3	3.5899	0.3921	1	2122.18	2122.18	-1.6	1	6.23897	4.89	0.558	1	R.VFVQEGIYDKVVEKLVEK.A
U	AT2G37620.1	7	7	0.196	377	41798	5.5	0.00236601	0.570363	| Symbols: ACT1, AAc1 | actin 1 | chr2:15779761-15781241 FORWARD LENGTH=377
U	AT3G53750.1	7	7	0.196	377	41798	5.5	0.00236601	0.570363	| Symbols: ACT3 | actin 3 | chr3:19915924-19917371 FORWARD LENGTH=377
U	AT2G37620.2	7	7	0.196	377	41798	5.5	0.00236601	0.570363	| Symbols: ACT1, AAc1 | actin 1 | chr2:15779761-15781241 FORWARD LENGTH=377
	Filename	XCorr	DeltCN	Conf%	ObsM+H+	CalcM+H+	PPM	SpR	Prob Score	pI	Ion%	#	Sequence
	YFP_1_02152012-04.4608.4608.2	2.6329	0.3258	1	1198.7	1198.71	-0.9	1	6.07691	12	0.882	1	R.AVFPSIVGRPR.H
	YFP_1_02152012-03.2345.2345.3	5.5021	0.5706	1	2464.18	2464.17	4.2	1	10.0079	7.33	0.576	1	R.HTGVMVGMGQKDAYVGDEAQSKR.G
	YFP_1_02152012-03.2342.2342.4	6.5517	0.555	1	2464.18	2464.17	3.9	1	10.3598	7.33	0.562	1	R.HTGVMVGMGQKDAYVGDEAQSKR.G
	YFP_1_02152012-02.5723.5723.3	2.3222	0.1328	0.973	1968.08	1968.08	-0.5	9	4.59756	4.72	0.442	1	R.VAPEEHPILLTEAPLNPK.A
	YFP_1_02152012-02.4758.4758.3	3.2494	0.1283	0.999	1493.77	1493.77	-2.1	1	3.88396	8.8	0.692	1	R.MSKEITALAPSSMK.I
	YFP_1_02152012-02.2479.2479.2	2.0426	0.2296	0.996	895.533	895.536	-2.8	1	5.26391	9.08	0.923	1	K.VVAPPERK.Y
	YFP_1_02152012-03.1287.1287.2	1.6978	0.3035	0.994	895.535	895.536	-0.8	1	4.74724	9.08	0.75	1	K.VVAPPERK.Y
U	AT4G20890.1	6	6	0.194	444	49658	4.8	0.00172198	0.563148	| Symbols: TUB9 | tubulin beta-9 chain | chr4:11182218-11183840 FORWARD LENGTH=444
	Filename	XCorr	DeltCN	Conf%	ObsM+H+	CalcM+H+	PPM	SpR	Prob Score	pI	Ion%	#	Sequence
	YFP_1_02152012-04.4026.4026.3	5.0626	0.459	1	2110.06	2110.06	-2.5	1	7.65561	8.23	0.62	1	-.MREILHIQGGQCGNQIGAK.F
	YFP_1_02152012-04.6490.6490.2	3.1589	0.455	1	2798.34	2798.34	0.3	1	7.74853	9.08	0.586	1	R.SGPFGQIFRPDNFVFGQSGAGNNWAK.G
	YFP_1_02152012-04.6463.6463.3	5.0148	0.3356	1	2798.34	2798.34	-1.4	1	6.56705	9.08	0.515	1	R.SGPFGQIFRPDNFVFGQSGAGNNWAK.G
	YFP_1_02152012-02.7378.7378.3	4.7112	0.4219	1	2101.09	2101.09	-0.9	1	6.66206	4.89	0.68	1	K.GHYTEGAELIDSVLDVVRK.E
	YFP_1_02152012-02.2120.2120.2	2.4971	0.1894	1	1077.53	1077.53	-1.6	1	4.17188	4.72	0.923	1	K.IREEYPDR.M
	YFP_1_02152012-01.3676.3676.2	2.0181	0.0218	0.946	1696.83	1696.83	0.6	17	3.02298	6.56	0.474	1	K.NSSYFVEWIPNNVK.S
U	AT1G67090.1	2	2	0.194	180	20216	7.7	0.00141585	0.563148	| Symbols: RBCS1A | ribulose bisphosphate carboxylase small chain 1A | chr1:25048465-25049249 REVERSE LENGTH=180
	Filename	XCorr	DeltCN	Conf%	ObsM+H+	CalcM+H+	PPM	SpR	Prob Score	pI	Ion%	#	Sequence
	YFP_1_02152012-04.6245.6245.3	3.1103	0.2151	1	2323.13	2323.13	-1.7	1	5.20542	5.8	0.426	1	R.NKWIPCVEFELEHGFVYR.E
*	YFP_1_02152012-01.3728.3728.2	2.868	0.1477	0.997	1942.97	1942.97	0.3	1	4.89075	8.26	0.6	1	R.QVQCISFIAYKPPSFTG.-
U	contaminant_KERATIN22	15	15	0.192	645	65865	8	0.00296341	0.555966	no description
	Filename	XCorr	DeltCN	Conf%	ObsM+H+	CalcM+H+	PPM	SpR	Prob Score	pI	Ion%	#	Sequence
	YFP_1_02152012-03.1330.1330.2	2.3056	0.0784	0.979	1571.85	1571.85	1.2	2	3.88213	8.8	0.619	1	K.AQEREQIKTLNNK.F
	YFP_1_02152012-02.2544.2544.2	2.4178	0.0583	0.986	1087.61	1087.61	-1.7	1	3.32838	8.8	0.929	1	R.EQIKTLNNK.F
	YFP_1_02152012-04.4806.4806.3	4.635	0.3925	1	2151.19	2151.19	-2.4	1	7.69531	9.68	0.531	1	R.EQIKTLNNKFASFIDKVR.F
	YFP_1_02152012-04.4760.4760.2	5.01	0.4992	1	1652.91	1652.91	-0.2	1	7.79237	9.98	0.864	1	K.TLNNKFASFIDKVR.F
	YFP_1_02152012-02.5193.5193.2	2.3333	0.2373	1	1082.6	1082.6	-2.8	1	6.01211	9.08	1	1	K.FASFIDKVR.F
	YFP_1_02152012-01.3834.3834.2	4.2156	0.2451	1	1475.78	1475.79	-0.9	1	6.36956	6.56	0.9	1	R.FLEQQNQVLQTK.W
*	YFP_1_02152012-04.6488.6488.3	5.6512	0.5005	1	2260.24	2260.24	-0.9	1	8.40524	8.8	0.536	1	G.TRPINLEPIFQGYIDSLKR.Y
*	YFP_1_02152012-02.1169.1169.2	2.458	0.2514	1	1336.72	1336.71	6.4	1	4.94816	6.56	0.737	1	R.TAAENDFVTLKK.D
*	YFP_1_02152012-02.1172.1172.3	2.1634	0.1003	0.961	1336.71	1336.71	2	5	5.06412	6.56	0.588	1	R.TAAENDFVTLKK.D
*	YFP_1_02152012-02.5515.5515.2	7.238	0.4731	1	2566.28	2566.28	1.2	1	9.966	5	0.923	1	R.SKEEAEALYHSKYEELQVTVGR.H
*	YFP_1_02152012-02.5499.5499.3	5.8549	0.4567	1	2566.28	2566.28	0.1	1	8.04069	5	0.603	1	R.SKEEAEALYHSKYEELQVTVGR.H
[truncated: 803 more rows]

## Sheet: YFP (ex2; -ABA)
Supplementary Data 2. List of YFP-interacting protein candidates in the YFPox plants derived from LC-MS/MS data.
DTASelect v2.1.3
Reference: Cociorva D, Tabb DL, Yates JR 3rd, "Validation of tandem mass spectrometry database search results using DTASelect", Current Protocols in Bioinformatics, Chapter 13, Unit 13.4 (2007).
/ip2_garibaldi/yrc/Noriyuki_2/YFP_02_2016_07_07_13_83341/search/projects2016_07_26_14_100858
/data/2/rpark/ip2_data/yrc/database///UniProt_Arabidopsis_thaliana_Nori_08-23-2011_reversed.fasta
ProLuCID 1.3.5 in SQT format.
-p 2 -y 1 --trypstat --pfp 0.01 --extra --pI -DM 10 --DB --dm -in -t 1 --brief --quiet
Jump to the summary table.
sequest.params modifications:
TRUE	Use criteria
0	Minimum peptide probability
0.224355	Peptide global false discovery rate
0	Minimum protein probability
1	Protein false discovery rate
1	Minimum charge state
50	Maximum charge state
-1	Minimum ion proportion
10000	Maximum Sp rank
-1	Minimum Sp score
10	Maximum mass deviation (ppm)
TRUE	Define delta mass with respect to nearest isotope
Include	Modified peptide inclusion
Half	Tryptic status requirement
FALSE	Multiple, ambiguous IDs allowed
Ignore	Peptide validation handling
Salt step	Purge duplicate peptides by protein
FALSE	Include only loci with unique peptide
FALSE	Remove subset proteins
Ignore	Locus validation handling
0	Minimum modified peptides per locus
2	Minimum peptides per locus
Locus Key:
Validation Status	Locus	Sequence Count	Spectrum Count	Sequence Coverage	Length	MolWt	pI	NSAF	EMPAI	Descriptive Name
Similarity Key:
Locus	# of identical peptides	# of differing peptides
U	YFP	288	703	0.996	254	28699	6	0.322535	8.90832	254 AA| 28699 MW| 5594288F310C2FD0 CRC64
	Filename	XCorr	DeltCN	Conf%	ObsM+H+	CalcM+H+	PPM	SpR	Prob Score	pI	Ion%	#	Sequence
	YFP_2_04162012-02.4582.4582.2	6.8459	0.5872	1	2751.46	2751.46	-0.1	1	10.7947	4.58	0.897	1	M.VSKGEELFTGVVPILVELDGDVNGHK.F
	YFP_2_04162012-03.5374.5374.2	5.8345	0.5565	1	2751.45	2751.46	-2.8	1	10.4987	4.58	0.862	1	M.VSKGEELFTGVVPILVELDGDVNGHK.F
	YFP_2_04162012-02.4387.4387.4	5.0177	0.4216	1	2751.45	2751.46	-0.9	1	6.13665	4.58	0.525	2	M.VSKGEELFTGVVPILVELDGDVNGHK.F
	YFP_2_04162012-02.4849.4849.3	6.5009	0.6577	1	4236.11	4236.1	2.3	1	12.6412	4.42	0.449	3	M.VSKGEELFTGVVPILVELDGDVNGHKFSVSGEGEGDATYGK.L
	YFP_2_04162012-04.5514.5514.3	7.1435	0.6201	1	4236.06	4236.1	-8.8	1	11.6385	4.42	0.489	2	M.VSKGEELFTGVVPILVELDGDVNGHKFSVSGEGEGDATYGK.L
	YFP_2_04162012-02.4593.4593.4	6.8502	0.5036	1	4236.1	4236.1	1.4	1	8.11909	4.42	0.459	1	M.VSKGEELFTGVVPILVELDGDVNGHKFSVSGEGEGDATYGK.L
	YFP_2_04162012-03.6746.6746.4	6.6924	0.5305	1	4236.09	4236.1	-1.2	1	7.97582	4.42	0.336	3	M.VSKGEELFTGVVPILVELDGDVNGHKFSVSGEGEGDATYGK.L
	YFP_2_04162012-04.5277.5277.4	5.7687	0.422	1	4236.12	4236.1	4.4	1	8.01704	4.42	0.369	1	M.VSKGEELFTGVVPILVELDGDVNGHKFSVSGEGEGDATYGK.L
	YFP_2_04162012-03.5711.5711.3	6.0602	0.5561	1	4691.42	4691.41	2.6	1	10.3255	4.63	0.414	4	M.VSKGEELFTGVVPILVELDGDVNGHKFSVSGEGEGDATYGKLTLK.F
	YFP_2_04162012-03.5702.5702.4	8.0862	0.5744	1	4691.41	4691.41	0.7	1	10.1211	4.63	0.419	2	M.VSKGEELFTGVVPILVELDGDVNGHKFSVSGEGEGDATYGKLTLK.F
	YFP_2_04162012-04.376.376.4	6.3288	0.4805	1	4691.39	4691.41	-3.2	2	7.914	4.63	0.285	1	M.VSKGEELFTGVVPILVELDGDVNGHKFSVSGEGEGDATYGKLTLK.F
	YFP_2_04162012-03.5458.5458.5	3.3064	0.504	1	4691.41	4691.41	0	1	7.20564	4.63	0.45	2	M.VSKGEELFTGVVPILVELDGDVNGHKFSVSGEGEGDATYGKLTLK.F
	YFP_2_04162012-04.5399.5399.5	3.2224	0.3652	1	4691.38	4691.41	-6.9	1	5.97285	4.63	0.389	1	M.VSKGEELFTGVVPILVELDGDVNGHKFSVSGEGEGDATYGKLTLK.F
	YFP_2_04162012-02.4511.4511.6	2.7043	0.2511	0.803	4691.41	4691.41	0.6	8	4.61844	4.63	0.34	1	M.VSKGEELFTGVVPILVELDGDVNGHKFSVSGEGEGDATYGKLTLK.F
	YFP_2_04162012-03.5459.5459.6	2.7926	0.2496	0.832	4691.4	4691.41	-2.2	1	4.50915	4.63	0.36	1	M.VSKGEELFTGVVPILVELDGDVNGHKFSVSGEGEGDATYGKLTLK.F
	YFP_2_04162012-02.4543.4543.2	5.6549	0.5853	1	2565.36	2565.36	1.2	1	10.1079	4.58	0.867	1	S.KGEELFTGVVPILVELDGDVNGHK.F
	YFP_2_04162012-03.5373.5373.3	6.2574	0.5229	1	2565.35	2565.36	-2.9	1	8.24662	4.58	0.742	1	S.KGEELFTGVVPILVELDGDVNGHK.F
	YFP_2_04162012-02.4544.4544.4	2.7668	0.3226	0.935	2565.35	2565.36	-0.7	1	5.17391	4.58	0.536	1	S.KGEELFTGVVPILVELDGDVNGHK.F
	YFP_2_04162012-03.5890.5890.3	3.9372	0.4956	1	4377.22	4377.21	1.3	1	7.81221	4.42	0.385	1	K.GEELFTGVVPILVELDGDVNGHKFSVSGEGEGDATYGKLTLK.F
	YFP_2_04162012-04.4575.4575.3	4.8435	0.5675	1	4377.2	4377.21	-3	1	10.0661	4.42	0.409	1	K.GEELFTGVVPILVELDGDVNGHKFSVSGEGEGDATYGKLTLK.F
	YFP_2_04162012-02.4780.4780.4	2.5895	0.0459	0.948	4377.25	4377.21	8.9	4	4.28568	4.42	0.264	1	K.GEELFTGVVPILVELDGDVNGHKFSVSGEGEGDATYGKLTLK.F
	YFP_2_04162012-04.4524.4524.4	3.0811	0.3555	1	4377.22	4377.21	1.5	94	5.04652	4.42	0.237	1	K.GEELFTGVVPILVELDGDVNGHKFSVSGEGEGDATYGKLTLK.F
	YFP_2_04162012-02.3105.3105.3	7.72	0.538	1	2666.3	2666.31	-1.7	1	10.4513	5.74	0.723	1	D.GDVNGHKFSVSGEGEGDATYGKLTLK.F
	YFP_2_04162012-03.3585.3585.3	7.6561	0.5115	1	2666.31	2666.31	0.1	1	9.47537	5.74	0.738	1	D.GDVNGHKFSVSGEGEGDATYGKLTLK.F
	YFP_2_04162012-03.3468.3468.2	5.8491	0.6015	1	2494.26	2494.26	-0.9	1	11.0603	7.25	0.812	1	D.VNGHKFSVSGEGEGDATYGKLTLK.F
	YFP_2_04162012-03.1028.1028.2	5.3491	0.5394	1	1825.83	1825.84	-0.5	1	10.3387	5.8	0.862	2	N.GHKFSVSGEGEGDATYGK.L
	YFP_2_04162012-03.3637.3637.2	7.6891	0.6571	1	2281.15	2281.15	0.2	1	13.6733	7.25	0.941	2	N.GHKFSVSGEGEGDATYGKLTLK.F
	YFP_2_04162012-04.3033.3033.2	7.0619	0.6541	1	2281.15	2281.15	0	1	12.4227	7.25	0.909	2	N.GHKFSVSGEGEGDATYGKLTLK.F
	YFP_2_04162012-03.3413.3413.3	6.7618	0.6433	1	2281.14	2281.15	-1.6	1	11.6797	7.25	0.646	2	N.GHKFSVSGEGEGDATYGKLTLK.F
	YFP_2_04162012-04.3032.3032.3	5.9677	0.6127	1	2281.14	2281.15	-0.4	1	11.1164	7.25	0.667	2	N.GHKFSVSGEGEGDATYGKLTLK.F
	YFP_2_04162012-04.3040.3040.4	4.7372	0.5258	1	2281.14	2281.15	-2.6	1	8.99109	7.25	0.612	1	N.GHKFSVSGEGEGDATYGKLTLK.F
	YFP_2_04162012-03.3441.3441.2	5.4295	0.5637	1	2224.12	2224.12	-4.1	1	11.2326	7.25	0.735	1	G.HKFSVSGEGEGDATYGKLTLK.F
	YFP_2_04162012-02.3200.3200.2	6.3829	0.5153	1	2087.06	2087.07	-0.7	1	9.91061	6.56	0.75	1	H.KFSVSGEGEGDATYGKLTLK.F
	YFP_2_04162012-02.3194.3194.3	5.0274	0.4975	1	2087.06	2087.07	-0.8	1	8.2886	6.56	0.581	1	H.KFSVSGEGEGDATYGKLTLK.F
	YFP_2_04162012-01.2546.2546.2	3.6746	0.2899	1	1503.66	1503.66	-0.2	1	7.23223	4.14	0.875	4	K.FSVSGEGEGDATYGK.L
	YFP_2_04162012-02.418.418.2	3.9531	0.5138	1	1503.66	1503.66	0.2	1	8.6387	4.14	0.76	2	K.FSVSGEGEGDATYGK.L
	YFP_2_04162012-03.1068.1068.2	4.224	0.5276	1	1503.66	1503.66	-0.9	1	10.588	4.14	0.88	2	K.FSVSGEGEGDATYGK.L
	YFP_2_04162012-01.2814.2814.2	5.0325	0.5105	1	1958.97	1958.97	0.5	1	8.36654	4.72	0.781	4	K.FSVSGEGEGDATYGKLTLK.F
	YFP_2_04162012-02.161.161.2	3.5927	0.3715	1	1958.97	1958.97	0.7	1	6.55268	4.72	0.562	2	K.FSVSGEGEGDATYGKLTLK.F
	YFP_2_04162012-03.3806.3806.2	4.2643	0.4328	1	1958.97	1958.97	0.4	1	7.03641	4.72	0.742	1	K.FSVSGEGEGDATYGKLTLK.F
	YFP_2_04162012-01.2900.2900.3	2.1088	0.4391	1	1958.97	1958.97	-1	1	6.3243	4.72	0.552	2	K.FSVSGEGEGDATYGKLTLK.F
	YFP_2_04162012-01.2205.2205.2	1.3801	0.07	0.937	826.411	826.413	-2	4	3.72773	8.26	0.917	1	K.FICTTGK.L
	YFP_2_04162012-01.2870.2870.2	2.4696	0.3536	0.97	2031.1	2031.1	0.8	1	6.29235	8.26	0.481	1	K.FICTTGKLPVPWPTLVTT.F
	YFP_2_04162012-01.3003.3003.2	4.5138	0.5027	1	2235.2	2235.19	7.1	1	7.72085	8.26	0.786	1	K.FICTTGKLPVPWPTLVTTFG.Y
	YFP_2_04162012-02.4678.4678.2	3.9091	0.5333	1	2235.19	2235.19	-0.5	3	8.01704	8.26	0.407	1	K.FICTTGKLPVPWPTLVTTFG.Y
	YFP_2_04162012-01.3409.3409.2	3.8162	0.3432	1	3230.64	3230.65	-3.6	1	6.08229	8.61	0.778	5	K.FICTTGKLPVPWPTLVTTFGYGLQCFAR.Y
	YFP_2_04162012-02.4696.4696.2	3.6432	0.3012	1	3230.64	3230.65	-3.4	1	6.06464	8.61	0.704	2	K.FICTTGKLPVPWPTLVTTFGYGLQCFAR.Y
	YFP_2_04162012-01.4261.4261.3	5.566	0.505	1	3230.64	3230.65	-4.5	1	8.36532	8.61	0.493	8	K.FICTTGKLPVPWPTLVTTFGYGLQCFAR.Y
	YFP_2_04162012-01.2218.2218.2	2.0845	0.255	0.873	851.422	851.419	3.3	3	6.64205	8.26	1	2	Y.GLQCFAR.Y
	YFP_2_04162012-02.1552.1552.2	2.3793	0.3636	0.979	1170.5	1170.5	-0.9	1	6.96088	6.51	0.929	1	R.YPDHMKQHD.F
	YFP_2_04162012-03.1563.1563.2	2.3851	0.2583	0.882	1317.57	1317.57	-2.1	1	4.87352	6.51	0.75	1	R.YPDHMKQHDF.F
	YFP_2_04162012-03.3381.3381.2	3.4336	0.4612	1	1464.63	1464.64	-1.1	1	7.60515	6.51	0.944	1	R.YPDHMKQHDFF.K
	YFP_2_04162012-03.2582.2582.2	4.4367	0.4563	1	1592.73	1592.73	-0.8	1	8.91005	7.41	1	2	R.YPDHMKQHDFFK.S
	YFP_2_04162012-04.2535.2535.2	4.5882	0.4467	1	1592.73	1592.73	-2.7	1	8.63405	7.41	0.95	7	R.YPDHMKQHDFFK.S
	YFP_2_04162012-03.2587.2587.3	3.5281	0.3872	1	1592.73	1592.73	-2.5	1	6.38589	7.41	0.812	1	R.YPDHMKQHDFFK.S
	YFP_2_04162012-04.2215.2215.3	3.8785	0.4162	1	1592.73	1592.73	-3.3	1	7.34818	7.41	0.818	5	R.YPDHMKQHDFFK.S
	YFP_2_04162012-04.3243.3243.2	5.3613	0.5739	1	2840.3	2840.29	1.7	1	10.1073	6.48	0.923	1	R.YPDHMKQHDFFKSAMPEGYVQER.T
	YFP_2_04162012-04.3261.3261.5	2.75	0.2593	1	2840.29	2840.29	-1.6	1	5.11094	6.48	0.433	1	R.YPDHMKQHDFFKSAMPEGYVQER.T
	YFP_2_04162012-03.2433.2433.2	3.3421	0.373	1	1429.67	1429.67	-2	1	6.54914	7.41	0.889	1	Y.PDHMKQHDFFK.S
	YFP_2_04162012-04.2348.2348.2	3.1062	0.3004	0.978	1429.68	1429.67	5	1	6.28697	7.41	0.824	1	Y.PDHMKQHDFFK.S
	YFP_2_04162012-03.2337.2337.2	3.4725	0.4568	1	1332.61	1332.62	-0.7	1	7.56178	7.41	1	1	P.DHMKQHDFFK.S
	YFP_2_04162012-04.1766.1766.2	3.3696	0.3059	0.988	1332.61	1332.62	-1.5	1	7.70282	7.41	0.8	3	P.DHMKQHDFFK.S
	YFP_2_04162012-03.2048.2048.2	2.6546	0.1879	0.936	949.488	949.489	-0.8	1	4.74478	8.8	1	1	M.KQHDFFK.S
	YFP_2_04162012-04.1913.1913.2	2.1803	0.2109	0.817	949.486	949.489	-2.9	1	4.88089	8.8	0.818	1	M.KQHDFFK.S
	YFP_2_04162012-02.363.363.2	1.3869	0.054	0.937	821.392	821.394	-2.1	1	4.5433	7.33	0.7	2	K.QHDFFK.S
	YFP_2_04162012-03.3768.3768.2	4.7677	0.5918	1	2068.95	2068.95	0	1	10.2657	5.8	0.786	1	K.QHDFFKSAMPEGYVQER.T
	YFP_2_04162012-01.2740.2740.2	2.4321	0.3451	0.998	1266.58	1266.58	3.2	1	6.34817	4.46	1	5	K.SAMPEGYVQER.T
	YFP_2_04162012-02.351.351.2	2.3905	0.3541	0.998	1266.58	1266.58	3.2	1	6.88316	4.46	0.765	4	K.SAMPEGYVQER.T
	YFP_2_04162012-03.1535.1535.2	2.2326	0.3756	0.998	1266.58	1266.58	-1.4	1	6.05577	4.46	0.765	2	K.SAMPEGYVQER.T
	YFP_2_04162012-04.1409.1409.2	1.8966	0.3142	0.996	1266.58	1266.58	-1.7	1	6.37415	4.46	0.812	2	K.SAMPEGYVQER.T
	YFP_2_04162012-01.2196.2196.2	2.631	0.2046	0.913	977.467	977.469	-1.4	3	5.44093	4.46	0.923	2	M.PEGYVQER.T
	YFP_2_04162012-01.2941.2941.2	3.4799	0.3597	1	1347.66	1347.66	-0.8	1	6.6294	6.56	0.941	2	R.TIFFKDDGNYK.T
	YFP_2_04162012-02.224.224.2	3.3129	0.2989	1	1347.66	1347.66	3.5	1	6.4261	6.56	0.882	5	R.TIFFKDDGNYK.T
	YFP_2_04162012-03.3402.3402.2	3.3837	0.3162	1	1347.65	1347.66	-2.5	1	7.48548	6.56	1	3	R.TIFFKDDGNYK.T
	YFP_2_04162012-04.3120.3120.2	3.3509	0.2335	0.998	1347.66	1347.66	-1.9	1	6.4824	6.56	0.941	3	R.TIFFKDDGNYK.T
	YFP_2_04162012-02.4140.4140.2	4.1761	0.5303	1	1604.81	1604.81	0.5	1	7.99275	8.64	0.9	10	R.TIFFKDDGNYKTR.A
	YFP_2_04162012-03.3450.3450.2	4.2447	0.5069	1	1604.81	1604.81	-0.5	1	8.15775	8.64	1	9	R.TIFFKDDGNYKTR.A
	YFP_2_04162012-04.2969.2969.2	3.887	0.4357	1	1604.81	1604.81	-1.1	1	7.25401	8.64	0.95	6	R.TIFFKDDGNYKTR.A
	YFP_2_04162012-02.3019.3019.3	2.8857	0.4969	1	1604.8	1604.81	-1.6	1	8.91579	8.64	0.711	7	R.TIFFKDDGNYKTR.A
	YFP_2_04162012-03.3641.3641.3	2.743	0.4242	1	1604.8	1604.81	-2.8	1	6.58362	8.64	0.658	6	R.TIFFKDDGNYKTR.A
	YFP_2_04162012-04.2992.2992.3	2.2902	0.4471	1	1604.8	1604.81	-3.3	1	7.54448	8.64	0.757	2	R.TIFFKDDGNYKTR.A
	YFP_2_04162012-02.3171.3171.4	1.0591	0.0688	0.852	1604.81	1604.81	-0.2	7	3.69421	8.64	0.309	1	R.TIFFKDDGNYKTR.A
	YFP_2_04162012-03.3187.3187.2	5.1127	0.34	1	2032.05	2032.05	-1.7	1	9.05035	8.7	0.778	1	R.TIFFKDDGNYKTRAEVK.F
	YFP_2_04162012-04.2937.2937.2	4.8688	0.4152	1	2032.05	2032.05	-0.1	1	8.89623	8.7	0.846	1	R.TIFFKDDGNYKTRAEVK.F
	YFP_2_04162012-03.3198.3198.3	3.401	0.1608	0.997	2032.05	2032.05	-2.2	1	5.2659	8.7	0.571	1	R.TIFFKDDGNYKTRAEVK.F
	YFP_2_04162012-04.2942.2942.3	1.937	0.1199	0.955	2032.05	2032.05	-1.7	1	3.67803	8.7	0.388	1	R.TIFFKDDGNYKTRAEVK.F
	YFP_2_04162012-03.3886.3886.3	4.6392	0.496	1	3063.55	3063.55	-0.9	1	8.97991	6.34	0.567	1	R.TIFFKDDGNYKTRAEVKFEGDTLVNR.I
	YFP_2_04162012-04.3569.3569.3	6.0266	0.5523	1	3546.85	3546.86	-1.9	1	8.71662	6.78	0.516	4	R.TIFFKDDGNYKTRAEVKFEGDTLVNRIELK.G
	YFP_2_04162012-04.3756.3756.4	4.231	0.3239	1	3546.84	3546.86	-4.7	1	6.56825	6.78	0.393	1	R.TIFFKDDGNYKTRAEVKFEGDTLVNRIELK.G
	YFP_2_04162012-02.2540.2540.2	3.5866	0.3534	1	1503.77	1503.76	4.3	1	6.11494	8.64	0.85	1	T.IFFKDDGNYKTR.A
	YFP_2_04162012-02.2434.2434.2	3.4221	0.3567	1	1390.68	1390.67	1.5	1	5.5091	8.64	0.889	3	I.FFKDDGNYKTR.A
	YFP_2_04162012-02.2443.2443.3	3.773	0.5023	1	1390.68	1390.67	4.2	1	7.016	8.64	0.765	1	I.FFKDDGNYKTR.A
	YFP_2_04162012-02.2496.2496.2	2.6379	0.2668	0.971	1096.54	1096.54	5.7	1	5.43767	8.64	1	1	F.KDDGNYKTR.A
	YFP_2_04162012-01.303.303.2	1.9327	0.2903	0.997	968.441	968.443	-2.6	1	4.76303	6.56	1	1	K.DDGNYKTR.A
	YFP_2_04162012-01.281.281.2	1.9999	0.2736	0.874	853.414	853.416	-2.9	3	4.04632	8.8	0.909	1	D.DGNYKTR.A
	YFP_2_04162012-02.2857.2857.2	5.2365	0.4978	1	1734.91	1734.91	0.1	1	8.18682	6.56	0.96	7	K.TRAEVKFEGDTLVNR.I
	YFP_2_04162012-03.3194.3194.2	5.3435	0.4858	1	1734.91	1734.91	-0.2	1	8.05895	6.56	0.84	5	K.TRAEVKFEGDTLVNR.I
	YFP_2_04162012-04.2869.2869.2	3.0552	0.4048	1	1734.91	1734.91	-1.6	1	5.94806	6.56	0.6	1	K.TRAEVKFEGDTLVNR.I
	YFP_2_04162012-02.3027.3027.3	4.4902	0.5192	1	1734.91	1734.91	-2.1	1	8.4831	6.56	0.732	3	K.TRAEVKFEGDTLVNR.I
	YFP_2_04162012-03.3837.3837.2	4.9975	0.3994	1	2218.22	2218.22	-0.1	1	7.13511	6.34	0.786	7	K.TRAEVKFEGDTLVNRIELK.G
	YFP_2_04162012-04.3333.3333.2	5.5067	0.3825	1	2218.22	2218.22	0.8	1	6.72693	6.34	0.724	3	K.TRAEVKFEGDTLVNRIELK.G
	YFP_2_04162012-03.5109.5109.3	5.0797	0.5001	1	2218.21	2218.22	-2.4	1	8.24045	6.34	0.654	7	K.TRAEVKFEGDTLVNRIELK.G
	YFP_2_04162012-04.3312.3312.3	5.057	0.4538	1	2218.22	2218.22	-1.4	1	7.91536	6.34	0.667	6	K.TRAEVKFEGDTLVNRIELK.G
	YFP_2_04162012-03.3841.3841.4	3.2139	0.0864	0.983	2218.22	2218.22	-1.8	1	4.10481	6.34	0.532	1	K.TRAEVKFEGDTLVNRIELK.G
	YFP_2_04162012-04.3335.3335.4	2.8249	0.1177	0.983	2218.21	2218.22	-2.1	2	3.75251	6.34	0.494	1	K.TRAEVKFEGDTLVNRIELK.G
	YFP_2_04162012-01.2868.2868.2	4.2374	0.4498	1	1477.76	1477.76	-0.1	1	7.7939	4.72	0.9	5	R.AEVKFEGDTLVNR.I
	YFP_2_04162012-02.182.182.2	4.4407	0.4604	1	1477.76	1477.76	-0.1	1	7.79118	4.72	0.95	8	R.AEVKFEGDTLVNR.I
	YFP_2_04162012-03.3311.3311.2	4.1053	0.5134	1	1477.76	1477.76	-1.7	1	8.40407	4.72	1	5	R.AEVKFEGDTLVNR.I
	YFP_2_04162012-04.2921.2921.2	2.8229	0.3701	1	1477.76	1477.76	-4.1	1	6.38446	4.72	0.65	2	R.AEVKFEGDTLVNR.I
	YFP_2_04162012-01.2908.2908.3	3.1425	0.1646	0.999	1477.76	1477.76	-3.3	1	5.06486	4.72	0.784	2	R.AEVKFEGDTLVNR.I
	YFP_2_04162012-02.562.562.2	6.0191	0.34	1	1961.07	1961.07	-0.7	1	6.71924	4.89	0.708	15	R.AEVKFEGDTLVNRIELK.G
	YFP_2_04162012-03.4553.4553.2	6.2541	0.3461	1	1961.07	1961.07	-0.6	1	6.76789	4.89	0.833	20	R.AEVKFEGDTLVNRIELK.G
	YFP_2_04162012-04.3528.3528.2	5.8934	0.3918	1	1961.07	1961.07	-0.5	1	7.23289	4.89	0.833	20	R.AEVKFEGDTLVNRIELK.G
	YFP_2_04162012-02.582.582.3	5.01	0.3431	1	1961.07	1961.07	-0.9	1	7.08277	4.89	0.688	17	R.AEVKFEGDTLVNRIELK.G
	YFP_2_04162012-03.3927.3927.3	4.5168	0.3655	1	1961.07	1961.07	-1.5	1	5.71925	4.89	0.612	14	R.AEVKFEGDTLVNRIELK.G
	YFP_2_04162012-04.4545.4545.3	4.4902	0.3278	1	1961.07	1961.07	-1.5	1	6.43418	4.89	0.625	16	R.AEVKFEGDTLVNRIELK.G
	YFP_2_04162012-02.787.787.4	3.0177	0.3622	1	1961.07	1961.07	-2.6	1	5.72487	4.89	0.447	9	R.AEVKFEGDTLVNRIELK.G
	YFP_2_04162012-04.4023.4023.4	2.6996	0.3637	1	1961.06	1961.07	-2.9	1	5.63499	4.89	0.494	5	R.AEVKFEGDTLVNRIELK.G
	YFP_2_04162012-02.3383.3383.2	4.9043	0.2564	0.988	2018.09	2018.09	1.5	1	6.87808	4.89	0.808	1	R.AEVKFEGDTLVNRIELKG.I
	YFP_2_04162012-04.3859.3859.4	4.5737	0.4142	1	3484.84	3484.84	0.2	1	6.79578	5.15	0.434	1	R.AEVKFEGDTLVNRIELKGIDFKEDGNILGHK.L
	YFP_2_04162012-01.2452.2452.2	2.426	0.2085	0.997	1050.52	1050.52	-2.3	1	4.72488	4.46	0.867	1	K.FEGDTLVNR.I
	YFP_2_04162012-01.3115.3115.2	3.8007	0.2802	1	1533.83	1533.83	-1	1	5.87193	4.72	0.727	3	K.FEGDTLVNRIELK.G
	YFP_2_04162012-02.3410.3410.2	3.771	0.2922	1	1533.83	1533.83	1.5	1	5.69555	4.72	0.773	1	K.FEGDTLVNRIELK.G
	YFP_2_04162012-01.3011.3011.3	1.7825	0.1485	0.961	1533.82	1533.83	-2.2	4	3.98235	4.72	0.55	1	K.FEGDTLVNRIELK.G
	YFP_2_04162012-03.3916.3916.2	5.666	0.5038	1	2026.1	2026.1	0.2	1	9.80902	5.74	0.963	1	R.IELKGIDFKEDGNILGHK.L
	YFP_2_04162012-03.3919.3919.3	4.203	0.2985	1	2026.09	2026.1	-1.2	1	6.10541	5.74	0.74	1	R.IELKGIDFKEDGNILGHK.L
	YFP_2_04162012-02.3324.3324.2	4.7977	0.5018	1	1542.79	1542.79	-0.7	1	7.16265	5.8	0.955	10	K.GIDFKEDGNILGHK.L
	YFP_2_04162012-03.3689.3689.2	5.087	0.4867	1	1542.79	1542.79	-0.8	1	8.10682	5.8	1	1	K.GIDFKEDGNILGHK.L
	YFP_2_04162012-04.3216.3216.2	4.9177	0.502	1	1542.79	1542.79	-0.5	1	7.78295	5.8	0.909	1	K.GIDFKEDGNILGHK.L
	YFP_2_04162012-02.542.542.3	4.2663	0.4465	1	1542.79	1542.79	-1.7	1	5.87453	5.8	0.846	5	K.GIDFKEDGNILGHK.L
	YFP_2_04162012-02.3618.3618.2	4.2001	0.5139	1	1947.98	1947.98	0.1	1	8.04996	4.89	0.741	1	K.GIDFKEDGNILGHKLEY.N
	YFP_2_04162012-02.3640.3640.2	4.9099	0.5856	1	2339.13	2339.13	0.6	1	9.74115	4.89	0.821	1	K.GIDFKEDGNILGHKLEYNYN.S
	YFP_2_04162012-02.3644.3644.3	4.5947	0.4248	1	2339.13	2339.13	-1	1	8.21207	4.89	0.72	1	K.GIDFKEDGNILGHKLEYNYN.S
	YFP_2_04162012-04.3901.3901.2	4.9068	0.6116	1	3183.52	3183.52	0.2	1	9.44586	5.63	0.769	1	K.GIDFKEDGNILGHKLEYNYNSHNVYIM.A
	YFP_2_04162012-03.4636.4636.3	2.5975	0.2815	0.869	3183.51	3183.52	-1.7	1	6.48501	5.63	0.508	1	K.GIDFKEDGNILGHKLEYNYNSHNVYIM.A
	YFP_2_04162012-04.3899.3899.3	4.2572	0.3993	1	3183.52	3183.52	0.8	1	6.84962	5.63	0.714	1	K.GIDFKEDGNILGHKLEYNYNSHNVYIM.A
	YFP_2_04162012-04.3878.3878.2	3.5191	0.4367	1	3369.59	3369.58	0.6	1	7.16602	4.98	0.739	1	K.GIDFKEDGNILGHKLEYNYNSHNVYIMAD.K
	YFP_2_04162012-03.4629.4629.3	3.3372	0.4459	1	3369.59	3369.58	0.9	1	7.18273	4.98	0.483	1	K.GIDFKEDGNILGHKLEYNYNSHNVYIMAD.K
	YFP_2_04162012-04.3873.3873.3	3.9423	0.474	1	3369.58	3369.58	-0.2	1	8.12562	4.98	0.544	2	K.GIDFKEDGNILGHKLEYNYNSHNVYIMAD.K
	YFP_2_04162012-03.4406.4406.2	1.1211	0.0522	0.919	3497.68	3497.68	0.1	1	3.11964	5.66	0.4	1	K.GIDFKEDGNILGHKLEYNYNSHNVYIMADK.Q
	YFP_2_04162012-04.3593.3593.2	3.1266	0.574	1	3497.68	3497.68	1.3	1	9.24525	5.66	0.913	2	K.GIDFKEDGNILGHKLEYNYNSHNVYIMADK.Q
	YFP_2_04162012-03.4298.4298.3	7.4948	0.5567	1	3497.67	3497.68	-1.3	1	9.98166	5.66	0.58	2	K.GIDFKEDGNILGHKLEYNYNSHNVYIMADK.Q
	YFP_2_04162012-04.3674.3674.3	7.716	0.5118	1	3497.68	3497.68	-1.1	1	9.95632	5.66	0.645	7	K.GIDFKEDGNILGHKLEYNYNSHNVYIMADK.Q
	YFP_2_04162012-03.4256.4256.4	7.7558	0.5848	1	3497.67	3497.68	-2.9	1	9.69961	5.66	0.542	2	K.GIDFKEDGNILGHKLEYNYNSHNVYIMADK.Q
	YFP_2_04162012-04.3673.3673.4	8.3936	0.5876	1	3497.67	3497.68	-1.5	1	10.1193	5.66	0.533	4	K.GIDFKEDGNILGHKLEYNYNSHNVYIMADK.Q
	YFP_2_04162012-04.3589.3589.5	3.6069	0.3794	1	3497.67	3497.68	-1.7	1	6.3078	5.66	0.489	3	K.GIDFKEDGNILGHKLEYNYNSHNVYIMADK.Q
	YFP_2_04162012-04.3887.3887.3	6.4924	0.5529	1	3753.83	3753.83	-0.4	1	9.2628	6.48	0.48	2	K.GIDFKEDGNILGHKLEYNYNSHNVYIMADKQK.N
	YFP_2_04162012-04.3393.3393.4	8.1266	0.5232	1	3753.83	3753.83	-0.2	1	10.4479	6.48	0.604	1	K.GIDFKEDGNILGHKLEYNYNSHNVYIMADKQK.N
	YFP_2_04162012-04.3395.3395.5	3.9872	0.3883	1	3753.83	3753.83	-1.4	1	5.88192	6.48	0.459	1	K.GIDFKEDGNILGHKLEYNYNSHNVYIMADKQK.N
	YFP_2_04162012-02.3085.3085.2	3.2953	0.3156	0.988	1372.68	1372.69	-1.7	1	5.0717	5.8	0.789	2	I.DFKEDGNILGHK.L
	YFP_2_04162012-03.3817.3817.2	4.5414	0.579	1	3193.54	3193.54	-0.1	1	10.0508	6.48	0.846	1	K.EDGNILGHKLEYNYNSHNVYIMADKQK.N
	YFP_2_04162012-04.3299.3299.2	5.035	0.5169	1	3193.54	3193.54	0.5	1	9.26308	6.48	0.808	1	K.EDGNILGHKLEYNYNSHNVYIMADKQK.N
	YFP_2_04162012-03.3813.3813.3	6.4673	0.6004	1	3193.54	3193.54	-0.5	1	9.38781	6.48	0.617	1	K.EDGNILGHKLEYNYNSHNVYIMADKQK.N
	YFP_2_04162012-03.3818.3818.4	5.9603	0.4116	1	3193.53	3193.54	-1.1	1	8.2734	6.48	0.566	1	K.EDGNILGHKLEYNYNSHNVYIMADKQK.N
	YFP_2_04162012-03.3824.3824.5	2.8622	0.0801	0.97	3193.53	3193.54	-2.4	1	4.23201	6.48	0.388	1	K.EDGNILGHKLEYNYNSHNVYIMADKQK.N
	YFP_2_04162012-04.3302.3302.5	2.9438	0.141	0.987	3193.53	3193.54	-1.5	1	4.18034	6.48	0.394	1	K.EDGNILGHKLEYNYNSHNVYIMADKQK.N
	YFP_2_04162012-03.3300.3300.2	6.8377	0.5703	1	2358.15	2358.15	-1.6	1	10.434	8.56	0.964	1	H.KLEYNYNSHNVYIMADKQK.N
	YFP_2_04162012-04.3015.3015.2	6.6965	0.5276	1	2358.15	2358.15	-0.1	1	9.77021	8.56	0.963	1	H.KLEYNYNSHNVYIMADKQK.N
	YFP_2_04162012-04.3014.3014.3	7.0583	0.5222	1	2358.15	2358.15	-0.9	1	8.93399	8.56	0.704	1	H.KLEYNYNSHNVYIMADKQK.N
	YFP_2_04162012-01.2885.2885.2	5.6801	0.5036	1	1973.91	1973.91	0.6	1	8.09097	5.63	0.84	1	K.LEYNYNSHNVYIMADK.Q
	YFP_2_04162012-02.3314.3314.2	5.6448	0.4787	1	1973.91	1973.91	1.9	1	8.02627	5.63	0.88	1	K.LEYNYNSHNVYIMADK.Q
	YFP_2_04162012-04.3267.3267.2	6.112	0.4865	1	1973.91	1973.91	0.2	1	8.13755	5.63	0.8	1	K.LEYNYNSHNVYIMADK.Q
	YFP_2_04162012-02.3186.3186.2	6.5173	0.4883	1	2230.06	2230.06	0	1	9.60373	7.25	0.815	11	K.LEYNYNSHNVYIMADKQK.N
	YFP_2_04162012-03.3632.3632.2	5.7496	0.4543	1	2230.06	2230.06	-0.3	1	8.69881	7.25	0.667	1	K.LEYNYNSHNVYIMADKQK.N
	YFP_2_04162012-04.3076.3076.2	5.5389	0.4628	1	2230.06	2230.06	-0.7	1	8.93459	7.25	0.815	1	K.LEYNYNSHNVYIMADKQK.N
	YFP_2_04162012-02.3269.3269.3	5.4992	0.4901	1	2230.06	2230.06	-0.9	1	7.76385	7.25	0.725	10	K.LEYNYNSHNVYIMADKQK.N
	YFP_2_04162012-03.3483.3483.3	4.5062	0.46	1	2230.06	2230.06	-0.2	1	7.23732	7.25	0.571	1	K.LEYNYNSHNVYIMADKQK.N
	YFP_2_04162012-04.3077.3077.3	5.233	0.4948	1	2230.05	2230.06	-2.3	1	8.03149	7.25	0.667	1	K.LEYNYNSHNVYIMADKQK.N
	YFP_2_04162012-02.851.851.4	2.3606	0.2274	0.994	2230.06	2230.06	-1.2	1	5.45797	7.25	0.55	8	K.LEYNYNSHNVYIMADKQK.N
	YFP_2_04162012-03.2445.2445.2	3.8662	0.4157	1	1710.83	1710.83	0.1	1	6.39081	8.7	0.792	2	N.YNSHNVYIMADKQK.N
	YFP_2_04162012-03.2519.2519.3	5.1109	0.4875	1	1710.82	1710.83	-2.5	1	7.56856	8.7	0.791	1	N.YNSHNVYIMADKQK.N
	YFP_2_04162012-03.1957.1957.2	3.2304	0.4239	1	1547.76	1547.76	-1.9	1	7.03147	8.64	0.9	1	Y.NSHNVYIMADKQK.N
	YFP_2_04162012-03.1930.1930.2	4.613	0.4847	1	1433.72	1433.72	-1.3	1	8.3037	8.64	0.895	4	N.SHNVYIMADKQK.N
	YFP_2_04162012-04.1867.1867.2	3.8253	0.5175	1	1433.72	1433.72	-3.5	1	10.5767	8.64	0.895	1	N.SHNVYIMADKQK.N
	YFP_2_04162012-03.1895.1895.2	2.8106	0.4522	1	1346.69	1346.69	0.3	1	7.33052	8.64	0.722	1	S.HNVYIMADKQK.N
	YFP_2_04162012-04.1959.1959.2	2.2625	0.266	0.997	1175.69	1175.69	-3.1	1	5.51963	10.31	0.688	2	K.QKNGIKVNFK.I
	YFP_2_04162012-01.4249.4249.2	2.4063	0.1583	0.994	919.532	919.536	-4.6	4	4.51485	10.04	0.846	5	K.NGIKVNFK.I
	YFP_2_04162012-02.6.6.2	2.4822	0.143	0.994	919.535	919.536	-1.5	5	4.84719	10.04	0.846	6	K.NGIKVNFK.I
	YFP_2_04162012-03.2545.2545.2	2.5015	0.1598	0.996	919.534	919.536	-1.7	1	5.16662	10.04	1	1	K.NGIKVNFK.I
	YFP_2_04162012-04.3068.3068.2	2.6338	0.157	0.994	1188.72	1188.72	-2.4	1	4.6082	11.18	0.875	1	K.NGIKVNFKIR.H
	YFP_2_04162012-02.1501.1501.2	2.229	0.3311	0.969	953.479	953.48	-1.5	1	5.76025	5.63	0.909	1	K.IRHNIEDG.S
	YFP_2_04162012-02.1893.1893.2	2.5784	0.2662	0.954	1267.64	1267.64	-1.6	1	4.88251	5.63	0.833	1	K.IRHNIEDGSVQ.L
	YFP_2_04162012-03.2262.2262.2	2.4561	0.4068	0.979	1703.84	1703.85	-4.2	1	6.42736	5.52	0.44	1	K.IRHNIEDGSVQLADH.Y
	YFP_2_04162012-04.2868.2868.2	3.7245	0.3525	0.988	1866.91	1866.91	0.1	1	6.61016	5.52	0.704	1	K.IRHNIEDGSVQLADHY.Q
	YFP_2_04162012-03.2831.2831.3	2.9146	0.2786	0.911	2237.07	2237.07	-0.3	1	4.35636	5.52	0.436	1	K.IRHNIEDGSVQLADHYQQN.T
	YFP_2_04162012-03.3654.3654.2	4.9825	0.549	1	2605.27	2605.28	-1.3	1	8.8965	5.52	0.821	1	K.IRHNIEDGSVQLADHYQQNTPIG.D
	YFP_2_04162012-04.3158.3158.3	3.2646	0.4834	1	2605.27	2605.28	-0.3	1	7.31958	5.52	0.422	1	K.IRHNIEDGSVQLADHYQQNTPIG.D
	YFP_2_04162012-02.3160.3160.2	5.1956	0.5337	1	2720.3	2720.3	-2	1	8.29528	4.84	0.7	1	K.IRHNIEDGSVQLADHYQQNTPIGD.G
	YFP_2_04162012-03.3571.3571.2	5.0481	0.5369	1	2720.3	2720.3	-0.4	1	8.77269	4.84	0.75	2	K.IRHNIEDGSVQLADHYQQNTPIGD.G
	YFP_2_04162012-04.3112.3112.2	4.9208	0.4721	1	2720.31	2720.3	1.4	1	8.28124	4.84	0.769	1	K.IRHNIEDGSVQLADHYQQNTPIGD.G
	YFP_2_04162012-02.3153.3153.3	3.3772	0.5043	1	2720.3	2720.3	-1.4	1	7.92436	4.84	0.509	1	K.IRHNIEDGSVQLADHYQQNTPIGD.G
	YFP_2_04162012-03.3494.3494.3	3.1598	0.409	1	2720.3	2720.3	-0.5	1	7.28162	4.84	0.541	2	K.IRHNIEDGSVQLADHYQQNTPIGD.G
	YFP_2_04162012-04.3056.3056.3	3.2942	0.2841	0.934	2720.3	2720.3	-0.8	1	6.46844	4.84	0.394	1	K.IRHNIEDGSVQLADHYQQNTPIGD.G
	YFP_2_04162012-02.3168.3168.2	3.5293	0.5585	1	2777.33	2777.32	0.6	1	9.23866	4.84	0.821	1	K.IRHNIEDGSVQLADHYQQNTPIGDG.P
	YFP_2_04162012-03.3634.3634.2	4.3872	0.5739	1	2777.32	2777.32	-0.1	1	9.1688	4.84	0.857	1	K.IRHNIEDGSVQLADHYQQNTPIGDG.P
	YFP_2_04162012-02.3161.3161.3	3.0515	0.2591	0.88	2777.31	2777.32	-4.2	1	5.34777	4.84	0.5	1	K.IRHNIEDGSVQLADHYQQNTPIGDG.P
	YFP_2_04162012-04.3139.3139.3	3.5408	0.4819	1	2777.32	2777.32	-0.1	1	6.72422	4.84	0.468	1	K.IRHNIEDGSVQLADHYQQNTPIGDG.P
	YFP_2_04162012-02.3172.3172.4	3.1575	0.415	1	2777.33	2777.32	1.2	1	6.06417	4.84	0.413	1	K.IRHNIEDGSVQLADHYQQNTPIGDG.P
	YFP_2_04162012-03.4170.4170.3	2.5295	0.5071	1	3411.68	3411.69	-2.2	1	7.07551	4.58	0.507	1	K.IRHNIEDGSVQLADHYQQNTPIGDGPVLLPD.N
	YFP_2_04162012-03.4457.4457.4	3.8111	0.3732	1	4189.03	4189.04	-0.6	3	5.59835	4.95	0.309	1	K.IRHNIEDGSVQLADHYQQNTPIGDGPVLLPDNHYLSY.Q
	YFP_2_04162012-03.4336.4336.3	4.1282	0.5977	1	4317.11	4317.1	2.7	1	10.056	4.95	0.512	1	K.IRHNIEDGSVQLADHYQQNTPIGDGPVLLPDNHYLSYQ.S
	YFP_2_04162012-03.4331.4331.4	4.8246	0.4142	1	4317.09	4317.1	-1.5	1	7.01916	4.95	0.458	1	K.IRHNIEDGSVQLADHYQQNTPIGDGPVLLPDNHYLSYQ.S
	YFP_2_04162012-04.3619.3619.3	4.22	0.4814	1	4803.38	4803.38	0.4	1	8.39787	5.56	0.608	1	K.IRHNIEDGSVQLADHYQQNTPIGDGPVLLPDNHYLSYQSALSK.D
	YFP_2_04162012-03.4332.4332.4	6.717	0.4952	1	4803.37	4803.38	-1.3	1	8.60247	5.56	0.467	1	K.IRHNIEDGSVQLADHYQQNTPIGDGPVLLPDNHYLSYQSALSK.D
	YFP_2_04162012-04.3616.3616.5	4.9161	0.4443	1	4803.37	4803.38	-1.1	1	7.04557	5.56	0.433	1	K.IRHNIEDGSVQLADHYQQNTPIGDGPVLLPDNHYLSYQSALSK.D
	YFP_2_04162012-03.4313.4313.3	3.4943	0.5145	1	4918.39	4918.4	-1.9	1	7.49603	5.04	0.474	1	K.IRHNIEDGSVQLADHYQQNTPIGDGPVLLPDNHYLSYQSALSKD.P
	YFP_2_04162012-04.3648.3648.3	4.1647	0.4004	1	4918.4	4918.4	0.3	1	7.58941	5.04	0.539	1	K.IRHNIEDGSVQLADHYQQNTPIGDGPVLLPDNHYLSYQSALSKD.P
	YFP_2_04162012-04.3785.3785.4	7.2211	0.5483	1	4918.41	4918.4	0.5	1	9.48985	5.04	0.486	3	K.IRHNIEDGSVQLADHYQQNTPIGDGPVLLPDNHYLSYQSALSKD.P
	YFP_2_04162012-04.3649.3649.6	3.991	0.3821	1	4918.4	4918.4	-0.6	1	5.75404	5.04	0.32	1	K.IRHNIEDGSVQLADHYQQNTPIGDGPVLLPDNHYLSYQSALSKD.P
	YFP_2_04162012-04.3534.3534.3	3.0608	0.4479	1	5386.65	5386.64	2.7	1	7.32259	5.13	0.494	1	K.IRHNIEDGSVQLADHYQQNTPIGDGPVLLPDNHYLSYQSALSKDPNEK.R
	YFP_2_04162012-04.3511.3511.5	5.3656	0.4855	1	5386.65	5386.64	2.8	1	7.34837	5.13	0.478	1	K.IRHNIEDGSVQLADHYQQNTPIGDGPVLLPDNHYLSYQSALSKDPNEK.R
	YFP_2_04162012-02.3295.3295.2	6.0973	0.6304	1	2451.12	2451.12	-0.1	1	12.3893	4.4	0.9	2	R.HNIEDGSVQLADHYQQNTPIGD.G
	YFP_2_04162012-03.3738.3738.2	5.6783	0.6359	1	2451.12	2451.12	0.1	1	11.1346	4.4	0.828	1	R.HNIEDGSVQLADHYQQNTPIGD.G
	YFP_2_04162012-04.3224.3224.2	6.2848	0.6268	1	2451.12	2451.12	1.9	1	10.7799	4.4	0.633	1	R.HNIEDGSVQLADHYQQNTPIGD.G
	YFP_2_04162012-04.3764.3764.3	2.9288	0.4087	1	3142.51	3142.51	2.3	1	6.15815	4.25	0.437	1	R.HNIEDGSVQLADHYQQNTPIGDGPVLLPD.N
	YFP_2_04162012-02.3957.3957.3	4.2519	0.5645	1	3669.76	3669.76	1.6	1	8.50158	4.58	0.444	1	R.HNIEDGSVQLADHYQQNTPIGDGPVLLPDNHYL.S
	YFP_2_04162012-02.3913.3913.4	4.2159	0.4278	1	4047.91	4047.91	0.6	2	6.97783	4.58	0.313	1	R.HNIEDGSVQLADHYQQNTPIGDGPVLLPDNHYLSYQ.S
	YFP_2_04162012-02.4100.4100.3	5.5091	0.6151	1	4319.06	4319.06	0.1	1	10.7797	4.58	0.605	1	R.HNIEDGSVQLADHYQQNTPIGDGPVLLPDNHYLSYQSAL.S
	YFP_2_04162012-02.3825.3825.3	4.7306	0.5867	1	4534.19	4534.19	0	1	9.40517	4.95	0.605	3	R.HNIEDGSVQLADHYQQNTPIGDGPVLLPDNHYLSYQSALSK.D
	YFP_2_04162012-03.4492.4492.3	5.2231	0.6342	1	4534.19	4534.19	-0.1	1	10.926	4.95	0.608	1	R.HNIEDGSVQLADHYQQNTPIGDGPVLLPDNHYLSYQSALSK.D
	YFP_2_04162012-04.3800.3800.3	4.9101	0.5223	1	4534.19	4534.19	0.5	1	8.38912	4.95	0.543	1	R.HNIEDGSVQLADHYQQNTPIGDGPVLLPDNHYLSYQSALSK.D
	YFP_2_04162012-02.4165.4165.4	7.1952	0.5344	1	4534.19	4534.19	0.1	1	8.94772	4.95	0.441	5	R.HNIEDGSVQLADHYQQNTPIGDGPVLLPDNHYLSYQSALSK.D
	YFP_2_04162012-03.4479.4479.4	7.4491	0.6268	1	4534.19	4534.19	-0.3	1	10.2652	4.95	0.438	1	R.HNIEDGSVQLADHYQQNTPIGDGPVLLPDNHYLSYQSALSK.D
	YFP_2_04162012-04.730.730.4	3.0683	0.1681	0.993	4534.21	4534.19	3.4	7	4.9246	4.95	0.157	1	R.HNIEDGSVQLADHYQQNTPIGDGPVLLPDNHYLSYQSALSK.D
	YFP_2_04162012-02.3824.3824.5	3.9028	0.4451	1	4534.2	4534.19	2.7	1	6.30953	4.95	0.342	2	R.HNIEDGSVQLADHYQQNTPIGDGPVLLPDNHYLSYQSALSK.D
	YFP_2_04162012-03.4481.4481.5	3.2205	0.2778	1	4534.18	4534.19	-2.3	2	4.72775	4.95	0.312	1	R.HNIEDGSVQLADHYQQNTPIGDGPVLLPDNHYLSYQSALSK.D
	YFP_2_04162012-04.3803.3803.5	3.7267	0.2678	1	4534.18	4534.19	-2.7	1	5.01709	4.95	0.329	1	R.HNIEDGSVQLADHYQQNTPIGDGPVLLPDNHYLSYQSALSK.D
	YFP_2_04162012-02.4021.4021.3	5.524	0.6144	1	4649.22	4649.22	0.1	1	10.1366	4.68	0.531	2	R.HNIEDGSVQLADHYQQNTPIGDGPVLLPDNHYLSYQSALSKD.P
	YFP_2_04162012-04.3807.3807.3	6.3011	0.6531	1	4649.23	4649.22	2	1	11.2876	4.68	0.6	1	R.HNIEDGSVQLADHYQQNTPIGDGPVLLPDNHYLSYQSALSKD.P
	YFP_2_04162012-02.4190.4190.4	7.5706	0.5851	1	4649.22	4649.22	1.3	1	9.55203	4.68	0.388	5	R.HNIEDGSVQLADHYQQNTPIGDGPVLLPDNHYLSYQSALSKD.P
	YFP_2_04162012-03.4512.4512.4	7.8263	0.6289	1	4649.2	4649.22	-3	1	10.4741	4.68	0.418	1	R.HNIEDGSVQLADHYQQNTPIGDGPVLLPDNHYLSYQSALSKD.P
	YFP_2_04162012-04.3806.3806.4	7.2075	0.585	1	4649.22	4649.22	-0.1	1	9.72339	4.68	0.418	1	R.HNIEDGSVQLADHYQQNTPIGDGPVLLPDNHYLSYQSALSKD.P
	YFP_2_04162012-02.3852.3852.5	4.174	0.4575	1	4649.21	4649.22	-1.4	1	6.41581	4.68	0.39	2	R.HNIEDGSVQLADHYQQNTPIGDGPVLLPDNHYLSYQSALSKD.P
	YFP_2_04162012-03.4527.4527.5	2.7681	0.2535	0.845	4649.21	4649.22	-1.8	1	4.51938	4.68	0.326	1	R.HNIEDGSVQLADHYQQNTPIGDGPVLLPDNHYLSYQSALSKD.P
	YFP_2_04162012-02.3736.3736.3	4.2085	0.6025	1	5117.43	5117.45	-3.5	1	9.75354	4.8	0.622	1	R.HNIEDGSVQLADHYQQNTPIGDGPVLLPDNHYLSYQSALSKDPNEK.R
	YFP_2_04162012-02.3720.3720.4	5.8708	0.5958	1	5117.46	5117.45	1.9	1	9.61914	4.8	0.373	3	R.HNIEDGSVQLADHYQQNTPIGDGPVLLPDNHYLSYQSALSKDPNEK.R
	YFP_2_04162012-02.4272.4272.5	3.456	0.2461	1	5117.44	5117.45	-1.6	1	4.46299	4.8	0.381	1	R.HNIEDGSVQLADHYQQNTPIGDGPVLLPDNHYLSYQSALSKDPNEK.R
	YFP_2_04162012-03.4318.4318.5	5.819	0.5545	1	5117.46	5117.45	1	1	9.01579	4.8	0.439	1	R.HNIEDGSVQLADHYQQNTPIGDGPVLLPDNHYLSYQSALSKDPNEK.R
	YFP_2_04162012-03.4306.4306.3	3.4208	0.5686	1	5273.55	5273.55	0.4	1	9.34584	5.13	0.532	5	R.HNIEDGSVQLADHYQQNTPIGDGPVLLPDNHYLSYQSALSKDPNEKR.D
	YFP_2_04162012-03.4304.4304.4	6.9173	0.6414	1	5273.55	5273.55	-0.5	1	11.8694	5.13	0.446	6	R.HNIEDGSVQLADHYQQNTPIGDGPVLLPDNHYLSYQSALSKDPNEKR.D
	YFP_2_04162012-04.3560.3560.4	5.1975	0.6521	1	5273.51	5273.55	-7.8	1	10.4366	5.13	0.389	5	R.HNIEDGSVQLADHYQQNTPIGDGPVLLPDNHYLSYQSALSKDPNEKR.D
	YFP_2_04162012-03.4518.4518.5	6.0605	0.4743	1	5273.56	5273.55	1.2	1	7.93929	5.13	0.395	8	R.HNIEDGSVQLADHYQQNTPIGDGPVLLPDNHYLSYQSALSKDPNEKR.D
	YFP_2_04162012-04.3562.3562.5	5.8072	0.5332	1	5273.55	5273.55	0	1	8.88404	5.13	0.425	4	R.HNIEDGSVQLADHYQQNTPIGDGPVLLPDNHYLSYQSALSKDPNEKR.D
	YFP_2_04162012-03.4261.4261.6	3.0876	0.4708	1	5273.54	5273.55	-1.6	1	6.58198	5.13	0.438	3	R.HNIEDGSVQLADHYQQNTPIGDGPVLLPDNHYLSYQSALSKDPNEKR.D
	YFP_2_04162012-04.3893.3893.4	6.1332	0.545	1	5981.93	5981.91	2.9	1	8.19464	5.15	0.387	1	R.HNIEDGSVQLADHYQQNTPIGDGPVLLPDNHYLSYQSALSKDPNEKRDHMVLL.E
	YFP_2_04162012-04.3892.3892.5	5.261	0.4982	1	5981.92	5981.91	1.5	1	6.9711	5.15	0.394	1	R.HNIEDGSVQLADHYQQNTPIGDGPVLLPDNHYLSYQSALSKDPNEKRDHMVLL.E
	YFP_2_04162012-02.3714.3714.4	4.2952	0.4271	1	5022.45	5022.45	0	1	7.52473	4.8	0.361	1	N.IEDGSVQLADHYQQNTPIGDGPVLLPDNHYLSYQSALSKDPNEKR.D
	YFP_2_04162012-02.3713.3713.5	3.47	0.2388	0.89	5022.44	5022.45	-1.9	2	6.00174	4.8	0.295	1	N.IEDGSVQLADHYQQNTPIGDGPVLLPDNHYLSYQSALSKDPNEKR.D
	YFP_2_04162012-03.4098.4098.3	3.6166	0.5523	1	4665.31	4665.3	1.9	1	9.42981	5.66	0.494	1	D.GSVQLADHYQQNTPIGDGPVLLPDNHYLSYQSALSKDPNEKR.D
	YFP_2_04162012-03.4096.4096.4	6.1726	0.5289	1	4665.3	4665.3	0.8	1	8.13556	5.66	0.41	1	D.GSVQLADHYQQNTPIGDGPVLLPDNHYLSYQSALSKDPNEKR.D
	YFP_2_04162012-03.4056.4056.3	4.7745	0.5247	1	3324.69	3324.69	0.9	1	8.40706	5.74	0.486	1	N.TPIGDGPVLLPDNHYLSYQSALSKDPNEKR.D
	YFP_2_04162012-02.3414.3414.3	3.2771	0.456	1	2685.35	2685.35	-0.5	1	8.21402	5.8	0.554	3	D.GPVLLPDNHYLSYQSALSKDPNEK.R
	YFP_2_04162012-03.3859.3859.2	4.7723	0.5353	1	2841.46	2841.45	1.4	1	9.92658	7.25	0.963	1	D.GPVLLPDNHYLSYQSALSKDPNEKR.D
	YFP_2_04162012-03.3850.3850.3	2.8517	0.427	1	2841.45	2841.45	-0.5	1	6.30393	7.25	0.522	1	D.GPVLLPDNHYLSYQSALSKDPNEKR.D
	YFP_2_04162012-04.3319.3319.3	2.5848	0.3185	0.9	2841.45	2841.45	-0.3	1	6.19424	7.25	0.559	1	D.GPVLLPDNHYLSYQSALSKDPNEKR.D
	YFP_2_04162012-03.3857.3857.4	2.4643	0.3566	0.935	2841.45	2841.45	-1.5	1	6.80449	7.25	0.445	1	D.GPVLLPDNHYLSYQSALSKDPNEKR.D
	YFP_2_04162012-03.3868.3868.3	3.2009	0.316	0.986	2784.43	2784.43	-1.7	1	6.29034	7.25	0.5	1	G.PVLLPDNHYLSYQSALSKDPNEKR.D
	YFP_2_04162012-04.3328.3328.3	4.2457	0.535	1	2784.43	2784.43	-1.8	1	8.41455	7.25	0.627	1	G.PVLLPDNHYLSYQSALSKDPNEKR.D
	YFP_2_04162012-04.3329.3329.4	3.6548	0.5019	1	2784.43	2784.43	-1.9	1	8.06467	7.25	0.579	1	G.PVLLPDNHYLSYQSALSKDPNEKR.D
	YFP_2_04162012-03.2568.2568.3	5.0636	0.4465	1	2150.06	2150.06	-1	1	7.23409	8.7	0.702	1	D.NHYLSYQSALSKDPNEKR.D
	YFP_2_04162012-03.2559.2559.2	6.8462	0.4901	1	2036.02	2036.02	-0.8	1	8.83484	8.7	0.931	1	N.HYLSYQSALSKDPNEKR.D
	YFP_2_04162012-03.2565.2565.3	5.2073	0.5039	1	2036.02	2036.02	-1.1	1	8.02704	8.7	0.786	1	N.HYLSYQSALSKDPNEKR.D
	YFP_2_04162012-02.2395.2395.2	3.9994	0.4328	1	1735.9	1735.9	1.3	1	6.09528	8.64	0.833	1	Y.LSYQSALSKDPNEKR.D
	YFP_2_04162012-02.2397.2397.3	2.44	0.2343	0.777	1735.9	1735.9	-0.6	1	4.52865	8.64	0.545	1	Y.LSYQSALSKDPNEKR.D
	YFP_2_04162012-02.1669.1669.2	2.6284	0.2917	0.962	1535.78	1535.78	-1	1	5.00962	8.64	0.571	1	S.YQSALSKDPNEKR.D
	YFP_2_04162012-03.4872.4872.2	3.2613	0.255	0.97	2085.05	2085.04	1.2	1	7.04456	4.89	0.706	1	K.DPNEKRDHMVLLEFVTAA.G
	YFP_2_04162012-03.5148.5148.2	3.3342	0.3083	0.978	2356.2	2356.2	0	1	6.18752	4.89	0.682	1	K.DPNEKRDHMVLLEFVTAAGIT.L
	YFP_2_04162012-04.5260.5260.3	6.2394	0.5195	1	4007.01	4007.01	-1.3	1	9.09081	4.53	0.512	1	K.DPNEKRDHMVLLEFVTAAGITLGMDELYKGTEITSL.Y
	YFP_2_04162012-03.6792.6792.2	2.583	0.4548	0.988	1616.83	1616.84	-1.8	1	7.8001	4.46	0.783	2	R.DHMVLLEFVTAAGIT.L
	YFP_2_04162012-04.6032.6032.2	3.7054	0.5916	1	2566.29	2566.29	0.3	1	11.0422	4.4	0.688	3	R.DHMVLLEFVTAAGITLGMDELYK.G
	YFP_2_04162012-04.6112.6112.3	3.2276	0.2994	1	2566.29	2566.29	-2.1	16	5.69057	4.4	0.348	3	R.DHMVLLEFVTAAGITLGMDELYK.G
	YFP_2_04162012-04.5612.5612.3	3.1605	0.2266	0.852	3267.66	3267.65	0.9	6	4.92966	4.25	0.325	2	R.DHMVLLEFVTAAGITLGMDELYKGTEITSL.Y
	YFP_2_04162012-03.6704.6704.2	4.9131	0.6731	1	3558.82	3558.81	2.7	1	13.0241	4.58	0.857	1	R.DHMVLLEFVTAAGITLGMDELYKGTEITSLYK.K
	YFP_2_04162012-04.5522.5522.2	5.6998	0.6672	1	3558.81	3558.81	0.1	1	12.8004	4.58	0.926	3	R.DHMVLLEFVTAAGITLGMDELYKGTEITSLYK.K
	YFP_2_04162012-03.6991.6991.3	8.1385	0.4884	1	3558.81	3558.81	-0.6	1	11.2536	4.58	0.544	5	R.DHMVLLEFVTAAGITLGMDELYKGTEITSLYK.K
	YFP_2_04162012-04.5830.5830.3	7.0164	0.489	1	3558.81	3558.81	-0.3	1	11.4404	4.58	0.578	7	R.DHMVLLEFVTAAGITLGMDELYKGTEITSLYK.K
	YFP_2_04162012-03.7459.7459.4	4.6406	0.4715	1	3558.8	3558.81	-1.9	1	8.03709	4.58	0.366	5	R.DHMVLLEFVTAAGITLGMDELYKGTEITSLYK.K
	YFP_2_04162012-04.5848.5848.4	3.9638	0.4682	1	3558.8	3558.81	-3.4	1	6.901	4.58	0.432	7	R.DHMVLLEFVTAAGITLGMDELYKGTEITSLYK.K
	YFP_2_04162012-01.2902.2902.2	6.2585	0.6251	1	2232.15	2232.15	0	1	11.3827	4.72	0.929	1	A.GITLGMDELYKGTEITSLYK.K
	YFP_2_04162012-03.4859.4859.2	6.3603	0.6688	1	2232.15	2232.15	0.4	1	12.2506	4.72	0.897	1	A.GITLGMDELYKGTEITSLYK.K
	YFP_2_04162012-04.4089.4089.2	6.4869	0.6182	1	2232.15	2232.15	0.5	1	12.5173	4.72	0.964	1	A.GITLGMDELYKGTEITSLYK.K
	YFP_2_04162012-02.4179.4179.3	4.7292	0.4904	1	2232.15	2232.15	-0.5	1	8.08811	4.72	0.532	1	A.GITLGMDELYKGTEITSLYK.K
	YFP_2_04162012-03.4867.4867.3	2.7916	0.4321	1	2232.14	2232.15	-2	1	6.79328	4.72	0.462	1	A.GITLGMDELYKGTEITSLYK.K
	YFP_2_04162012-02.3944.3944.3	3.7377	0.5398	1	2360.24	2360.24	-1.4	1	8.40689	6.56	0.632	1	A.GITLGMDELYKGTEITSLYKK.A
	YFP_2_04162012-01.2222.2222.2	2.9441	0.3599	1	1011.53	1011.54	-1.9	1	6.86652	6.56	1	2	K.GTEITSLYK.K
	YFP_2_04162012-01.2937.2937.2	2.3261	0.3645	0.998	1139.63	1139.63	-1.4	1	5.92809	8.64	1	1	K.GTEITSLYKK.A
*	YFP_2_04162012-02.2997.2997.2	4.8976	0.4381	1	1725.9	1725.9	-1.5	1	8.26857	6.56	0.842	1	K.GTEITSLYKKAERET.-
*	YFP_2_04162012-02.2996.2996.3	2.8128	0.1427	0.992	1725.9	1725.9	-0.9	1	4.78618	6.56	0.628	1	K.GTEITSLYKKAERET.-
U	AT4G17870.1	34	45	0.843	191	21575	5.8	0.0274558	5.96627	| Symbols: PYR1, RCAR11 | Polyketide cyclase/dehydrase and lipid transport superfamily protein | chr4:9928792-9929367 FORWARD LENGTH=191
	Filename	XCorr	DeltCN	Conf%	ObsM+H+	CalcM+H+	PPM	SpR	Prob Score	pI	Ion%	#	Sequence
*	YFP_2_04162012-03.3814.3814.2	3.016	0.4019	1	3075.46	3075.46	0.7	1	6.2957	6.51	0.889	1	R.SELKNSIAEFHTYQLDPGSCSSLHAQR.I
*	YFP_2_04162012-03.3811.3811.3	8.245	0.4994	1	3075.46	3075.46	-0.1	1	8.25511	6.51	0.791	1	R.SELKNSIAEFHTYQLDPGSCSSLHAQR.I
*	YFP_2_04162012-04.3309.3309.3	4.6171	0.3497	1	3075.46	3075.46	0.6	4	5.80411	6.51	0.417	1	R.SELKNSIAEFHTYQLDPGSCSSLHAQR.I
*	YFP_2_04162012-03.3812.3812.4	4.4349	0.3746	1	3075.46	3075.46	-1.1	1	6.84479	6.51	0.544	1	R.SELKNSIAEFHTYQLDPGSCSSLHAQR.I
*	YFP_2_04162012-02.3311.3311.2	4.1979	0.5235	1	2618.21	2618.21	0.7	1	8.59073	6.51	0.833	1	K.NSIAEFHTYQLDPGSCSSLHAQR.I
*	YFP_2_04162012-02.3305.3305.3	5.8635	0.5518	1	2618.21	2618.21	0.3	1	9.51709	6.51	0.768	3	K.NSIAEFHTYQLDPGSCSSLHAQR.I
*	YFP_2_04162012-02.3312.3312.4	3.1114	0.3071	1	2618.2	2618.21	-0.7	1	5.1465	6.51	0.484	1	K.NSIAEFHTYQLDPGSCSSLHAQR.I
*	YFP_2_04162012-02.3309.3309.3	4.4266	0.4853	1	2504.16	2504.16	0.9	1	7.51893	6.51	0.691	1	N.SIAEFHTYQLDPGSCSSLHAQR.I
*	YFP_2_04162012-02.1517.1517.2	3.262	0.4065	1	1199.56	1199.56	-2	1	7.85196	8.29	0.941	1	D.PGSCSSLHAQR.I
*	YFP_2_04162012-03.4691.4691.2	2.5803	0.3434	0.998	1516.86	1516.86	-0.6	1	6.65436	7.33	0.773	1	R.IHAPPELVWSIVR.R
*	YFP_2_04162012-04.3958.3958.2	2.8542	0.4536	1	1516.86	1516.86	-1.2	1	8.71824	7.33	0.857	1	R.IHAPPELVWSIVR.R
*	YFP_2_04162012-03.4575.4575.3	2.6661	0.1202	0.985	1516.86	1516.86	-2.5	1	3.5733	7.33	0.686	1	R.IHAPPELVWSIVR.R
*	YFP_2_04162012-04.3908.3908.3	2.6216	0.1286	0.987	1516.86	1516.86	-2.7	1	3.88468	7.33	0.7	1	R.IHAPPELVWSIVR.R
*	YFP_2_04162012-03.1700.1700.2	2.5319	0.2843	0.997	1182.62	1182.63	-2	1	6.21894	9.68	0.786	1	R.RFDKPQTYK.H
*	YFP_2_04162012-04.836.836.2	2.6839	0.3423	1	1182.62	1182.63	-2.5	1	5.90373	9.68	0.857	1	R.RFDKPQTYK.H
*	YFP_2_04162012-01.2450.2450.2	2.4341	0.3541	0.998	1386.58	1386.58	-1.9	1	5.97093	4.46	0.824	1	K.SCSVEQNFEMR.V
*	YFP_2_04162012-04.4032.4032.3	2.6895	0.1107	0.973	4624.4	4624.39	1.4	1	3.75673	5.15	0.39	1	R.VGCTRDVIVISGLPANTSTERLDILDDERRVTGFSIIGGEHR.L
*	YFP_2_04162012-02.3945.3945.2	2.4246	0.1881	0.993	2797.47	2797.47	0.5	1	4.22721	4.42	0.467	1	R.DVIVISGLPANTSTERLDILDDERR.V
*	YFP_2_04162012-03.4627.4627.2	2.3986	0.3218	0.997	2797.46	2797.47	-1.7	1	4.6956	4.42	0.433	1	R.DVIVISGLPANTSTERLDILDDERR.V
*	YFP_2_04162012-02.3935.3935.3	4.1289	0.3143	1	2797.46	2797.47	-2.2	1	4.99679	4.42	0.514	4	R.DVIVISGLPANTSTERLDILDDERR.V
*	YFP_2_04162012-03.4620.4620.3	3.5346	0.2577	1	2797.47	2797.47	-0.1	1	4.47372	4.42	0.437	1	R.DVIVISGLPANTSTERLDILDDERR.V
*	YFP_2_04162012-04.4133.4133.3	2.8132	0.351	1	4051.12	4051.12	0.2	1	5.64433	4.8	0.371	1	R.DVIVISGLPANTSTERLDILDDERRVTGFSIIGGEHR.L
*	YFP_2_04162012-04.4134.4134.5	2.0121	0.0361	0.906	4051.11	4051.12	-1.7	14	3.01058	4.8	0.258	1	R.DVIVISGLPANTSTERLDILDDERRVTGFSIIGGEHR.L
*	YFP_2_04162012-04.3067.3067.2	3.2541	0.2692	0.998	1428.77	1428.77	-1.1	1	6.38004	10.06	0.727	1	R.RVTGFSIIGGEHR.L
*	YFP_2_04162012-04.3069.3069.3	3.0304	0.1686	0.998	1428.77	1428.77	-2.4	1	4.97675	10.06	0.535	1	R.RVTGFSIIGGEHR.L
*	YFP_2_04162012-01.3217.3217.2	3.9131	0.5205	1	1272.67	1272.67	-1.4	1	8.06057	7.33	0.762	1	R.VTGFSIIGGEHR.L
*	YFP_2_04162012-03.1797.1797.2	1.6916	0.2357	0.986	1418.77	1418.78	-1.6	1	4.79032	9.98	0.588	1	R.LTNYKSVTTVHR.F
	YFP_2_04162012-03.1646.1646.2	2.259	0.1571	0.99	1203.65	1203.65	-1.6	1	4.37138	9.08	0.8	1	K.SVTTVHRFEK.E
	YFP_2_04162012-04.1469.1469.2	2.2443	0.2059	0.994	1203.64	1203.65	-2.9	1	4.9348	9.08	0.812	1	K.SVTTVHRFEK.E
*	YFP_2_04162012-03.1768.1768.2	3.3029	0.2824	1	1602.83	1602.83	0.1	1	4.75394	9.08	0.8	3	K.SVTTVHRFEKENR.I
*	YFP_2_04162012-04.850.850.2	3.2158	0.233	0.997	1602.83	1602.83	-1.2	1	4.44453	9.08	0.75	4	K.SVTTVHRFEKENR.I
*	YFP_2_04162012-03.1579.1579.3	1.3046	0.01	0.854	1602.83	1602.83	-1.8	5	2.77131	9.08	0.378	2	K.SVTTVHRFEKENR.I
*	YFP_2_04162012-04.4492.4492.3	3.9887	0.5069	1	3545.68	3545.68	-0.6	1	9.13751	4.03	0.444	1	R.IWTVVLESYVVDMPEGNSEDDTRMFADTVVK.L
*	YFP_2_04162012-01.2581.2581.2	2.999	0.3311	1	1032.55	1032.55	-2.1	1	6.76303	6.56	1	1	K.LATVAEAMAR.N
U	AT3G14420.4	50	58	0.802	348	38167	9.2	0.0194224	5.3387	| Symbols: | Aldolase-type TIM barrel family protein | chr3:4821861-4823899 FORWARD LENGTH=348
	Filename	XCorr	DeltCN	Conf%	ObsM+H+	CalcM+H+	PPM	SpR	Prob Score	pI	Ion%	#	Sequence
	YFP_2_04162012-01.2608.2608.2	5.3644	0.594	1	2439.06	2439.06	0.9	1	9.90721	3.96	0.815	1	-.MVYDYYASGAEDQWTLQENR.N
	YFP_2_04162012-03.5157.5157.2	6.5526	0.4705	1	1994.12	1994.12	-1.4	1	9.56671	6.56	0.897	1	R.ILIDVSKIDMTTTVLGFK.I
	YFP_2_04162012-04.4331.4331.2	6.1985	0.4504	1	1994.12	1994.12	0.3	1	8.7252	6.56	0.867	1	R.ILIDVSKIDMTTTVLGFK.I
	YFP_2_04162012-02.4410.4410.3	4.6877	0.5377	1	1994.12	1994.12	0.1	1	8.52629	6.56	0.673	1	R.ILIDVSKIDMTTTVLGFK.I
	YFP_2_04162012-03.5165.5165.3	4.2587	0.4497	1	1994.12	1994.12	-2.2	1	7.48939	6.56	0.74	1	R.ILIDVSKIDMTTTVLGFK.I
	YFP_2_04162012-04.4338.4338.3	3.3165	0.247	1	1994.12	1994.12	-2	1	4.40259	6.56	0.63	1	R.ILIDVSKIDMTTTVLGFK.I
	YFP_2_04162012-01.2633.2633.2	2.2666	0.3561	0.999	1225.65	1225.65	-2	1	6.30373	6.56	0.889	1	K.IDMTTTVLGFK.I
	YFP_2_04162012-01.2757.2757.2	1.7721	0.0012	0.937	1517.79	1517.79	-1.1	1	2.82708	9.08	0.682	1	K.ISMPIMVAPTAMQK.M
	YFP_2_04162012-02.5124.5124.2	3.1771	0.5416	1	2908.43	2908.44	-1.4	1	9.31057	4.46	0.621	1	R.AASAAGTIMTLSSWATSSVEEVASTGPGIR.F
	YFP_2_04162012-03.5959.5959.2	3.053	0.5049	1	2908.43	2908.44	-2.7	1	9.01617	4.46	0.69	1	R.AASAAGTIMTLSSWATSSVEEVASTGPGIR.F
	YFP_2_04162012-04.5003.5003.2	5.3959	0.6047	1	2908.43	2908.44	-1.9	1	10.9887	4.46	0.677	1	R.AASAAGTIMTLSSWATSSVEEVASTGPGIR.F
	YFP_2_04162012-02.5125.5125.3	3.1396	0.3473	1	2908.44	2908.44	1.8	1	6.14867	4.46	0.36	1	R.AASAAGTIMTLSSWATSSVEEVASTGPGIR.F
	YFP_2_04162012-03.5955.5955.3	2.8716	0.3866	1	2908.43	2908.44	-1.4	1	6.72532	4.46	0.333	1	R.AASAAGTIMTLSSWATSSVEEVASTGPGIR.F
	YFP_2_04162012-04.5000.5000.3	5.6426	0.6031	1	2908.43	2908.44	-0.2	1	9.61669	4.46	0.521	1	R.AASAAGTIMTLSSWATSSVEEVASTGPGIR.F
	YFP_2_04162012-01.2627.2627.2	1.9484	0.0928	0.975	956.552	956.552	-0.4	1	3.91109	6.56	0.846	1	R.NVVEQLVR.R
	YFP_2_04162012-01.2584.2584.2	2.6891	0.187	0.997	1056.6	1056.6	-2.5	1	5.03672	6.56	0.882	1	K.AIALTVDTPR.L
	YFP_2_04162012-02.1348.1348.2	1.5912	0.0744	0.947	1017.54	1017.54	-3	1	3.64852	9.08	0.692	1	R.RESDIKNR.F
	YFP_2_04162012-03.3940.3940.2	3.7185	0.3219	1	1986.1	1986.1	0.1	2	5.00385	8.8	0.583	1	R.ESDIKNRFTLPPNLTLK.N
	YFP_2_04162012-01.2758.2758.2	2.0105	0.0894	0.973	1143.67	1143.68	-2.1	3	3.58402	9.08	0.812	1	R.FTLPPNLTLK.N
	YFP_2_04162012-01.2838.2838.2	4.1884	0.4804	1	2985.4	2985.39	2.9	1	8.43701	4.12	0.71	1	K.NFEGLDLGKMDEANDSGLASYVAGQIDR.T
	YFP_2_04162012-03.4985.4985.2	4.8355	0.5294	1	2985.39	2985.39	1.3	1	8.83018	4.12	0.8	1	K.NFEGLDLGKMDEANDSGLASYVAGQIDR.T
	YFP_2_04162012-02.4289.4289.3	4.6053	0.5672	1	2985.39	2985.39	-0.2	1	8.46892	4.12	0.461	1	K.NFEGLDLGKMDEANDSGLASYVAGQIDR.T
	YFP_2_04162012-03.4984.4984.3	5.4932	0.562	1	2985.39	2985.39	0.2	1	10.8922	4.12	0.536	1	K.NFEGLDLGKMDEANDSGLASYVAGQIDR.T
	YFP_2_04162012-04.4175.4175.3	6.1155	0.523	1	2985.39	2985.39	1.2	1	10.2113	4.12	0.564	1	K.NFEGLDLGKMDEANDSGLASYVAGQIDR.T
	YFP_2_04162012-04.4528.4528.2	5.934	0.5572	1	2510.48	2510.47	0.6	1	9.00815	9.68	0.846	1	R.TLSWKDVQWLQTITKLPILVK.G
	YFP_2_04162012-04.4527.4527.3	6.5981	0.4683	1	2510.47	2510.47	-0.7	1	8.446	9.68	0.66	1	R.TLSWKDVQWLQTITKLPILVK.G
	YFP_2_04162012-04.4531.4531.4	2.0149	0.1963	0.981	2510.47	2510.47	-1.7	1	5.16444	9.68	0.528	1	R.TLSWKDVQWLQTITKLPILVK.G
	YFP_2_04162012-01.3083.3083.2	4.7701	0.4327	1	1895.14	1895.14	0.4	1	7.3364	8.8	0.72	1	K.DVQWLQTITKLPILVK.G
	YFP_2_04162012-01.1686.1686.2	1.6366	0.0241	0.937	917.466	917.469	-2.9	5	3.70339	4.46	0.733	1	K.GVLTGEDAR.I
	YFP_2_04162012-01.3284.3284.2	5.1714	0.5174	1	1718.97	1718.97	0.6	1	9.51436	10.06	0.8	1	R.IAIQAGAAGIIVSNHGAR.Q
	YFP_2_04162012-02.3339.3339.2	5.2961	0.5406	1	1718.97	1718.97	-0.4	1	9.09744	10.06	0.897	5	R.IAIQAGAAGIIVSNHGAR.Q
	YFP_2_04162012-03.3790.3790.2	5.3503	0.5257	1	1718.96	1718.97	-0.9	1	9.42466	10.06	0.897	1	R.IAIQAGAAGIIVSNHGAR.Q
	YFP_2_04162012-02.3341.3341.3	4.5282	0.4505	1	1718.96	1718.97	-1.9	1	7.39665	10.06	0.796	3	R.IAIQAGAAGIIVSNHGAR.Q
	YFP_2_04162012-01.2876.2876.2	4.2779	0.46	1	1875.01	1875.01	0	1	8.1935	4.14	0.963	1	R.QLDYVPATISALEEVVK.A
	YFP_2_04162012-04.4305.4305.3	5.6343	0.5742	1	2856.61	2856.61	-0.4	1	10.2779	9.08	0.657	1	K.ALALGASGIFIGRPVVFSLAAEGEAGVRK.V
	YFP_2_04162012-04.4316.4316.2	6.381	0.5021	1	2397.21	2397.21	1.7	1	8.91269	6.56	0.852	1	R.KVLQMLRDEFELTMALSGCR.S
	YFP_2_04162012-04.4315.4315.3	5.1641	0.4367	1	2397.21	2397.21	-0.4	1	7.78384	6.56	0.686	1	R.KVLQMLRDEFELTMALSGCR.S
	YFP_2_04162012-02.4479.4479.2	6.3449	0.3981	1	2269.11	2269.11	0.5	1	8.91512	4.72	0.679	1	K.VLQMLRDEFELTMALSGCR.S
	YFP_2_04162012-03.5252.5252.2	6.9974	0.4418	1	2269.11	2269.11	0	1	10.1305	4.72	0.75	1	K.VLQMLRDEFELTMALSGCR.S
	YFP_2_04162012-04.4407.4407.2	6.8931	0.48	1	2269.12	2269.11	0.8	1	10.1292	4.72	0.821	1	K.VLQMLRDEFELTMALSGCR.S
	YFP_2_04162012-02.4480.4480.3	3.7759	0.4077	1	2269.11	2269.11	-0.5	1	6.70657	4.72	0.491	1	K.VLQMLRDEFELTMALSGCR.S
	YFP_2_04162012-03.5255.5255.3	2.7552	0.4228	1	2269.11	2269.11	-1.3	1	6.43102	4.72	0.436	1	K.VLQMLRDEFELTMALSGCR.S
	YFP_2_04162012-04.4408.4408.3	2.3157	0.262	0.998	2269.11	2269.11	-1.2	24	5.18344	4.72	0.352	1	K.VLQMLRDEFELTMALSGCR.S
	YFP_2_04162012-04.3162.3162.3	2.2289	0.045	0.932	2379.22	2379.22	-0.4	14	3.12856	7.33	0.42	1	K.EISRNHITTEWDTPRPSARL.-
	YFP_2_04162012-03.2564.2564.2	4.3233	0.4413	1	1780.87	1780.87	-0.3	1	7.29622	7.33	0.667	1	R.NHITTEWDTPRPSAR.L
	YFP_2_04162012-03.2566.2566.3	2.1819	0.3742	1	1780.87	1780.87	-1.7	1	5.59297	7.33	0.667	1	R.NHITTEWDTPRPSAR.L
	YFP_2_04162012-03.3391.3391.2	3.9788	0.388	1	1893.96	1893.96	-0.2	1	7.44486	7.33	0.696	2	R.NHITTEWDTPRPSARL.-
	YFP_2_04162012-04.3130.3130.2	3.8608	0.4832	1	1893.96	1893.96	0.3	1	7.50594	7.33	0.739	2	R.NHITTEWDTPRPSARL.-
	YFP_2_04162012-03.3544.3544.3	2.3752	0.2526	0.997	1893.95	1893.96	-1.5	1	5.79624	7.33	0.69	1	R.NHITTEWDTPRPSARL.-
	YFP_2_04162012-04.2990.2990.3	1.9395	0.1864	0.978	1893.95	1893.96	-4.1	1	4.64627	7.33	0.452	1	R.NHITTEWDTPRPSARL.-
U	AT3G14420.1	50	58	0.76	367	40341	9.1	0.0184169	4.7544	| Symbols: | Aldolase-type TIM barrel family protein | chr3:4821804-4823899 FORWARD LENGTH=367
U	AT3G14420.2	50	58	0.76	367	40341	9.1	0.0184169	4.7544	| Symbols: | Aldolase-type TIM barrel family protein | chr3:4821804-4823899 FORWARD LENGTH=367
	Filename	XCorr	DeltCN	Conf%	ObsM+H+	CalcM+H+	PPM	SpR	Prob Score	pI	Ion%	#	Sequence
	YFP_2_04162012-01.2608.2608.2	5.3644	0.594	1	2439.06	2439.06	0.9	1	9.90721	3.96	0.815	1	K.MVYDYYASGAEDQWTLQENR.N
	YFP_2_04162012-03.5157.5157.2	6.5526	0.4705	1	1994.12	1994.12	-1.4	1	9.56671	6.56	0.897	1	R.ILIDVSKIDMTTTVLGFK.I
	YFP_2_04162012-04.4331.4331.2	6.1985	0.4504	1	1994.12	1994.12	0.3	1	8.7252	6.56	0.867	1	R.ILIDVSKIDMTTTVLGFK.I
	YFP_2_04162012-02.4410.4410.3	4.6877	0.5377	1	1994.12	1994.12	0.1	1	8.52629	6.56	0.673	1	R.ILIDVSKIDMTTTVLGFK.I
	YFP_2_04162012-03.5165.5165.3	4.2587	0.4497	1	1994.12	1994.12	-2.2	1	7.48939	6.56	0.74	1	R.ILIDVSKIDMTTTVLGFK.I
	YFP_2_04162012-04.4338.4338.3	3.3165	0.247	1	1994.12	1994.12	-2	1	4.40259	6.56	0.63	1	R.ILIDVSKIDMTTTVLGFK.I
	YFP_2_04162012-01.2633.2633.2	2.2666	0.3561	0.999	1225.65	1225.65	-2	1	6.30373	6.56	0.889	1	K.IDMTTTVLGFK.I
	YFP_2_04162012-01.2757.2757.2	1.7721	0.0012	0.937	1517.79	1517.79	-1.1	1	2.82708	9.08	0.682	1	K.ISMPIMVAPTAMQK.M
	YFP_2_04162012-02.5124.5124.2	3.1771	0.5416	1	2908.43	2908.44	-1.4	1	9.31057	4.46	0.621	1	R.AASAAGTIMTLSSWATSSVEEVASTGPGIR.F
	YFP_2_04162012-03.5959.5959.2	3.053	0.5049	1	2908.43	2908.44	-2.7	1	9.01617	4.46	0.69	1	R.AASAAGTIMTLSSWATSSVEEVASTGPGIR.F
	YFP_2_04162012-04.5003.5003.2	5.3959	0.6047	1	2908.43	2908.44	-1.9	1	10.9887	4.46	0.677	1	R.AASAAGTIMTLSSWATSSVEEVASTGPGIR.F
	YFP_2_04162012-02.5125.5125.3	3.1396	0.3473	1	2908.44	2908.44	1.8	1	6.14867	4.46	0.36	1	R.AASAAGTIMTLSSWATSSVEEVASTGPGIR.F
	YFP_2_04162012-03.5955.5955.3	2.8716	0.3866	1	2908.43	2908.44	-1.4	1	6.72532	4.46	0.333	1	R.AASAAGTIMTLSSWATSSVEEVASTGPGIR.F
	YFP_2_04162012-04.5000.5000.3	5.6426	0.6031	1	2908.43	2908.44	-0.2	1	9.61669	4.46	0.521	1	R.AASAAGTIMTLSSWATSSVEEVASTGPGIR.F
	YFP_2_04162012-01.2627.2627.2	1.9484	0.0928	0.975	956.552	956.552	-0.4	1	3.91109	6.56	0.846	1	R.NVVEQLVR.R
	YFP_2_04162012-01.2584.2584.2	2.6891	0.187	0.997	1056.6	1056.6	-2.5	1	5.03672	6.56	0.882	1	K.AIALTVDTPR.L
	YFP_2_04162012-02.1348.1348.2	1.5912	0.0744	0.947	1017.54	1017.54	-3	1	3.64852	9.08	0.692	1	R.RESDIKNR.F
	YFP_2_04162012-03.3940.3940.2	3.7185	0.3219	1	1986.1	1986.1	0.1	2	5.00385	8.8	0.583	1	R.ESDIKNRFTLPPNLTLK.N
	YFP_2_04162012-01.2758.2758.2	2.0105	0.0894	0.973	1143.67	1143.68	-2.1	3	3.58402	9.08	0.812	1	R.FTLPPNLTLK.N
	YFP_2_04162012-01.2838.2838.2	4.1884	0.4804	1	2985.4	2985.39	2.9	1	8.43701	4.12	0.71	1	K.NFEGLDLGKMDEANDSGLASYVAGQIDR.T
	YFP_2_04162012-03.4985.4985.2	4.8355	0.5294	1	2985.39	2985.39	1.3	1	8.83018	4.12	0.8	1	K.NFEGLDLGKMDEANDSGLASYVAGQIDR.T
	YFP_2_04162012-02.4289.4289.3	4.6053	0.5672	1	2985.39	2985.39	-0.2	1	8.46892	4.12	0.461	1	K.NFEGLDLGKMDEANDSGLASYVAGQIDR.T
	YFP_2_04162012-03.4984.4984.3	5.4932	0.562	1	2985.39	2985.39	0.2	1	10.8922	4.12	0.536	1	K.NFEGLDLGKMDEANDSGLASYVAGQIDR.T
	YFP_2_04162012-04.4175.4175.3	6.1155	0.523	1	2985.39	2985.39	1.2	1	10.2113	4.12	0.564	1	K.NFEGLDLGKMDEANDSGLASYVAGQIDR.T
	YFP_2_04162012-04.4528.4528.2	5.934	0.5572	1	2510.48	2510.47	0.6	1	9.00815	9.68	0.846	1	R.TLSWKDVQWLQTITKLPILVK.G
	YFP_2_04162012-04.4527.4527.3	6.5981	0.4683	1	2510.47	2510.47	-0.7	1	8.446	9.68	0.66	1	R.TLSWKDVQWLQTITKLPILVK.G
	YFP_2_04162012-04.4531.4531.4	2.0149	0.1963	0.981	2510.47	2510.47	-1.7	1	5.16444	9.68	0.528	1	R.TLSWKDVQWLQTITKLPILVK.G
	YFP_2_04162012-01.3083.3083.2	4.7701	0.4327	1	1895.14	1895.14	0.4	1	7.3364	8.8	0.72	1	K.DVQWLQTITKLPILVK.G
	YFP_2_04162012-01.1686.1686.2	1.6366	0.0241	0.937	917.466	917.469	-2.9	5	3.70339	4.46	0.733	1	K.GVLTGEDAR.I
	YFP_2_04162012-01.3284.3284.2	5.1714	0.5174	1	1718.97	1718.97	0.6	1	9.51436	10.06	0.8	1	R.IAIQAGAAGIIVSNHGAR.Q
	YFP_2_04162012-02.3339.3339.2	5.2961	0.5406	1	1718.97	1718.97	-0.4	1	9.09744	10.06	0.897	5	R.IAIQAGAAGIIVSNHGAR.Q
	YFP_2_04162012-03.3790.3790.2	5.3503	0.5257	1	1718.96	1718.97	-0.9	1	9.42466	10.06	0.897	1	R.IAIQAGAAGIIVSNHGAR.Q
	YFP_2_04162012-02.3341.3341.3	4.5282	0.4505	1	1718.96	1718.97	-1.9	1	7.39665	10.06	0.796	3	R.IAIQAGAAGIIVSNHGAR.Q
	YFP_2_04162012-01.2876.2876.2	4.2779	0.46	1	1875.01	1875.01	0	1	8.1935	4.14	0.963	1	R.QLDYVPATISALEEVVK.A
	YFP_2_04162012-04.4305.4305.3	5.6343	0.5742	1	2856.61	2856.61	-0.4	1	10.2779	9.08	0.657	1	K.ALALGASGIFIGRPVVFSLAAEGEAGVRK.V
	YFP_2_04162012-04.4316.4316.2	6.381	0.5021	1	2397.21	2397.21	1.7	1	8.91269	6.56	0.852	1	R.KVLQMLRDEFELTMALSGCR.S
	YFP_2_04162012-04.4315.4315.3	5.1641	0.4367	1	2397.21	2397.21	-0.4	1	7.78384	6.56	0.686	1	R.KVLQMLRDEFELTMALSGCR.S
	YFP_2_04162012-02.4479.4479.2	6.3449	0.3981	1	2269.11	2269.11	0.5	1	8.91512	4.72	0.679	1	K.VLQMLRDEFELTMALSGCR.S
	YFP_2_04162012-03.5252.5252.2	6.9974	0.4418	1	2269.11	2269.11	0	1	10.1305	4.72	0.75	1	K.VLQMLRDEFELTMALSGCR.S
	YFP_2_04162012-04.4407.4407.2	6.8931	0.48	1	2269.12	2269.11	0.8	1	10.1292	4.72	0.821	1	K.VLQMLRDEFELTMALSGCR.S
	YFP_2_04162012-02.4480.4480.3	3.7759	0.4077	1	2269.11	2269.11	-0.5	1	6.70657	4.72	0.491	1	K.VLQMLRDEFELTMALSGCR.S
	YFP_2_04162012-03.5255.5255.3	2.7552	0.4228	1	2269.11	2269.11	-1.3	1	6.43102	4.72	0.436	1	K.VLQMLRDEFELTMALSGCR.S
	YFP_2_04162012-04.4408.4408.3	2.3157	0.262	0.998	2269.11	2269.11	-1.2	24	5.18344	4.72	0.352	1	K.VLQMLRDEFELTMALSGCR.S
	YFP_2_04162012-04.3162.3162.3	2.2289	0.045	0.932	2379.22	2379.22	-0.4	14	3.12856	7.33	0.42	1	K.EISRNHITTEWDTPRPSARL.-
	YFP_2_04162012-03.2564.2564.2	4.3233	0.4413	1	1780.87	1780.87	-0.3	1	7.29622	7.33	0.667	1	R.NHITTEWDTPRPSAR.L
	YFP_2_04162012-03.2566.2566.3	2.1819	0.3742	1	1780.87	1780.87	-1.7	1	5.59297	7.33	0.667	1	R.NHITTEWDTPRPSAR.L
	YFP_2_04162012-03.3391.3391.2	3.9788	0.388	1	1893.96	1893.96	-0.2	1	7.44486	7.33	0.696	2	R.NHITTEWDTPRPSARL.-
	YFP_2_04162012-04.3130.3130.2	3.8608	0.4832	1	1893.96	1893.96	0.3	1	7.50594	7.33	0.739	2	R.NHITTEWDTPRPSARL.-
	YFP_2_04162012-03.3544.3544.3	2.3752	0.2526	0.997	1893.95	1893.96	-1.5	1	5.79624	7.33	0.69	1	R.NHITTEWDTPRPSARL.-
	YFP_2_04162012-04.2990.2990.3	1.9395	0.1864	0.978	1893.95	1893.96	-4.1	1	4.64627	7.33	0.452	1	R.NHITTEWDTPRPSARL.-
U	AT5G01600.1	82	94	0.757	255	28178	6.1	0.0429579	4.71479	| Symbols: ATFER1, FER1 | ferretin 1 | chr5:228149-229594 REVERSE LENGTH=255
	Filename	XCorr	DeltCN	Conf%	ObsM+H+	CalcM+H+	PPM	SpR	Prob Score	pI	Ion%	#	Sequence
*	YFP_2_04162012-01.2686.2686.2	4.6526	0.4092	1	2525.2	2525.2	-1.4	1	7.08184	4.14	0.571	1	A.AATVDTNNMPMTGVVFQPFEEVK.K
*	YFP_2_04162012-01.2865.2865.2	4.555	0.3922	1	2653.3	2653.3	0.7	1	9.52249	4.72	0.643	1	A.AATVDTNNMPMTGVVFQPFEEVKK.A
*	YFP_2_04162012-01.2848.2848.3	3.6113	0.3767	1	2653.3	2653.3	-0.2	1	5.58669	4.72	0.478	1	A.AATVDTNNMPMTGVVFQPFEEVKK.A
*	YFP_2_04162012-03.4989.4989.3	6.4354	0.5929	1	4170.14	4170.14	0.5	1	10.485	5.74	0.578	1	A.AATVDTNNMPMTGVVFQPFEEVKKADLAIPITSHASLAR.Q
*	YFP_2_04162012-04.4229.4229.3	4.1968	0.4843	1	4170.14	4170.14	0.8	1	7.73067	5.74	0.518	1	A.AATVDTNNMPMTGVVFQPFEEVKKADLAIPITSHASLAR.Q
*	YFP_2_04162012-03.4990.4990.5	3.6264	0.2668	0.94	4170.14	4170.14	-0.2	4	5.01779	5.74	0.323	1	A.AATVDTNNMPMTGVVFQPFEEVKKADLAIPITSHASLAR.Q
*	YFP_2_04162012-04.4234.4234.5	4.1058	0.3857	1	4170.13	4170.14	-0.7	1	5.92223	5.74	0.405	1	A.AATVDTNNMPMTGVVFQPFEEVKKADLAIPITSHASLAR.Q
*	YFP_2_04162012-01.2694.2694.2	3.7441	0.3623	1	2454.17	2454.17	0.4	14	6.14845	4.14	0.393	1	A.ATVDTNNMPMTGVVFQPFEEVK.K
*	YFP_2_04162012-03.5055.5055.3	3.7091	0.4725	1	4099.09	4099.1	-1.4	1	7.1446	5.74	0.529	1	A.ATVDTNNMPMTGVVFQPFEEVKKADLAIPITSHASLAR.Q
*	YFP_2_04162012-04.4237.4237.3	3.7923	0.3469	1	4099.1	4099.1	1.4	1	6.53715	5.74	0.57	1	A.ATVDTNNMPMTGVVFQPFEEVKKADLAIPITSHASLAR.Q
*	YFP_2_04162012-03.4994.4994.4	4.6894	0.4961	1	4099.1	4099.1	-0.8	1	6.6618	5.74	0.467	1	A.ATVDTNNMPMTGVVFQPFEEVKKADLAIPITSHASLAR.Q
*	YFP_2_04162012-04.4236.4236.4	4.7571	0.5213	1	4099.1	4099.1	-0.1	1	7.83961	5.74	0.445	1	A.ATVDTNNMPMTGVVFQPFEEVKKADLAIPITSHASLAR.Q
*	YFP_2_04162012-03.4996.4996.5	3.8674	0.4843	1	4099.09	4099.1	-1.2	10	7.79084	5.74	0.492	1	A.ATVDTNNMPMTGVVFQPFEEVKKADLAIPITSHASLAR.Q
*	YFP_2_04162012-04.4238.4238.5	3.1901	0.406	1	4099.1	4099.1	0	1	6.04632	5.74	0.432	1	A.ATVDTNNMPMTGVVFQPFEEVKKADLAIPITSHASLAR.Q
*	YFP_2_04162012-03.4998.4998.3	4.1077	0.3525	1	4028.07	4028.06	1.4	1	7.24158	5.74	0.506	1	A.TVDTNNMPMTGVVFQPFEEVKKADLAIPITSHASLAR.Q
*	YFP_2_04162012-03.4997.4997.4	3.8054	0.2733	0.986	4028.06	4028.06	0.2	1	5.02561	5.74	0.403	1	A.TVDTNNMPMTGVVFQPFEEVKKADLAIPITSHASLAR.Q
*	YFP_2_04162012-04.4189.4189.3	4.1824	0.4194	1	3712.92	3712.92	0.6	1	7.36552	7.33	0.548	1	D.TNNMPMTGVVFQPFEEVKKADLAIPITSHASLAR.Q
*	YFP_2_04162012-04.4187.4187.4	2.6247	0.3149	0.899	3712.91	3712.92	-1.1	1	5.27458	7.33	0.311	1	D.TNNMPMTGVVFQPFEEVKKADLAIPITSHASLAR.Q
*	YFP_2_04162012-04.3993.3993.3	6.4877	0.5004	1	3024.65	3024.65	0.7	1	7.68089	7.33	0.573	1	M.TGVVFQPFEEVKKADLAIPITSHASLAR.Q
*	YFP_2_04162012-04.3159.3159.2	3.6304	0.3689	1	1663.95	1663.95	-0.3	1	6.04131	9.08	0.88	1	K.KADLAIPITSHASLAR.Q
*	YFP_2_04162012-03.3612.3612.3	5.3127	0.3809	1	1663.94	1663.95	-3.4	1	7.35177	9.08	0.818	1	K.KADLAIPITSHASLAR.Q
*	YFP_2_04162012-04.3165.3165.3	4.8951	0.5036	1	1663.94	1663.95	-2.4	1	8.45195	9.08	0.75	1	K.KADLAIPITSHASLAR.Q
*	YFP_2_04162012-04.4889.4889.4	4.3228	0.429	1	4466.08	4466.04	8.4	1	6.49461	4.42	0.326	1	R.FADASEAVINEQINVEYNVSYVYHSMYAYFDRDNVAMK.G
*	YFP_2_04162012-02.1982.1982.2	3.3809	0.3592	0.987	1481.66	1481.67	-0.7	1	7.07724	4.89	0.842	1	K.FFKESSEEERGH.A
*	YFP_2_04162012-02.2131.2131.2	3.297	0.4721	1	1552.7	1552.7	0.7	1	7.04204	4.89	0.789	1	K.FFKESSEEERGHA.E
*	YFP_2_04162012-02.2138.2138.3	2.8385	0.4359	1	1552.7	1552.7	-1.7	1	6.4524	4.89	0.436	1	K.FFKESSEEERGHA.E
*	YFP_2_04162012-02.2117.2117.2	3.8422	0.5151	1	1681.74	1681.75	-4.4	1	7.63886	4.58	0.905	1	K.FFKESSEEERGHAE.K
*	YFP_2_04162012-02.2129.2129.3	3.1893	0.3094	1	1681.74	1681.75	-2.3	1	6.28231	4.58	0.636	1	K.FFKESSEEERGHAE.K
*	YFP_2_04162012-02.1821.1821.2	5.7419	0.5033	1	1809.84	1809.84	-0.5	1	9.60985	5	0.846	3	K.FFKESSEEERGHAEK.F
*	YFP_2_04162012-03.1523.1523.2	3.5248	0.3721	1	1809.84	1809.84	-0.3	1	6.52746	5	0.731	1	K.FFKESSEEERGHAEK.F
*	YFP_2_04162012-02.1822.1822.3	3.788	0.4339	1	1809.84	1809.84	-1.6	1	7.20177	5	0.738	3	K.FFKESSEEERGHAEK.F
*	YFP_2_04162012-02.1825.1825.4	3.7239	0.3309	1	1809.84	1809.84	-2.1	1	5.91227	5	0.582	3	K.FFKESSEEERGHAEK.F
*	YFP_2_04162012-03.3212.3212.2	5.2364	0.506	1	2906.32	2906.32	0.1	1	7.30142	5.08	0.792	1	K.FFKESSEEERGHAEKFMEYQNQR.G
*	YFP_2_04162012-04.2962.2962.2	5.0074	0.4389	1	2906.31	2906.32	-1.1	1	7.1828	5.08	0.72	1	K.FFKESSEEERGHAEKFMEYQNQR.G
*	YFP_2_04162012-03.3208.3208.3	6.8846	0.5161	1	2906.32	2906.32	0.1	1	10.1472	5.08	0.633	1	K.FFKESSEEERGHAEKFMEYQNQR.G
*	YFP_2_04162012-04.2873.2873.3	4.6048	0.4093	1	2906.32	2906.32	-0.3	1	8.59372	5.08	0.532	1	K.FFKESSEEERGHAEKFMEYQNQR.G
*	YFP_2_04162012-03.3216.3216.4	5.6361	0.4035	1	2906.31	2906.32	-1.8	1	8.61632	5.08	0.585	1	K.FFKESSEEERGHAEKFMEYQNQR.G
*	YFP_2_04162012-04.2964.2964.4	4.1349	0.346	1	2906.31	2906.32	-1.9	1	6.99226	5.08	0.472	1	K.FFKESSEEERGHAEKFMEYQNQR.G
*	YFP_2_04162012-03.3247.3247.5	3.463	0.3565	1	2906.3	2906.32	-4.3	1	6.26416	5.08	0.513	1	K.FFKESSEEERGHAEKFMEYQNQR.G
*	YFP_2_04162012-03.3236.3236.3	3.8866	0.2232	0.91	2963.34	2963.34	-0.3	2	5.14888	5.08	0.421	1	K.FFKESSEEERGHAEKFMEYQNQRG.G
*	YFP_2_04162012-02.1839.1839.2	4.8691	0.453	1	1515.7	1515.7	-1.9	1	8.45504	5	1	1	F.KESSEEERGHAEK.F
*	YFP_2_04162012-02.1930.1930.2	2.3155	0.2209	0.994	1387.61	1387.61	-1.3	1	5.02558	4.58	0.5	1	K.ESSEEERGHAEK.F
*	YFP_2_04162012-03.2320.2320.3	2.9443	0.5207	1	1637.74	1637.75	-2.5	1	8.34324	7.33	0.743	1	R.GHAEKFMEYQNQR.G
*	YFP_2_04162012-03.5417.5417.2	4.611	0.5774	1	3437.76	3437.77	-1.6	1	11.6668	4.7	0.929	1	K.LHPIVSPISEFEHAEKGDALYAMELALSLEK.L
*	YFP_2_04162012-04.4514.4514.2	4.5295	0.631	1	3437.77	3437.77	1.8	1	10.8812	4.7	0.815	1	K.LHPIVSPISEFEHAEKGDALYAMELALSLEK.L
*	YFP_2_04162012-03.5410.5410.3	2.9741	0.5128	1	3437.76	3437.77	-0.7	1	7.92835	4.7	0.634	1	K.LHPIVSPISEFEHAEKGDALYAMELALSLEK.L
*	YFP_2_04162012-03.5416.5416.4	4.1011	0.5185	1	3437.76	3437.77	-1	1	7.74132	4.7	0.419	1	K.LHPIVSPISEFEHAEKGDALYAMELALSLEK.L
*	YFP_2_04162012-04.4513.4513.4	3.813	0.5516	1	3437.77	3437.77	-0.1	1	8.45223	4.7	0.425	1	K.LHPIVSPISEFEHAEKGDALYAMELALSLEK.L
*	YFP_2_04162012-04.4515.4515.5	2.0713	0.0355	0.912	3437.76	3437.77	-0.9	3	3.4699	4.7	0.36	1	K.LHPIVSPISEFEHAEKGDALYAMELALSLEK.L
*	YFP_2_04162012-04.4621.4621.3	4.9251	0.5424	1	4023.08	4023.08	1.3	1	10.5879	4.8	0.58	1	K.LHPIVSPISEFEHAEKGDALYAMELALSLEKLTNEK.L
*	YFP_2_04162012-04.4624.4624.4	1.6196	0.3634	0.998	4023.08	4023.08	-0.4	1	6.51	4.8	0.353	1	K.LHPIVSPISEFEHAEKGDALYAMELALSLEKLTNEK.L
*	YFP_2_04162012-04.4620.4620.5	1.596	0.2001	0.961	4023.08	4023.08	-0.3	1	4.37382	4.8	0.463	1	K.LHPIVSPISEFEHAEKGDALYAMELALSLEKLTNEK.L
*	YFP_2_04162012-04.4633.4633.6	3.7108	0.2778	1	4023.09	4023.08	4.1	1	6.05805	4.8	0.388	1	K.LHPIVSPISEFEHAEKGDALYAMELALSLEKLTNEK.L
*	YFP_2_04162012-03.2323.2323.2	3.6549	0.4021	1	1308.76	1308.76	-1.6	1	5.7454	8.8	1	4	K.LTNEKLLNVHK.V
*	YFP_2_04162012-03.2233.2233.3	1.5472	0.1169	0.932	1308.76	1308.76	-2.4	4	3.62693	8.8	0.364	1	K.LTNEKLLNVHK.V
*	YFP_2_04162012-03.4854.4854.3	6.32	0.6364	1	4410.28	4410.28	0.1	1	10.5711	4.63	0.538	1	K.LTNEKLLNVHKVASENNDPQLADFVESEFLGEQIEAIKK.I
*	YFP_2_04162012-03.4853.4853.4	7.5152	0.5898	1	4410.28	4410.28	-1.4	1	10.0241	4.63	0.513	1	K.LTNEKLLNVHKVASENNDPQLADFVESEFLGEQIEAIKK.I
*	YFP_2_04162012-03.4957.4957.2	4.7299	0.5673	1	3824.96	3824.97	-2.5	1	10.7314	4.53	0.889	1	K.LLNVHKVASENNDPQLADFVESEFLGEQIEAIKK.I
*	YFP_2_04162012-04.4182.4182.3	8.2332	0.6092	1	3824.98	3824.97	1.4	1	11.3015	4.53	0.683	1	K.LLNVHKVASENNDPQLADFVESEFLGEQIEAIKK.I
*	YFP_2_04162012-04.4185.4185.4	4.4618	0.5268	1	3824.97	3824.97	-0.6	1	7.50915	4.53	0.459	1	K.LLNVHKVASENNDPQLADFVESEFLGEQIEAIKK.I
*	YFP_2_04162012-03.4950.4950.5	4.8821	0.4647	1	3824.97	3824.97	0	1	7.12634	4.53	0.367	1	K.LLNVHKVASENNDPQLADFVESEFLGEQIEAIKK.I
*	YFP_2_04162012-04.4184.4184.5	3.1759	0.1926	0.998	3824.97	3824.97	-0.4	17	4.28432	4.53	0.378	1	K.LLNVHKVASENNDPQLADFVESEFLGEQIEAIKK.I
*	YFP_2_04162012-01.2880.2880.2	3.9004	0.4674	1	2992.45	2992.44	1.8	1	8.33145	3.69	0.607	1	K.VASENNDPQLADFVESEFLGEQIEAIK.K
*	YFP_2_04162012-03.5412.5412.2	2.9451	0.4476	1	2992.44	2992.44	-2.1	1	7.87909	3.69	0.704	1	K.VASENNDPQLADFVESEFLGEQIEAIK.K
*	YFP_2_04162012-03.5418.5418.3	4.7959	0.4322	1	2992.44	2992.44	-0.8	1	7.6892	3.69	0.507	1	K.VASENNDPQLADFVESEFLGEQIEAIK.K
*	YFP_2_04162012-04.4501.4501.3	4.5634	0.3906	1	2992.44	2992.44	0.4	1	7.42073	3.69	0.618	1	K.VASENNDPQLADFVESEFLGEQIEAIK.K
*	YFP_2_04162012-01.2860.2860.2	3.3814	0.4621	1	3120.54	3120.54	1.3	1	7.66106	4.03	0.741	1	K.VASENNDPQLADFVESEFLGEQIEAIKK.I
*	YFP_2_04162012-02.4417.4417.2	5.077	0.4692	1	3120.54	3120.54	1.6	1	8.40647	4.03	0.857	1	K.VASENNDPQLADFVESEFLGEQIEAIKK.I
*	YFP_2_04162012-03.5161.5161.2	4.1906	0.4909	1	3120.53	3120.54	-1.1	1	8.57137	4.03	0.857	1	K.VASENNDPQLADFVESEFLGEQIEAIKK.I
*	YFP_2_04162012-04.4330.4330.2	3.8298	0.4953	1	3120.54	3120.54	2.3	1	8.17896	4.03	0.852	1	K.VASENNDPQLADFVESEFLGEQIEAIKK.I
*	YFP_2_04162012-01.2901.2901.3	4.4537	0.448	1	3120.54	3120.54	0.4	1	7.20549	4.03	0.592	3	K.VASENNDPQLADFVESEFLGEQIEAIKK.I
*	YFP_2_04162012-02.189.189.3	4.041	0.2834	1	3120.55	3120.54	2.6	1	5.16358	4.03	0.437	2	K.VASENNDPQLADFVESEFLGEQIEAIKK.I
*	YFP_2_04162012-04.4328.4328.3	4.9117	0.4713	1	3120.54	3120.54	0.2	1	7.78658	4.03	0.592	1	K.VASENNDPQLADFVESEFLGEQIEAIKK.I
*	YFP_2_04162012-03.5167.5167.4	4.0706	0.3276	1	3120.53	3120.54	-1.6	1	6.44235	4.03	0.433	1	K.VASENNDPQLADFVESEFLGEQIEAIKK.I
*	YFP_2_04162012-04.4333.4333.4	3.4045	0.204	1	3120.53	3120.54	-1.6	1	5.61848	4.03	0.456	1	K.VASENNDPQLADFVESEFLGEQIEAIKK.I
*	YFP_2_04162012-02.4429.4429.2	7.6193	0.6259	1	2391.25	2391.24	1.6	1	11.6496	4.25	1	1	D.PQLADFVESEFLGEQIEAIKK.I
*	YFP_2_04162012-03.5191.5191.2	6.8658	0.6237	1	2391.24	2391.24	-1.1	1	11.2711	4.25	1	1	D.PQLADFVESEFLGEQIEAIKK.I
*	YFP_2_04162012-03.5190.5190.3	7.5305	0.6244	1	2391.24	2391.24	-0.5	1	11.8414	4.25	0.683	1	D.PQLADFVESEFLGEQIEAIKK.I
*	YFP_2_04162012-04.4357.4357.3	7.533	0.5596	1	2391.24	2391.24	-0.2	1	10.4915	4.25	0.695	1	D.PQLADFVESEFLGEQIEAIKK.I
*	YFP_2_04162012-01.2539.2539.2	3.1634	0.2567	1	1108.6	1108.6	-2.2	1	5.43275	6.56	1	1	K.ISDYITQLR.M
	YFP_2_04162012-03.4422.4422.2	3.3156	0.3686	1	1553.73	1553.73	-1.5	1	6.68471	6.51	1	1	K.GHGVWHFDQMLLN.-
	YFP_2_04162012-04.3813.3813.2	3.3636	0.3308	1	1553.73	1553.73	-0.2	1	5.92964	6.51	0.9	1	K.GHGVWHFDQMLLN.-
U	AT3G56090.1	72	82	0.741	259	28837	5.8	0.0368951	4.50808	| Symbols: ATFER3, FER3 | ferritin 3 | chr3:20814350-20815984 REVERSE LENGTH=259
	Filename	XCorr	DeltCN	Conf%	ObsM+H+	CalcM+H+	PPM	SpR	Prob Score	pI	Ion%	#	Sequence
*	YFP_2_04162012-03.5182.5182.3	6.1214	0.5605	1	4285.2	4285.19	2.2	1	9.25245	5.02	0.584	1	R.ASKSSTTTTSTLSGVVFEPFEEVKKEMDLVPSGQQLSLAR.H
*	YFP_2_04162012-03.5181.5181.4	4.9602	0.4394	1	4285.18	4285.19	-3.6	1	6.25279	5.02	0.411	1	R.ASKSSTTTTSTLSGVVFEPFEEVKKEMDLVPSGQQLSLAR.H
*	YFP_2_04162012-03.5186.5186.3	7.4755	0.6355	1	4214.15	4214.15	-0.6	1	12.1063	5.02	0.617	1	A.SKSSTTTTSTLSGVVFEPFEEVKKEMDLVPSGQQLSLAR.H
*	YFP_2_04162012-03.5188.5188.4	5.0608	0.4341	1	4214.15	4214.15	-1.2	1	6.44119	5.02	0.496	1	A.SKSSTTTTSTLSGVVFEPFEEVKKEMDLVPSGQQLSLAR.H
*	YFP_2_04162012-01.3213.3213.3	4.7688	0.5243	1	3999.02	3999.03	-0.5	1	8.84192	4.57	0.5	2	K.SSTTTTSTLSGVVFEPFEEVKKEMDLVPSGQQLSLAR.H
*	YFP_2_04162012-02.4536.4536.3	6.5768	0.6286	1	3999.04	3999.03	3.1	1	11.8296	4.57	0.468	1	K.SSTTTTSTLSGVVFEPFEEVKKEMDLVPSGQQLSLAR.H
*	YFP_2_04162012-03.5350.5350.3	5.8571	0.5293	1	3999.02	3999.03	-0.6	1	10.0244	4.57	0.446	1	K.SSTTTTSTLSGVVFEPFEEVKKEMDLVPSGQQLSLAR.H
*	YFP_2_04162012-01.3371.3371.4	3.9293	0.3079	1	3999.02	3999.03	-1	1	5.4631	4.57	0.305	2	K.SSTTTTSTLSGVVFEPFEEVKKEMDLVPSGQQLSLAR.H
*	YFP_2_04162012-02.4528.4528.4	2.9924	0.2564	1	3999.03	3999.03	1.2	2	4.39618	4.57	0.312	1	K.SSTTTTSTLSGVVFEPFEEVKKEMDLVPSGQQLSLAR.H
*	YFP_2_04162012-02.4514.4514.3	5.112	0.4516	1	3420.76	3420.77	-3	1	7.30483	4.57	0.543	1	T.STLSGVVFEPFEEVKKEMDLVPSGQQLSLAR.H
*	YFP_2_04162012-02.4513.4513.4	3.1389	0.3258	0.986	3420.77	3420.77	0.6	1	4.71523	4.57	0.4	1	T.STLSGVVFEPFEEVKKEMDLVPSGQQLSLAR.H
*	YFP_2_04162012-02.4494.4494.3	6.1043	0.5621	1	3333.75	3333.74	1.8	1	9.33803	4.57	0.618	1	S.TLSGVVFEPFEEVKKEMDLVPSGQQLSLAR.H
*	YFP_2_04162012-02.4372.4372.2	5.3037	0.4019	1	3032.57	3032.58	-0.9	1	8.19749	4.57	0.821	1	S.GVVFEPFEEVKKEMDLVPSGQQLSLAR.H
*	YFP_2_04162012-02.4352.4352.3	3.7207	0.192	0.869	2975.56	2975.55	0.6	1	5.14199	4.57	0.451	1	G.VVFEPFEEVKKEMDLVPSGQQLSLAR.H
*	YFP_2_04162012-01.2506.2506.2	3.1067	0.3043	0.998	1643.84	1643.84	-0.1	1	5.15964	4.46	0.8	1	K.EMDLVPSGQQLSLAR.H
*	YFP_2_04162012-04.4278.4278.3	3.8295	0.3515	1	3311.52	3311.53	-3.8	1	5.93289	4.4	0.545	1	R.HLYSPECEAAVNEQINVEYNVSYVYHAL.Y
*	YFP_2_04162012-02.3299.3299.2	5.6986	0.5257	1	2743.31	2743.3	0.7	1	8.43753	4.71	0.88	1	K.FFKESSVEEREHAELLMEYQNK.R
*	YFP_2_04162012-03.3749.3749.2	5.6483	0.4983	1	2743.3	2743.3	0.4	1	8.34427	4.71	0.88	1	K.FFKESSVEEREHAELLMEYQNK.R
*	YFP_2_04162012-04.3272.3272.2	5.725	0.5311	1	2743.31	2743.3	1.2	1	8.39005	4.71	0.84	1	K.FFKESSVEEREHAELLMEYQNK.R
*	YFP_2_04162012-02.3298.3298.3	7.2993	0.6023	1	2743.31	2743.3	0.9	1	10.2618	4.71	0.633	1	K.FFKESSVEEREHAELLMEYQNK.R
*	YFP_2_04162012-03.3827.3827.3	5.8984	0.4972	1	2743.3	2743.3	-1.2	1	8.984	4.71	0.692	1	K.FFKESSVEEREHAELLMEYQNK.R
*	YFP_2_04162012-03.3752.3752.4	4.6905	0.3416	1	2743.3	2743.3	-1	1	5.99465	4.71	0.556	1	K.FFKESSVEEREHAELLMEYQNK.R
*	YFP_2_04162012-04.3273.3273.4	4.4416	0.4337	1	2743.3	2743.3	-0.9	1	6.78072	4.71	0.563	1	K.FFKESSVEEREHAELLMEYQNK.R
*	YFP_2_04162012-02.3321.3321.5	2.3614	0.2593	0.998	2743.3	2743.3	0.2	3	4.40165	4.71	0.42	1	K.FFKESSVEEREHAELLMEYQNK.R
*	YFP_2_04162012-03.3682.3682.2	5.3579	0.5209	1	2899.41	2899.4	0.6	1	9.30704	5.08	0.88	1	K.FFKESSVEEREHAELLMEYQNKR.G
*	YFP_2_04162012-03.3681.3681.3	7.6022	0.5999	1	2899.4	2899.4	-0.2	1	10.6623	5.08	0.745	1	K.FFKESSVEEREHAELLMEYQNKR.G
*	YFP_2_04162012-04.3200.3200.3	8.3451	0.5655	1	2899.41	2899.4	0.3	1	11.5689	5.08	0.745	1	K.FFKESSVEEREHAELLMEYQNKR.G
*	YFP_2_04162012-03.3683.3683.4	4.3517	0.5523	1	2899.4	2899.4	-0.7	1	8.96885	5.08	0.612	1	K.FFKESSVEEREHAELLMEYQNKR.G
*	YFP_2_04162012-04.3203.3203.4	4.4391	0.5623	1	2899.4	2899.4	-1.9	1	9.01635	5.08	0.651	1	K.FFKESSVEEREHAELLMEYQNKR.G
*	YFP_2_04162012-03.3691.3691.5	4.1846	0.4203	1	2899.39	2899.4	-3.5	1	5.97216	5.08	0.575	1	K.FFKESSVEEREHAELLMEYQNKR.G
*	YFP_2_04162012-04.3209.3209.5	3.6865	0.4898	1	2899.4	2899.4	-1.5	1	7.37229	5.08	0.588	1	K.FFKESSVEEREHAELLMEYQNKR.G
*	YFP_2_04162012-02.3090.3090.2	5.7111	0.5362	1	2321.07	2321.07	1.1	1	8.57827	4.42	0.731	2	K.ESSVEEREHAELLMEYQNK.R
*	YFP_2_04162012-02.3267.3267.3	7.5711	0.5362	1	2321.07	2321.07	1.4	1	8.80115	4.42	0.717	2	K.ESSVEEREHAELLMEYQNK.R
*	YFP_2_04162012-02.2959.2959.2	4.6095	0.4243	1	2477.18	2477.17	1.3	1	7.70042	4.71	0.833	1	K.ESSVEEREHAELLMEYQNKR.G
*	YFP_2_04162012-02.2952.2952.3	7.9124	0.4516	1	2477.17	2477.17	-0.3	1	7.06794	4.71	0.833	1	K.ESSVEEREHAELLMEYQNKR.G
*	YFP_2_04162012-02.2954.2954.4	2.8215	0.3062	1	2477.17	2477.17	-2.4	1	5.11885	4.71	0.512	1	K.ESSVEEREHAELLMEYQNKR.G
*	YFP_2_04162012-03.5146.5146.2	4.0124	0.5275	1	3726.91	3726.91	0.8	1	9.59998	4.71	0.88	1	R.VKLQPMVLPQSEFDHPEKGDALYAMELALSLEK.L
*	YFP_2_04162012-04.4336.4336.2	4.3672	0.5395	1	3726.93	3726.91	3.5	1	10.5816	4.71	0.889	1	R.VKLQPMVLPQSEFDHPEKGDALYAMELALSLEK.L
*	YFP_2_04162012-03.5329.5329.3	3.1877	0.3103	1	3726.9	3726.91	-3.7	1	5.27001	4.71	0.341	1	R.VKLQPMVLPQSEFDHPEKGDALYAMELALSLEK.L
*	YFP_2_04162012-03.5153.5153.4	6.1189	0.3913	1	3726.91	3726.91	-0.3	1	8.34376	4.71	0.477	1	R.VKLQPMVLPQSEFDHPEKGDALYAMELALSLEK.L
*	YFP_2_04162012-04.4548.4548.4	5.6179	0.3435	1	4310.25	4310.24	2	1	7.53567	4.8	0.341	1	R.VKLQPMVLPQSEFDHPEKGDALYAMELALSLEKLVNEK.L
*	YFP_2_04162012-04.4550.4550.5	3.0726	0.1632	0.993	4310.24	4310.24	-1.6	1	5.37921	4.8	0.517	1	R.VKLQPMVLPQSEFDHPEKGDALYAMELALSLEKLVNEK.L
*	YFP_2_04162012-02.4492.4492.2	3.7605	0.5007	1	3499.75	3499.75	1.7	1	7.863	4.42	0.63	1	K.LQPMVLPQSEFDHPEKGDALYAMELALSLEK.L
*	YFP_2_04162012-03.5267.5267.2	3.4202	0.5417	1	3499.76	3499.75	3	1	9.06169	4.42	0.815	1	K.LQPMVLPQSEFDHPEKGDALYAMELALSLEK.L
*	YFP_2_04162012-02.4785.4785.3	3.6656	0.4564	1	3499.77	3499.75	6	1	7.91484	4.42	0.5	2	K.LQPMVLPQSEFDHPEKGDALYAMELALSLEK.L
*	YFP_2_04162012-02.4498.4498.4	2.5071	0.2566	0.998	3499.75	3499.75	0	1	4.64312	4.42	0.367	1	K.LQPMVLPQSEFDHPEKGDALYAMELALSLEK.L
*	YFP_2_04162012-03.5534.5534.3	5.9044	0.5933	1	4083.08	4083.08	-0.9	1	10.0766	4.53	0.542	1	K.LQPMVLPQSEFDHPEKGDALYAMELALSLEKLVNEK.L
*	YFP_2_04162012-04.4643.4643.3	5.4412	0.576	1	4083.11	4083.08	6.3	1	9.38986	4.53	0.488	1	K.LQPMVLPQSEFDHPEKGDALYAMELALSLEKLVNEK.L
	YFP_2_04162012-03.3601.3601.2	5.1522	0.594	1	1664.97	1664.97	-0.7	1	10.1512	8.8	1	1	K.LVNEKLLNLHSVASK.N
*	YFP_2_04162012-03.5588.5588.3	6.5138	0.5404	1	3698.93	3698.93	0.2	1	9.10846	4.42	0.597	1	K.LLNLHSVASKNDDVQLADFIESVFLNEQVEAIK.K
*	YFP_2_04162012-04.4684.4684.3	6.3568	0.5438	1	3698.92	3698.93	-2.3	1	8.88213	4.42	0.692	1	K.LLNLHSVASKNDDVQLADFIESVFLNEQVEAIK.K
*	YFP_2_04162012-04.4686.4686.4	3.7013	0.2651	1	3698.92	3698.93	-1.5	1	4.75699	4.42	0.398	1	K.LLNLHSVASKNDDVQLADFIESVFLNEQVEAIK.K
*	YFP_2_04162012-03.5449.5449.2	5.1252	0.6397	1	3827.02	3827.02	-0.1	1	10.663	4.71	0.846	1	K.LLNLHSVASKNDDVQLADFIESVFLNEQVEAIKK.I
*	YFP_2_04162012-04.4530.4530.2	4.9555	0.629	1	3827.01	3827.02	-4.1	1	9.83455	4.71	0.92	1	K.LLNLHSVASKNDDVQLADFIESVFLNEQVEAIKK.I
*	YFP_2_04162012-03.5434.5434.3	8.8181	0.5851	1	3827.02	3827.02	-1.7	1	10.7224	4.71	0.756	1	K.LLNLHSVASKNDDVQLADFIESVFLNEQVEAIKK.I
*	YFP_2_04162012-04.4523.4523.3	8.4858	0.5706	1	3827.03	3827.02	1.3	1	9.88415	4.71	0.756	4	K.LLNLHSVASKNDDVQLADFIESVFLNEQVEAIKK.I
*	YFP_2_04162012-03.5436.5436.4	7.5743	0.53	1	3827.02	3827.02	-0.1	1	9.01666	4.71	0.516	1	K.LLNLHSVASKNDDVQLADFIESVFLNEQVEAIKK.I
*	YFP_2_04162012-04.4522.4522.4	9.0661	0.5082	1	3827.02	3827.02	-0.4	1	10.2822	4.71	0.468	1	K.LLNLHSVASKNDDVQLADFIESVFLNEQVEAIKK.I
*	YFP_2_04162012-03.5441.5441.5	4.3089	0.254	1	3827.02	3827.02	-0.8	1	4.57957	4.71	0.403	1	K.LLNLHSVASKNDDVQLADFIESVFLNEQVEAIKK.I
*	YFP_2_04162012-04.4525.4525.5	3.543	0.187	0.999	3827.02	3827.02	0	1	4.42627	4.71	0.478	1	K.LLNLHSVASKNDDVQLADFIESVFLNEQVEAIKK.I
*	YFP_2_04162012-02.4902.4902.2	4.8998	0.5085	1	2764.39	2764.4	-3.2	1	8.43941	4.12	0.704	1	K.NDDVQLADFIESVFLNEQVEAIKK.I
*	YFP_2_04162012-03.5703.5703.2	4.9729	0.5062	1	2764.41	2764.4	2.6	1	8.97385	4.12	0.815	1	K.NDDVQLADFIESVFLNEQVEAIKK.I
*	YFP_2_04162012-03.5708.5708.3	2.1205	0.1553	0.97	2764.4	2764.4	-0.9	1	3.67012	4.12	0.47	1	K.NDDVQLADFIESVFLNEQVEAIKK.I
*	YFP_2_04162012-03.2750.2750.2	3.3874	0.273	1	1378.78	1378.78	-1.8	1	5.52137	10.01	0.941	1	K.KISEYVSQLRR.L
*	YFP_2_04162012-04.2771.2771.2	2.4146	0.2174	0.996	1378.78	1378.78	-2.1	1	4.4574	10.01	0.824	1	K.KISEYVSQLRR.L
*	YFP_2_04162012-01.2566.2566.2	2.714	0.1686	0.997	1094.58	1094.58	-2.6	1	4.78222	6.56	0.933	1	K.ISEYVSQLR.R
*	YFP_2_04162012-01.3234.3234.2	2.3871	0.0681	0.982	1250.69	1250.69	0.1	4	3.93751	9.08	0.824	1	K.ISEYVSQLRR.L
*	YFP_2_04162012-04.3405.3405.2	4.0441	0.5357	1	2008	2008	0.1	1	7.57296	6.51	0.826	1	R.LGKGHGTWHFDQELLGAAA.-
*	YFP_2_04162012-02.3679.3679.2	2.8877	0.2316	0.997	1709.8	1709.8	0.8	1	4.12442	5.44	0.81	1	K.GHGTWHFDQELLGAAA.-
*	YFP_2_04162012-03.4175.4175.2	2.9893	0.3193	0.998	1709.8	1709.8	0.2	1	5.04024	5.44	0.909	3	K.GHGTWHFDQELLGAAA.-
*	YFP_2_04162012-04.3610.3610.2	2.6375	0.2029	0.994	1709.8	1709.8	-0.4	1	4.07306	5.44	0.571	1	K.GHGTWHFDQELLGAAA.-
*	YFP_2_04162012-02.3690.3690.3	1.4553	0.2189	0.965	1709.8	1709.8	-0.9	5	4.44455	5.44	0.465	1	K.GHGTWHFDQELLGAAA.-
U	AT3G14420.3	49	57	0.736	367	40300	8.8	0.0180994	4.44503	| Symbols: | Aldolase-type TIM barrel family protein | chr3:4821804-4823899 FORWARD LENGTH=367
	Filename	XCorr	DeltCN	Conf%	ObsM+H+	CalcM+H+	PPM	SpR	Prob Score	pI	Ion%	#	Sequence
	YFP_2_04162012-01.2608.2608.2	5.3644	0.594	1	2439.06	2439.06	0.9	1	9.90721	3.96	0.815	1	K.MVYDYYASGAEDQWTLQENR.N
	YFP_2_04162012-03.5157.5157.2	6.5526	0.4705	1	1994.12	1994.12	-1.4	1	9.56671	6.56	0.897	1	R.ILIDVSKIDMTTTVLGFK.I
	YFP_2_04162012-04.4331.4331.2	6.1985	0.4504	1	1994.12	1994.12	0.3	1	8.7252	6.56	0.867	1	R.ILIDVSKIDMTTTVLGFK.I
	YFP_2_04162012-02.4410.4410.3	4.6877	0.5377	1	1994.12	1994.12	0.1	1	8.52629	6.56	0.673	1	R.ILIDVSKIDMTTTVLGFK.I
	YFP_2_04162012-03.5165.5165.3	4.2587	0.4497	1	1994.12	1994.12	-2.2	1	7.48939	6.56	0.74	1	R.ILIDVSKIDMTTTVLGFK.I
	YFP_2_04162012-04.4338.4338.3	3.3165	0.247	1	1994.12	1994.12	-2	1	4.40259	6.56	0.63	1	R.ILIDVSKIDMTTTVLGFK.I
	YFP_2_04162012-01.2633.2633.2	2.2666	0.3561	0.999	1225.65	1225.65	-2	1	6.30373	6.56	0.889	1	K.IDMTTTVLGFK.I
	YFP_2_04162012-01.2757.2757.2	1.7721	0.0012	0.937	1517.79	1517.79	-1.1	1	2.82708	9.08	0.682	1	K.ISMPIMVAPTAMQK.M
	YFP_2_04162012-02.5124.5124.2	3.1771	0.5416	1	2908.43	2908.44	-1.4	1	9.31057	4.46	0.621	1	R.AASAAGTIMTLSSWATSSVEEVASTGPGIR.F
	YFP_2_04162012-03.5959.5959.2	3.053	0.5049	1	2908.43	2908.44	-2.7	1	9.01617	4.46	0.69	1	R.AASAAGTIMTLSSWATSSVEEVASTGPGIR.F
	YFP_2_04162012-04.5003.5003.2	5.3959	0.6047	1	2908.43	2908.44	-1.9	1	10.9887	4.46	0.677	1	R.AASAAGTIMTLSSWATSSVEEVASTGPGIR.F
	YFP_2_04162012-02.5125.5125.3	3.1396	0.3473	1	2908.44	2908.44	1.8	1	6.14867	4.46	0.36	1	R.AASAAGTIMTLSSWATSSVEEVASTGPGIR.F
	YFP_2_04162012-03.5955.5955.3	2.8716	0.3866	1	2908.43	2908.44	-1.4	1	6.72532	4.46	0.333	1	R.AASAAGTIMTLSSWATSSVEEVASTGPGIR.F
	YFP_2_04162012-04.5000.5000.3	5.6426	0.6031	1	2908.43	2908.44	-0.2	1	9.61669	4.46	0.521	1	R.AASAAGTIMTLSSWATSSVEEVASTGPGIR.F
	YFP_2_04162012-01.2627.2627.2	1.9484	0.0928	0.975	956.552	956.552	-0.4	1	3.91109	6.56	0.846	1	R.NVVEQLVR.R
	YFP_2_04162012-01.2584.2584.2	2.6891	0.187	0.997	1056.6	1056.6	-2.5	1	5.03672	6.56	0.882	1	K.AIALTVDTPR.L
	YFP_2_04162012-02.1348.1348.2	1.5912	0.0744	0.947	1017.54	1017.54	-3	1	3.64852	9.08	0.692	1	R.RESDIKNR.F
	YFP_2_04162012-03.3940.3940.2	3.7185	0.3219	1	1986.1	1986.1	0.1	2	5.00385	8.8	0.583	1	R.ESDIKNRFTLPPNLTLK.N
	YFP_2_04162012-01.2758.2758.2	2.0105	0.0894	0.973	1143.67	1143.68	-2.1	3	3.58402	9.08	0.812	1	R.FTLPPNLTLK.N
	YFP_2_04162012-01.2838.2838.2	4.1884	0.4804	1	2985.4	2985.39	2.9	1	8.43701	4.12	0.71	1	K.NFEGLDLGKMDEANDSGLASYVAGQIDR.T
	YFP_2_04162012-03.4985.4985.2	4.8355	0.5294	1	2985.39	2985.39	1.3	1	8.83018	4.12	0.8	1	K.NFEGLDLGKMDEANDSGLASYVAGQIDR.T
	YFP_2_04162012-02.4289.4289.3	4.6053	0.5672	1	2985.39	2985.39	-0.2	1	8.46892	4.12	0.461	1	K.NFEGLDLGKMDEANDSGLASYVAGQIDR.T
	YFP_2_04162012-03.4984.4984.3	5.4932	0.562	1	2985.39	2985.39	0.2	1	10.8922	4.12	0.536	1	K.NFEGLDLGKMDEANDSGLASYVAGQIDR.T
	YFP_2_04162012-04.4175.4175.3	6.1155	0.523	1	2985.39	2985.39	1.2	1	10.2113	4.12	0.564	1	K.NFEGLDLGKMDEANDSGLASYVAGQIDR.T
	YFP_2_04162012-04.4528.4528.2	5.934	0.5572	1	2510.48	2510.47	0.6	1	9.00815	9.68	0.846	1	R.TLSWKDVQWLQTITKLPILVK.G
	YFP_2_04162012-04.4527.4527.3	6.5981	0.4683	1	2510.47	2510.47	-0.7	1	8.446	9.68	0.66	1	R.TLSWKDVQWLQTITKLPILVK.G
	YFP_2_04162012-04.4531.4531.4	2.0149	0.1963	0.981	2510.47	2510.47	-1.7	1	5.16444	9.68	0.528	1	R.TLSWKDVQWLQTITKLPILVK.G
	YFP_2_04162012-01.3083.3083.2	4.7701	0.4327	1	1895.14	1895.14	0.4	1	7.3364	8.8	0.72	1	K.DVQWLQTITKLPILVK.G
	YFP_2_04162012-01.3284.3284.2	5.1714	0.5174	1	1718.97	1718.97	0.6	1	9.51436	10.06	0.8	1	E.IAIQAGAAGIIVSNHGAR.Q
	YFP_2_04162012-02.3339.3339.2	5.2961	0.5406	1	1718.97	1718.97	-0.4	1	9.09744	10.06	0.897	5	E.IAIQAGAAGIIVSNHGAR.Q
	YFP_2_04162012-03.3790.3790.2	5.3503	0.5257	1	1718.96	1718.97	-0.9	1	9.42466	10.06	0.897	1	E.IAIQAGAAGIIVSNHGAR.Q
	YFP_2_04162012-02.3341.3341.3	4.5282	0.4505	1	1718.96	1718.97	-1.9	1	7.39665	10.06	0.796	3	E.IAIQAGAAGIIVSNHGAR.Q
	YFP_2_04162012-01.2876.2876.2	4.2779	0.46	1	1875.01	1875.01	0	1	8.1935	4.14	0.963	1	R.QLDYVPATISALEEVVK.A
	YFP_2_04162012-04.4305.4305.3	5.6343	0.5742	1	2856.61	2856.61	-0.4	1	10.2779	9.08	0.657	1	K.ALALGASGIFIGRPVVFSLAAEGEAGVRK.V
	YFP_2_04162012-04.4316.4316.2	6.381	0.5021	1	2397.21	2397.21	1.7	1	8.91269	6.56	0.852	1	R.KVLQMLRDEFELTMALSGCR.S
	YFP_2_04162012-04.4315.4315.3	5.1641	0.4367	1	2397.21	2397.21	-0.4	1	7.78384	6.56	0.686	1	R.KVLQMLRDEFELTMALSGCR.S
	YFP_2_04162012-02.4479.4479.2	6.3449	0.3981	1	2269.11	2269.11	0.5	1	8.91512	4.72	0.679	1	K.VLQMLRDEFELTMALSGCR.S
	YFP_2_04162012-03.5252.5252.2	6.9974	0.4418	1	2269.11	2269.11	0	1	10.1305	4.72	0.75	1	K.VLQMLRDEFELTMALSGCR.S
	YFP_2_04162012-04.4407.4407.2	6.8931	0.48	1	2269.12	2269.11	0.8	1	10.1292	4.72	0.821	1	K.VLQMLRDEFELTMALSGCR.S
	YFP_2_04162012-02.4480.4480.3	3.7759	0.4077	1	2269.11	2269.11	-0.5	1	6.70657	4.72	0.491	1	K.VLQMLRDEFELTMALSGCR.S
	YFP_2_04162012-03.5255.5255.3	2.7552	0.4228	1	2269.11	2269.11	-1.3	1	6.43102	4.72	0.436	1	K.VLQMLRDEFELTMALSGCR.S
	YFP_2_04162012-04.4408.4408.3	2.3157	0.262	0.998	2269.11	2269.11	-1.2	24	5.18344	4.72	0.352	1	K.VLQMLRDEFELTMALSGCR.S
	YFP_2_04162012-04.3162.3162.3	2.2289	0.045	0.932	2379.22	2379.22	-0.4	14	3.12856	7.33	0.42	1	K.EISRNHITTEWDTPRPSARL.-
	YFP_2_04162012-03.2564.2564.2	4.3233	0.4413	1	1780.87	1780.87	-0.3	1	7.29622	7.33	0.667	1	R.NHITTEWDTPRPSAR.L
	YFP_2_04162012-03.2566.2566.3	2.1819	0.3742	1	1780.87	1780.87	-1.7	1	5.59297	7.33	0.667	1	R.NHITTEWDTPRPSAR.L
	YFP_2_04162012-03.3391.3391.2	3.9788	0.388	1	1893.96	1893.96	-0.2	1	7.44486	7.33	0.696	2	R.NHITTEWDTPRPSARL.-
	YFP_2_04162012-04.3130.3130.2	3.8608	0.4832	1	1893.96	1893.96	0.3	1	7.50594	7.33	0.739	2	R.NHITTEWDTPRPSARL.-
	YFP_2_04162012-03.3544.3544.3	2.3752	0.2526	0.997	1893.95	1893.96	-1.5	1	5.79624	7.33	0.69	1	R.NHITTEWDTPRPSARL.-
	YFP_2_04162012-04.2990.2990.3	1.9395	0.1864	0.978	1893.95	1893.96	-4.1	1	4.64627	7.33	0.452	1	R.NHITTEWDTPRPSARL.-
U	AT3G14420.5	49	57	0.719	360	39463	9.5	0.0184513	4.236	| Symbols: | Aldolase-type TIM barrel family protein | chr3:4821829-4823899 FORWARD LENGTH=360
U	AT3G14420.6	49	57	0.708	366	40317	9.3	0.0181488	4.10505	| Symbols: | Aldolase-type TIM barrel family protein | chr3:4821899-4823899 FORWARD LENGTH=366
	Filename	XCorr	DeltCN	Conf%	ObsM+H+	CalcM+H+	PPM	SpR	Prob Score	pI	Ion%	#	Sequence
	YFP_2_04162012-03.5157.5157.2	6.5526	0.4705	1	1994.12	1994.12	-1.4	1	9.56671	6.56	0.897	1	R.ILIDVSKIDMTTTVLGFK.I
	YFP_2_04162012-04.4331.4331.2	6.1985	0.4504	1	1994.12	1994.12	0.3	1	8.7252	6.56	0.867	1	R.ILIDVSKIDMTTTVLGFK.I
	YFP_2_04162012-02.4410.4410.3	4.6877	0.5377	1	1994.12	1994.12	0.1	1	8.52629	6.56	0.673	1	R.ILIDVSKIDMTTTVLGFK.I
	YFP_2_04162012-03.5165.5165.3	4.2587	0.4497	1	1994.12	1994.12	-2.2	1	7.48939	6.56	0.74	1	R.ILIDVSKIDMTTTVLGFK.I
	YFP_2_04162012-04.4338.4338.3	3.3165	0.247	1	1994.12	1994.12	-2	1	4.40259	6.56	0.63	1	R.ILIDVSKIDMTTTVLGFK.I
	YFP_2_04162012-01.2633.2633.2	2.2666	0.3561	0.999	1225.65	1225.65	-2	1	6.30373	6.56	0.889	1	K.IDMTTTVLGFK.I
	YFP_2_04162012-01.2757.2757.2	1.7721	0.0012	0.937	1517.79	1517.79	-1.1	1	2.82708	9.08	0.682	1	K.ISMPIMVAPTAMQK.M
	YFP_2_04162012-02.5124.5124.2	3.1771	0.5416	1	2908.43	2908.44	-1.4	1	9.31057	4.46	0.621	1	R.AASAAGTIMTLSSWATSSVEEVASTGPGIR.F
	YFP_2_04162012-03.5959.5959.2	3.053	0.5049	1	2908.43	2908.44	-2.7	1	9.01617	4.46	0.69	1	R.AASAAGTIMTLSSWATSSVEEVASTGPGIR.F
	YFP_2_04162012-04.5003.5003.2	5.3959	0.6047	1	2908.43	2908.44	-1.9	1	10.9887	4.46	0.677	1	R.AASAAGTIMTLSSWATSSVEEVASTGPGIR.F
	YFP_2_04162012-02.5125.5125.3	3.1396	0.3473	1	2908.44	2908.44	1.8	1	6.14867	4.46	0.36	1	R.AASAAGTIMTLSSWATSSVEEVASTGPGIR.F
	YFP_2_04162012-03.5955.5955.3	2.8716	0.3866	1	2908.43	2908.44	-1.4	1	6.72532	4.46	0.333	1	R.AASAAGTIMTLSSWATSSVEEVASTGPGIR.F
	YFP_2_04162012-04.5000.5000.3	5.6426	0.6031	1	2908.43	2908.44	-0.2	1	9.61669	4.46	0.521	1	R.AASAAGTIMTLSSWATSSVEEVASTGPGIR.F
	YFP_2_04162012-01.2627.2627.2	1.9484	0.0928	0.975	956.552	956.552	-0.4	1	3.91109	6.56	0.846	1	R.NVVEQLVR.R
	YFP_2_04162012-01.2584.2584.2	2.6891	0.187	0.997	1056.6	1056.6	-2.5	1	5.03672	6.56	0.882	1	K.AIALTVDTPR.L
	YFP_2_04162012-02.1348.1348.2	1.5912	0.0744	0.947	1017.54	1017.54	-3	1	3.64852	9.08	0.692	1	R.RESDIKNR.F
	YFP_2_04162012-03.3940.3940.2	3.7185	0.3219	1	1986.1	1986.1	0.1	2	5.00385	8.8	0.583	1	R.ESDIKNRFTLPPNLTLK.N
	YFP_2_04162012-01.2758.2758.2	2.0105	0.0894	0.973	1143.67	1143.68	-2.1	3	3.58402	9.08	0.812	1	R.FTLPPNLTLK.N
	YFP_2_04162012-01.2838.2838.2	4.1884	0.4804	1	2985.4	2985.39	2.9	1	8.43701	4.12	0.71	1	K.NFEGLDLGKMDEANDSGLASYVAGQIDR.T
	YFP_2_04162012-03.4985.4985.2	4.8355	0.5294	1	2985.39	2985.39	1.3	1	8.83018	4.12	0.8	1	K.NFEGLDLGKMDEANDSGLASYVAGQIDR.T
	YFP_2_04162012-02.4289.4289.3	4.6053	0.5672	1	2985.39	2985.39	-0.2	1	8.46892	4.12	0.461	1	K.NFEGLDLGKMDEANDSGLASYVAGQIDR.T
	YFP_2_04162012-03.4984.4984.3	5.4932	0.562	1	2985.39	2985.39	0.2	1	10.8922	4.12	0.536	1	K.NFEGLDLGKMDEANDSGLASYVAGQIDR.T
	YFP_2_04162012-04.4175.4175.3	6.1155	0.523	1	2985.39	2985.39	1.2	1	10.2113	4.12	0.564	1	K.NFEGLDLGKMDEANDSGLASYVAGQIDR.T
	YFP_2_04162012-04.4528.4528.2	5.934	0.5572	1	2510.48	2510.47	0.6	1	9.00815	9.68	0.846	1	R.TLSWKDVQWLQTITKLPILVK.G
	YFP_2_04162012-04.4527.4527.3	6.5981	0.4683	1	2510.47	2510.47	-0.7	1	8.446	9.68	0.66	1	R.TLSWKDVQWLQTITKLPILVK.G
	YFP_2_04162012-04.4531.4531.4	2.0149	0.1963	0.981	2510.47	2510.47	-1.7	1	5.16444	9.68	0.528	1	R.TLSWKDVQWLQTITKLPILVK.G
	YFP_2_04162012-01.3083.3083.2	4.7701	0.4327	1	1895.14	1895.14	0.4	1	7.3364	8.8	0.72	1	K.DVQWLQTITKLPILVK.G
	YFP_2_04162012-01.1686.1686.2	1.6366	0.0241	0.937	917.466	917.469	-2.9	5	3.70339	4.46	0.733	1	K.GVLTGEDAR.I
	YFP_2_04162012-01.3284.3284.2	5.1714	0.5174	1	1718.97	1718.97	0.6	1	9.51436	10.06	0.8	1	R.IAIQAGAAGIIVSNHGAR.Q
	YFP_2_04162012-02.3339.3339.2	5.2961	0.5406	1	1718.97	1718.97	-0.4	1	9.09744	10.06	0.897	5	R.IAIQAGAAGIIVSNHGAR.Q
	YFP_2_04162012-03.3790.3790.2	5.3503	0.5257	1	1718.96	1718.97	-0.9	1	9.42466	10.06	0.897	1	R.IAIQAGAAGIIVSNHGAR.Q
	YFP_2_04162012-02.3341.3341.3	4.5282	0.4505	1	1718.96	1718.97	-1.9	1	7.39665	10.06	0.796	3	R.IAIQAGAAGIIVSNHGAR.Q
	YFP_2_04162012-01.2876.2876.2	4.2779	0.46	1	1875.01	1875.01	0	1	8.1935	4.14	0.963	1	R.QLDYVPATISALEEVVK.A
	YFP_2_04162012-04.4305.4305.3	5.6343	0.5742	1	2856.61	2856.61	-0.4	1	10.2779	9.08	0.657	1	K.ALALGASGIFIGRPVVFSLAAEGEAGVRK.V
	YFP_2_04162012-04.4316.4316.2	6.381	0.5021	1	2397.21	2397.21	1.7	1	8.91269	6.56	0.852	1	R.KVLQMLRDEFELTMALSGCR.S
	YFP_2_04162012-04.4315.4315.3	5.1641	0.4367	1	2397.21	2397.21	-0.4	1	7.78384	6.56	0.686	1	R.KVLQMLRDEFELTMALSGCR.S
	YFP_2_04162012-02.4479.4479.2	6.3449	0.3981	1	2269.11	2269.11	0.5	1	8.91512	4.72	0.679	1	K.VLQMLRDEFELTMALSGCR.S
	YFP_2_04162012-03.5252.5252.2	6.9974	0.4418	1	2269.11	2269.11	0	1	10.1305	4.72	0.75	1	K.VLQMLRDEFELTMALSGCR.S
	YFP_2_04162012-04.4407.4407.2	6.8931	0.48	1	2269.12	2269.11	0.8	1	10.1292	4.72	0.821	1	K.VLQMLRDEFELTMALSGCR.S
	YFP_2_04162012-02.4480.4480.3	3.7759	0.4077	1	2269.11	2269.11	-0.5	1	6.70657	4.72	0.491	1	K.VLQMLRDEFELTMALSGCR.S
	YFP_2_04162012-03.5255.5255.3	2.7552	0.4228	1	2269.11	2269.11	-1.3	1	6.43102	4.72	0.436	1	K.VLQMLRDEFELTMALSGCR.S
	YFP_2_04162012-04.4408.4408.3	2.3157	0.262	0.998	2269.11	2269.11	-1.2	24	5.18344	4.72	0.352	1	K.VLQMLRDEFELTMALSGCR.S
	YFP_2_04162012-04.3162.3162.3	2.2289	0.045	0.932	2379.22	2379.22	-0.4	14	3.12856	7.33	0.42	1	K.EISRNHITTEWDTPRPSARL.-
	YFP_2_04162012-03.2564.2564.2	4.3233	0.4413	1	1780.87	1780.87	-0.3	1	7.29622	7.33	0.667	1	R.NHITTEWDTPRPSAR.L
	YFP_2_04162012-03.2566.2566.3	2.1819	0.3742	1	1780.87	1780.87	-1.7	1	5.59297	7.33	0.667	1	R.NHITTEWDTPRPSAR.L
	YFP_2_04162012-03.3391.3391.2	3.9788	0.388	1	1893.96	1893.96	-0.2	1	7.44486	7.33	0.696	2	R.NHITTEWDTPRPSARL.-
	YFP_2_04162012-04.3130.3130.2	3.8608	0.4832	1	1893.96	1893.96	0.3	1	7.50594	7.33	0.739	2	R.NHITTEWDTPRPSARL.-
	YFP_2_04162012-03.3544.3544.3	2.3752	0.2526	0.997	1893.95	1893.96	-1.5	1	5.79624	7.33	0.69	1	R.NHITTEWDTPRPSARL.-
	YFP_2_04162012-04.2990.2990.3	1.9395	0.1864	0.978	1893.95	1893.96	-4.1	1	4.64627	7.33	0.452	1	R.NHITTEWDTPRPSARL.-
U	AT5G02500.2	78	97	0.704	521	57237	5.1	0.0216965	4.05825	| Symbols: HSC70-1, HSP70-1, AT-HSC70-1, HSC70 | heat shock cognate protein 70-1 | chr5:554055-556334 REVERSE LENGTH=521
	Filename	XCorr	DeltCN	Conf%	ObsM+H+	CalcM+H+	PPM	SpR	Prob Score	pI	Ion%	#	Sequence
	YFP_2_04162012-01.2308.2308.2	3.317	0.5033	1	1473.69	1473.69	0.9	1	8.78531	4.46	0.85	1	R.TTPSYVAFTDSER.L
	YFP_2_04162012-01.2840.2840.2	5.3303	0.4706	1	2142.07	2142.07	1.1	1	8.10924	4.72	0.667	1	R.TTPSYVAFTDSERLIGDAAK.N
	YFP_2_04162012-02.4240.4240.3	5.7609	0.6056	1	3926.97	3926.97	0.7	1	9.70776	6.34	0.443	1	R.TTPSYVAFTDSERLIGDAAKNQVAMNPVNTVFDAKR.L
	YFP_2_04162012-01.2532.2532.2	4.6674	0.4129	1	1647.81	1647.82	-3.3	1	8.35268	6.56	0.917	1	K.NQVAMNPVNTVFDAK.R
	YFP_2_04162012-01.3106.3106.2	4.3288	0.4294	1	1803.92	1803.92	1.1	1	7.34363	9.08	0.731	1	K.NQVAMNPVNTVFDAKR.L
	YFP_2_04162012-03.4373.4373.2	5.0548	0.4605	1	2058.01	2058.01	0.8	1	7.99403	8.8	0.828	1	R.RFSDSSVQSDMKLWPFK.I
	YFP_2_04162012-04.3783.3783.2	5.3687	0.4483	1	2058.02	2058.01	2.5	1	7.73528	8.8	0.815	1	R.RFSDSSVQSDMKLWPFK.I
	YFP_2_04162012-03.4372.4372.3	5.8726	0.4868	1	2058.01	2058.01	-0.2	1	7.96016	8.8	0.708	1	R.RFSDSSVQSDMKLWPFK.I
	YFP_2_04162012-04.3782.3782.3	5.128	0.4862	1	2058.01	2058.01	-2.1	1	7.83649	8.8	0.717	1	R.RFSDSSVQSDMKLWPFK.I
	YFP_2_04162012-01.2184.2184.2	2.2508	0.4152	1	1230.53	1230.53	-0.2	1	6.42212	4.46	0.944	2	R.FSDSSVQSDMK.L
	YFP_2_04162012-01.2927.2927.2	4.4748	0.4541	1	1901.91	1901.91	2	1	7.40703	6.56	0.741	1	R.FSDSSVQSDMKLWPFK.I
	YFP_2_04162012-01.2978.2978.3	2.9202	0.3462	1	1901.91	1901.91	-2	1	6.19059	6.56	0.51	1	R.FSDSSVQSDMKLWPFK.I
	YFP_2_04162012-02.3119.3119.2	5.753	0.5097	1	2266.14	2266.14	0.1	1	8.56021	4.89	0.793	1	K.IQAGPADKPMIYVEYKGEEK.E
	YFP_2_04162012-02.3118.3118.3	5.0593	0.5028	1	2266.14	2266.14	-2.5	1	8.99295	4.89	0.621	1	K.IQAGPADKPMIYVEYKGEEK.E
	YFP_2_04162012-04.4091.4091.3	6.8421	0.5766	1	3813.94	3813.93	1.8	1	9.85978	4.53	0.595	2	K.IQAGPADKPMIYVEYKGEEKEFAAEEISSMVLIK.M
	YFP_2_04162012-03.4879.4879.4	7.0507	0.6081	1	3813.93	3813.93	0.3	1	10.4014	4.53	0.478	1	K.IQAGPADKPMIYVEYKGEEKEFAAEEISSMVLIK.M
	YFP_2_04162012-04.4090.4090.4	7.0497	0.5291	1	3813.93	3813.93	-0.8	1	9.26201	4.53	0.487	2	K.IQAGPADKPMIYVEYKGEEKEFAAEEISSMVLIK.M
	YFP_2_04162012-04.4094.4094.5	2.4112	0.0208	0.927	3813.93	3813.93	-1.3	11	3.86529	4.53	0.299	1	K.IQAGPADKPMIYVEYKGEEKEFAAEEISSMVLIK.M
	YFP_2_04162012-02.4340.4340.2	3.2519	0.3298	1	1566.81	1566.81	-1	1	5.73271	4.14	0.667	1	K.EFAAEEISSMVLIK.M
	YFP_2_04162012-02.4208.4208.2	4.9829	0.3513	1	1593.87	1593.87	0.2	1	6.63892	6.56	0.792	4	K.MREIAEAYLGVTIK.N
	YFP_2_04162012-01.2495.2495.2	2.8153	0.294	0.997	1680.83	1680.83	-1.5	2	5.17364	6.56	0.5	1	K.NAVVTVPAYFNDSQR.Q
	YFP_2_04162012-01.2578.2578.2	2.9414	0.3655	1	1215.65	1215.65	-1.8	1	6.35706	6.56	0.95	1	K.DAGVIAGLNVMR.I
	YFP_2_04162012-01.2561.2561.2	3.5604	0.3657	1	1659.9	1659.9	0.7	1	6.98015	4.46	0.852	1	R.IINEPTAAAIAYGLDK.K
	YFP_2_04162012-01.2886.2886.2	5.339	0.5107	1	1787.99	1787.99	0	1	8.84469	6.56	0.893	1	R.IINEPTAAAIAYGLDKK.A
	YFP_2_04162012-01.259.259.2	2.5281	0.098	0.993	819.455	819.457	-2.3	1	4.7346	8.8	1	1	K.KATSVGEK.N
	YFP_2_04162012-01.2827.2827.2	4.427	0.5447	1	1675.73	1675.73	1.2	1	8.86517	4.4	0.846	1	K.ATAGDTHLGGEDFDNR.M
	YFP_2_04162012-01.2828.2828.3	2.8147	0.4126	1	1675.73	1675.73	-2.6	1	7.67467	4.4	0.66	1	K.ATAGDTHLGGEDFDNR.M
	YFP_2_04162012-02.3832.3832.2	3.8727	0.4665	1	2935.35	2935.34	1.3	1	8.18302	4.98	0.958	1	K.ATAGDTHLGGEDFDNRMVNHFVQEFK.R
	YFP_2_04162012-02.3829.3829.3	7.0152	0.5366	1	2935.34	2935.34	0.4	1	9.99708	4.98	0.61	1	K.ATAGDTHLGGEDFDNRMVNHFVQEFK.R
	YFP_2_04162012-02.3831.3831.4	3.9915	0.56	1	2935.34	2935.34	-0.7	1	8.52077	4.98	0.527	1	K.ATAGDTHLGGEDFDNRMVNHFVQEFK.R
	YFP_2_04162012-03.4214.4214.3	5.0726	0.5091	1	3091.44	3091.44	-2.1	1	7.95773	5.66	0.542	1	K.ATAGDTHLGGEDFDNRMVNHFVQEFKR.K
	YFP_2_04162012-03.3197.3197.2	3.9004	0.4929	1	1434.73	1434.73	-1.7	1	7.29975	9.08	0.944	1	R.MVNHFVQEFKR.K
	YFP_2_04162012-04.2916.2916.2	3.9446	0.4363	1	1434.73	1434.73	-1.8	1	7.42311	9.08	1	3	R.MVNHFVQEFKR.K
	YFP_2_04162012-04.2858.2858.3	1.4649	0.1069	0.917	1434.73	1434.73	-2.9	1	3.17545	9.08	0.433	1	R.MVNHFVQEFKR.K
	YFP_2_04162012-03.2180.2180.2	2.307	0.2605	0.914	1090.58	1090.58	-3.2	1	5.67949	9.08	0.769	1	N.HFVQEFKR.K
	YFP_2_04162012-04.1322.1322.2	3.7036	0.2679	1	1243.71	1243.71	-2	1	5.0389	10.29	0.944	1	R.KSKKDITGNPR.A
	YFP_2_04162012-03.1440.1440.2	2.63	0.4101	1	1115.61	1115.62	-2	1	5.60556	9.98	0.938	3	K.SKKDITGNPR.A
	YFP_2_04162012-01.431.431.2	2.4633	0.1768	0.996	900.488	900.49	-1.8	8	4.54924	9.08	0.857	1	K.KDITGNPR.A
	YFP_2_04162012-03.4009.4009.2	3.6608	0.4331	1	1668.85	1668.85	0	1	6.66487	6.56	0.789	1	R.ARFEELNMDLFRK.C
	YFP_2_04162012-03.4016.4016.3	4.6911	0.2748	1	1668.85	1668.85	-1.2	1	6.74597	6.56	0.829	1	R.ARFEELNMDLFRK.C
	YFP_2_04162012-01.750.750.2	1.9199	0.1923	0.991	1020.48	1020.49	-1.4	2	3.5874	6.56	0.923	1	R.KCMEPVEK.C
	YFP_2_04162012-01.1580.1580.2	1.545	0.0326	0.937	892.389	892.39	-1.3	2	3.87024	4.46	0.917	1	K.CMEPVEK.C
	YFP_2_04162012-02.2811.2811.3	3.9879	0.3826	1	2115.08	2115.09	-2.8	1	6.94842	7.33	0.608	1	R.DAKMDKSTVHDVVLVGGSTR.I
	YFP_2_04162012-02.2915.2915.2	4.9046	0.5354	1	1800.93	1800.93	-0.7	1	8.81111	7.33	0.926	3	K.MDKSTVHDVVLVGGSTR.I
	YFP_2_04162012-03.2925.2925.2	5.1918	0.5651	1	1800.92	1800.93	-1.8	1	9.02564	7.33	0.893	1	K.MDKSTVHDVVLVGGSTR.I
	YFP_2_04162012-04.2857.2857.2	3.1941	0.3537	1	1800.93	1800.93	-0.3	1	7.31055	7.33	0.538	1	K.MDKSTVHDVVLVGGSTR.I
	YFP_2_04162012-02.2749.2749.3	4.0618	0.4093	1	1800.93	1800.93	-1.2	1	7.14443	7.33	0.723	2	K.MDKSTVHDVVLVGGSTR.I
	YFP_2_04162012-04.2881.2881.3	1.9946	0.2547	0.993	1800.92	1800.93	-1.8	1	5.01606	7.33	0.304	1	K.MDKSTVHDVVLVGGSTR.I
	YFP_2_04162012-03.3501.3501.2	5.8202	0.5293	1	2139.16	2139.16	-0.8	1	9.50703	8.8	0.844	1	K.MDKSTVHDVVLVGGSTRIPK.V
	YFP_2_04162012-04.3090.3090.2	6.7561	0.5093	1	2139.16	2139.16	0.1	1	10.7747	8.8	0.844	1	K.MDKSTVHDVVLVGGSTRIPK.V
	YFP_2_04162012-03.2536.2536.2	5.0564	0.5074	1	1554.86	1554.86	-1.1	1	10.5466	9.08	0.96	1	D.KSTVHDVVLVGGSTR.I
	YFP_2_04162012-03.3376.3376.2	5.2941	0.5465	1	1765	1765	-0.6	1	9.04764	9.08	0.92	1	K.STVHDVVLVGGSTRIPK.V
	YFP_2_04162012-04.3060.3060.2	5.5281	0.4473	1	1764.99	1765	-1	1	9.14953	9.08	0.84	1	K.STVHDVVLVGGSTRIPK.V
	YFP_2_04162012-01.3063.3063.2	5.7053	0.4851	1	1967.01	1967.01	0.7	1	8.10764	6.56	0.846	1	K.VQQLLQDFFNGKELCK.S
	YFP_2_04162012-01.2672.2672.2	3.8086	0.4538	1	2560.26	2560.25	1.2	3	7.09513	3.96	0.429	1	K.SINPDEAVAYGAAVQGAILSGEGNEK.M
	YFP_2_04162012-04.4130.4130.2	3.3892	0.4328	1	2560.27	2560.25	6.1	1	7.52395	3.96	0.667	1	K.SINPDEAVAYGAAVQGAILSGEGNEK.M
	YFP_2_04162012-02.1541.1541.2	5.4632	0.3624	1	1979.9	1979.9	-0.1	1	8.31539	4.71	0.852	1	K.MVQEAEKYKSEDEEHK.K
	YFP_2_04162012-02.1543.1543.3	3.9485	0.3295	1	1979.9	1979.9	-1.7	1	6.32439	4.71	0.58	1	K.MVQEAEKYKSEDEEHK.K
	YFP_2_04162012-02.1527.1527.2	4.3398	0.4305	1	2107.99	2108	-0.7	1	9.04363	5.08	0.76	1	K.MVQEAEKYKSEDEEHKK.K
	YFP_2_04162012-03.1067.1067.2	2.101	0.1373	0.978	2236.09	2236.09	-0.3	1	4.38793	5.88	0.407	1	K.MVQEAEKYKSEDEEHKKK.V
	YFP_2_04162012-03.1042.1042.3	5.0148	0.4562	1	2236.09	2236.09	-0.8	1	8.21266	5.88	0.607	1	K.MVQEAEKYKSEDEEHKKK.V
	YFP_2_04162012-03.1071.1071.2	3.7505	0.4756	1	2663.33	2663.33	-1.4	1	8.56014	5.93	0.64	1	K.MVQEAEKYKSEDEEHKKKVEAK.N
	YFP_2_04162012-03.1449.1449.3	4.7066	0.4083	1	2663.33	2663.33	0	1	6.89826	5.93	0.696	3	K.MVQEAEKYKSEDEEHKKKVEAK.N
	YFP_2_04162012-03.1152.1152.2	2.5283	0.3623	0.998	1847.94	1847.95	-4.9	1	7.56255	7.25	0.545	1	K.YKSEDEEHKKKVEAK.N
	YFP_2_04162012-02.1229.1229.2	2.2658	0.2177	0.993	1556.79	1556.79	-3.2	1	5.16406	5.85	0.667	1	K.SEDEEHKKKVEAK.N
	YFP_2_04162012-01.2583.2583.2	2.6946	0.3541	1	1358.61	1358.62	-1.2	1	6.10432	6.56	0.938	1	K.NALENYAYNMR.N
	YFP_2_04162012-02.852.852.2	4.4165	0.4219	1	1869.99	1869.99	-0.2	1	7.02866	4.89	0.815	3	R.NTIQDEKIGEKLPAADK.K
	YFP_2_04162012-02.869.869.3	2.6365	0.168	0.992	1869.99	1869.99	-2.7	1	4.26901	4.89	0.5	1	R.NTIQDEKIGEKLPAADK.K
	YFP_2_04162012-02.2393.2393.2	5.4565	0.3937	1	1998.09	1998.09	0.9	1	8.03946	6.34	0.815	1	R.NTIQDEKIGEKLPAADKK.K
	YFP_2_04162012-03.1015.1015.2	4.059	0.384	1	1998.08	1998.09	-1.2	1	7.2068	6.34	0.69	2	R.NTIQDEKIGEKLPAADKK.K
	YFP_2_04162012-02.2392.2392.3	4.2664	0.3187	1	1998.09	1998.09	-0.4	1	5.73335	6.34	0.577	1	R.NTIQDEKIGEKLPAADKK.K
	YFP_2_04162012-03.1012.1012.3	3.6968	0.4001	1	1998.08	1998.09	-1.7	1	5.62317	6.34	0.582	1	R.NTIQDEKIGEKLPAADKK.K
	YFP_2_04162012-03.1585.1585.2	3.8852	0.4715	1	2126.18	2126.18	-0.1	1	7.44988	8.59	0.655	1	R.NTIQDEKIGEKLPAADKKK.I
	YFP_2_04162012-02.1917.1917.2	2.5726	0.1491	0.993	1169.69	1169.69	-1.3	1	4.6826	8.64	0.722	1	K.IGEKLPAADKK.K
	YFP_2_04162012-03.1027.1027.2	3.2397	0.186	0.997	1169.68	1169.69	-3.3	1	5.08177	8.64	0.778	2	K.IGEKLPAADKK.K
	YFP_2_04162012-03.1493.1493.2	3.2663	0.2432	0.998	1297.78	1297.78	-1.2	1	4.63951	9.53	0.895	1	K.IGEKLPAADKKK.I
	YFP_2_04162012-04.1363.1363.2	3.122	0.162	0.997	1297.78	1297.78	-1.8	1	4.20185	9.53	0.842	1	K.IGEKLPAADKKK.I
	YFP_2_04162012-03.6030.6030.4	8.2354	0.5411	1	4775.34	4775.34	-0.7	1	9.80365	4.18	0.462	1	K.KIEDSIEQAIQWLEGNQLAEADEFEDKMKELESICNPIIAK.M
U	AT5G02500.1	105	129	0.688	651	71358	5.1	0.0230921	3.87529	| Symbols: HSC70-1, HSP70-1, AT-HSC70-1, HSC70 | heat shock cognate protein 70-1 | chr5:554055-556334 REVERSE LENGTH=651
	Filename	XCorr	DeltCN	Conf%	ObsM+H+	CalcM+H+	PPM	SpR	Prob Score	pI	Ion%	#	Sequence
	YFP_2_04162012-01.2308.2308.2	3.317	0.5033	1	1473.69	1473.69	0.9	1	8.78531	4.46	0.85	1	R.TTPSYVAFTDSER.L
	YFP_2_04162012-01.2840.2840.2	5.3303	0.4706	1	2142.07	2142.07	1.1	1	8.10924	4.72	0.667	1	R.TTPSYVAFTDSERLIGDAAK.N
	YFP_2_04162012-02.4240.4240.3	5.7609	0.6056	1	3926.97	3926.97	0.7	1	9.70776	6.34	0.443	1	R.TTPSYVAFTDSERLIGDAAKNQVAMNPVNTVFDAKR.L
	YFP_2_04162012-01.2532.2532.2	4.6674	0.4129	1	1647.81	1647.82	-3.3	1	8.35268	6.56	0.917	1	K.NQVAMNPVNTVFDAK.R
	YFP_2_04162012-01.3106.3106.2	4.3288	0.4294	1	1803.92	1803.92	1.1	1	7.34363	9.08	0.731	1	K.NQVAMNPVNTVFDAKR.L
	YFP_2_04162012-03.4373.4373.2	5.0548	0.4605	1	2058.01	2058.01	0.8	1	7.99403	8.8	0.828	1	R.RFSDSSVQSDMKLWPFK.I
	YFP_2_04162012-04.3783.3783.2	5.3687	0.4483	1	2058.02	2058.01	2.5	1	7.73528	8.8	0.815	1	R.RFSDSSVQSDMKLWPFK.I
	YFP_2_04162012-03.4372.4372.3	5.8726	0.4868	1	2058.01	2058.01	-0.2	1	7.96016	8.8	0.708	1	R.RFSDSSVQSDMKLWPFK.I
	YFP_2_04162012-04.3782.3782.3	5.128	0.4862	1	2058.01	2058.01	-2.1	1	7.83649	8.8	0.717	1	R.RFSDSSVQSDMKLWPFK.I
	YFP_2_04162012-01.2184.2184.2	2.2508	0.4152	1	1230.53	1230.53	-0.2	1	6.42212	4.46	0.944	2	R.FSDSSVQSDMK.L
	YFP_2_04162012-01.2927.2927.2	4.4748	0.4541	1	1901.91	1901.91	2	1	7.40703	6.56	0.741	1	R.FSDSSVQSDMKLWPFK.I
	YFP_2_04162012-01.2978.2978.3	2.9202	0.3462	1	1901.91	1901.91	-2	1	6.19059	6.56	0.51	1	R.FSDSSVQSDMKLWPFK.I
	YFP_2_04162012-02.3119.3119.2	5.753	0.5097	1	2266.14	2266.14	0.1	1	8.56021	4.89	0.793	1	K.IQAGPADKPMIYVEYKGEEK.E
	YFP_2_04162012-02.3118.3118.3	5.0593	0.5028	1	2266.14	2266.14	-2.5	1	8.99295	4.89	0.621	1	K.IQAGPADKPMIYVEYKGEEK.E
	YFP_2_04162012-04.4091.4091.3	6.8421	0.5766	1	3813.94	3813.93	1.8	1	9.85978	4.53	0.595	2	K.IQAGPADKPMIYVEYKGEEKEFAAEEISSMVLIK.M
	YFP_2_04162012-03.4879.4879.4	7.0507	0.6081	1	3813.93	3813.93	0.3	1	10.4014	4.53	0.478	1	K.IQAGPADKPMIYVEYKGEEKEFAAEEISSMVLIK.M
	YFP_2_04162012-04.4090.4090.4	7.0497	0.5291	1	3813.93	3813.93	-0.8	1	9.26201	4.53	0.487	2	K.IQAGPADKPMIYVEYKGEEKEFAAEEISSMVLIK.M
	YFP_2_04162012-04.4094.4094.5	2.4112	0.0208	0.927	3813.93	3813.93	-1.3	11	3.86529	4.53	0.299	1	K.IQAGPADKPMIYVEYKGEEKEFAAEEISSMVLIK.M
	YFP_2_04162012-02.4340.4340.2	3.2519	0.3298	1	1566.81	1566.81	-1	1	5.73271	4.14	0.667	1	K.EFAAEEISSMVLIK.M
	YFP_2_04162012-02.4208.4208.2	4.9829	0.3513	1	1593.87	1593.87	0.2	1	6.63892	6.56	0.792	4	K.MREIAEAYLGVTIK.N
	YFP_2_04162012-01.2495.2495.2	2.8153	0.294	0.997	1680.83	1680.83	-1.5	2	5.17364	6.56	0.5	1	K.NAVVTVPAYFNDSQR.Q
	YFP_2_04162012-01.2578.2578.2	2.9414	0.3655	1	1215.65	1215.65	-1.8	1	6.35706	6.56	0.95	1	K.DAGVIAGLNVMR.I
	YFP_2_04162012-01.2561.2561.2	3.5604	0.3657	1	1659.9	1659.9	0.7	1	6.98015	4.46	0.852	1	R.IINEPTAAAIAYGLDK.K
	YFP_2_04162012-01.2886.2886.2	5.339	0.5107	1	1787.99	1787.99	0	1	8.84469	6.56	0.893	1	R.IINEPTAAAIAYGLDKK.A
	YFP_2_04162012-01.259.259.2	2.5281	0.098	0.993	819.455	819.457	-2.3	1	4.7346	8.8	1	1	K.KATSVGEK.N
	YFP_2_04162012-01.2827.2827.2	4.427	0.5447	1	1675.73	1675.73	1.2	1	8.86517	4.4	0.846	1	K.ATAGDTHLGGEDFDNR.M
	YFP_2_04162012-01.2828.2828.3	2.8147	0.4126	1	1675.73	1675.73	-2.6	1	7.67467	4.4	0.66	1	K.ATAGDTHLGGEDFDNR.M
	YFP_2_04162012-02.3832.3832.2	3.8727	0.4665	1	2935.35	2935.34	1.3	1	8.18302	4.98	0.958	1	K.ATAGDTHLGGEDFDNRMVNHFVQEFK.R
	YFP_2_04162012-02.3829.3829.3	7.0152	0.5366	1	2935.34	2935.34	0.4	1	9.99708	4.98	0.61	1	K.ATAGDTHLGGEDFDNRMVNHFVQEFK.R
	YFP_2_04162012-02.3831.3831.4	3.9915	0.56	1	2935.34	2935.34	-0.7	1	8.52077	4.98	0.527	1	K.ATAGDTHLGGEDFDNRMVNHFVQEFK.R
	YFP_2_04162012-03.4214.4214.3	5.0726	0.5091	1	3091.44	3091.44	-2.1	1	7.95773	5.66	0.542	1	K.ATAGDTHLGGEDFDNRMVNHFVQEFKR.K
	YFP_2_04162012-03.3197.3197.2	3.9004	0.4929	1	1434.73	1434.73	-1.7	1	7.29975	9.08	0.944	1	R.MVNHFVQEFKR.K
	YFP_2_04162012-04.2916.2916.2	3.9446	0.4363	1	1434.73	1434.73	-1.8	1	7.42311	9.08	1	3	R.MVNHFVQEFKR.K
	YFP_2_04162012-04.2858.2858.3	1.4649	0.1069	0.917	1434.73	1434.73	-2.9	1	3.17545	9.08	0.433	1	R.MVNHFVQEFKR.K
	YFP_2_04162012-03.2180.2180.2	2.307	0.2605	0.914	1090.58	1090.58	-3.2	1	5.67949	9.08	0.769	1	N.HFVQEFKR.K
	YFP_2_04162012-04.1322.1322.2	3.7036	0.2679	1	1243.71	1243.71	-2	1	5.0389	10.29	0.944	1	R.KSKKDITGNPR.A
	YFP_2_04162012-03.1440.1440.2	2.63	0.4101	1	1115.61	1115.62	-2	1	5.60556	9.98	0.938	3	K.SKKDITGNPR.A
	YFP_2_04162012-01.431.431.2	2.4633	0.1768	0.996	900.488	900.49	-1.8	8	4.54924	9.08	0.857	1	K.KDITGNPR.A
	YFP_2_04162012-03.4009.4009.2	3.6608	0.4331	1	1668.85	1668.85	0	1	6.66487	6.56	0.789	1	R.ARFEELNMDLFRK.C
	YFP_2_04162012-03.4016.4016.3	4.6911	0.2748	1	1668.85	1668.85	-1.2	1	6.74597	6.56	0.829	1	R.ARFEELNMDLFRK.C
	YFP_2_04162012-01.750.750.2	1.9199	0.1923	0.991	1020.48	1020.49	-1.4	2	3.5874	6.56	0.923	1	R.KCMEPVEK.C
	YFP_2_04162012-01.1580.1580.2	1.545	0.0326	0.937	892.389	892.39	-1.3	2	3.87024	4.46	0.917	1	K.CMEPVEK.C
	YFP_2_04162012-02.2811.2811.3	3.9879	0.3826	1	2115.08	2115.09	-2.8	1	6.94842	7.33	0.608	1	R.DAKMDKSTVHDVVLVGGSTR.I
	YFP_2_04162012-02.2915.2915.2	4.9046	0.5354	1	1800.93	1800.93	-0.7	1	8.81111	7.33	0.926	3	K.MDKSTVHDVVLVGGSTR.I
	YFP_2_04162012-03.2925.2925.2	5.1918	0.5651	1	1800.92	1800.93	-1.8	1	9.02564	7.33	0.893	1	K.MDKSTVHDVVLVGGSTR.I
	YFP_2_04162012-04.2857.2857.2	3.1941	0.3537	1	1800.93	1800.93	-0.3	1	7.31055	7.33	0.538	1	K.MDKSTVHDVVLVGGSTR.I
	YFP_2_04162012-02.2749.2749.3	4.0618	0.4093	1	1800.93	1800.93	-1.2	1	7.14443	7.33	0.723	2	K.MDKSTVHDVVLVGGSTR.I
	YFP_2_04162012-04.2881.2881.3	1.9946	0.2547	0.993	1800.92	1800.93	-1.8	1	5.01606	7.33	0.304	1	K.MDKSTVHDVVLVGGSTR.I
	YFP_2_04162012-03.3501.3501.2	5.8202	0.5293	1	2139.16	2139.16	-0.8	1	9.50703	8.8	0.844	1	K.MDKSTVHDVVLVGGSTRIPK.V
	YFP_2_04162012-04.3090.3090.2	6.7561	0.5093	1	2139.16	2139.16	0.1	1	10.7747	8.8	0.844	1	K.MDKSTVHDVVLVGGSTRIPK.V
	YFP_2_04162012-03.2536.2536.2	5.0564	0.5074	1	1554.86	1554.86	-1.1	1	10.5466	9.08	0.96	1	D.KSTVHDVVLVGGSTR.I
	YFP_2_04162012-03.3376.3376.2	5.2941	0.5465	1	1765	1765	-0.6	1	9.04764	9.08	0.92	1	K.STVHDVVLVGGSTRIPK.V
	YFP_2_04162012-04.3060.3060.2	5.5281	0.4473	1	1764.99	1765	-1	1	9.14953	9.08	0.84	1	K.STVHDVVLVGGSTRIPK.V
	YFP_2_04162012-01.3063.3063.2	5.7053	0.4851	1	1967.01	1967.01	0.7	1	8.10764	6.56	0.846	1	K.VQQLLQDFFNGKELCK.S
	YFP_2_04162012-01.2672.2672.2	3.8086	0.4538	1	2560.26	2560.25	1.2	3	7.09513	3.96	0.429	1	K.SINPDEAVAYGAAVQGAILSGEGNEK.V
	YFP_2_04162012-04.4130.4130.2	3.3892	0.4328	1	2560.27	2560.25	6.1	1	7.52395	3.96	0.667	1	K.SINPDEAVAYGAAVQGAILSGEGNEK.V
*	YFP_2_04162012-02.5970.5970.3	3.6029	0.4502	1	5576.95	5576.94	2.1	1	7.30143	4.03	0.433	1	K.SINPDEAVAYGAAVQGAILSGEGNEKVQDLLLLDVTPLSLGLETAGGVMTTLIPR.N
*	YFP_2_04162012-03.7053.7053.3	4.2471	0.4821	1	5576.92	5576.94	-3.2	1	7.51996	4.03	0.464	3	K.SINPDEAVAYGAAVQGAILSGEGNEKVQDLLLLDVTPLSLGLETAGGVMTTLIPR.N
*	YFP_2_04162012-04.5770.5770.3	4.2063	0.4969	1	5576.95	5576.94	1	1	7.78596	4.03	0.447	3	K.SINPDEAVAYGAAVQGAILSGEGNEKVQDLLLLDVTPLSLGLETAGGVMTTLIPR.N
*	YFP_2_04162012-02.6113.6113.4	1.8783	0.1109	0.94	5576.93	5576.94	-1.5	10	3.29069	4.03	0.15	1	K.SINPDEAVAYGAAVQGAILSGEGNEKVQDLLLLDVTPLSLGLETAGGVMTTLIPR.N
*	YFP_2_04162012-04.10.10.4	2.1031	0.1053	0.952	5576.93	5576.94	-2.5	2	3.91606	4.03	0.152	1	K.SINPDEAVAYGAAVQGAILSGEGNEKVQDLLLLDVTPLSLGLETAGGVMTTLIPR.N
*	YFP_2_04162012-03.6844.6844.2	5.6546	0.5987	1	3035.71	3035.71	0.4	1	12.2129	4.14	0.719	1	K.VQDLLLLDVTPLSLGLETAGGVMTTLIPR.N
*	YFP_2_04162012-04.5652.5652.2	5.2575	0.5548	1	3035.7	3035.71	-3	1	10.1702	4.14	0.774	1	K.VQDLLLLDVTPLSLGLETAGGVMTTLIPR.N
*	YFP_2_04162012-03.6847.6847.3	2.4938	0.2601	0.998	3035.7	3035.71	-2.4	1	5.01987	4.14	0.338	1	K.VQDLLLLDVTPLSLGLETAGGVMTTLIPR.N
	YFP_2_04162012-02.3715.3715.2	2.5327	0.3707	0.998	3541.77	3541.78	-2.1	1	6.98274	4.89	0.692	1	R.NTTIPTKKEQVFSTYSDNQPGVLIQVYEGER.A
	YFP_2_04162012-02.3700.3700.3	5.3171	0.5992	1	3541.78	3541.78	0.4	1	10.0741	4.89	0.577	1	R.NTTIPTKKEQVFSTYSDNQPGVLIQVYEGER.A
	YFP_2_04162012-02.3705.3705.4	3.1816	0.3739	1	3541.78	3541.78	-1.1	1	5.90546	4.89	0.43	1	R.NTTIPTKKEQVFSTYSDNQPGVLIQVYEGER.A
	YFP_2_04162012-03.4048.4048.4	4.3647	0.4773	1	3768.92	3768.92	0.1	1	7.47777	6.34	0.344	1	R.NTTIPTKKEQVFSTYSDNQPGVLIQVYEGERAR.T
	YFP_2_04162012-01.2711.2711.2	3.828	0.4278	1	2658.27	2658.27	1.3	1	8.79392	3.96	0.786	1	K.EQVFSTYSDNQPGVLIQVYEGER.A
	YFP_2_04162012-03.4782.4782.2	3.8197	0.5246	1	2658.27	2658.27	1.4	1	8.13928	3.96	0.679	1	K.EQVFSTYSDNQPGVLIQVYEGER.A
	YFP_2_04162012-03.4798.4798.3	3.3645	0.3052	1	2658.26	2658.27	-3.9	7	5.27548	3.96	0.371	1	K.EQVFSTYSDNQPGVLIQVYEGER.A
	YFP_2_04162012-03.1635.1635.2	5.1996	0.1509	1	2202.21	2202.21	0	1	8.3537	8.7	0.857	1	K.NKITITNDKGRLSKDEIEK.M
	YFP_2_04162012-03.1631.1631.3	2.8461	0.0582	0.968	2202.21	2202.21	-1.1	1	4.58575	8.7	0.396	1	K.NKITITNDKGRLSKDEIEK.M
	YFP_2_04162012-03.1643.1643.2	2.1213	0.0489	0.957	1960.07	1960.07	0.2	1	3.74373	6.34	0.522	1	K.ITITNDKGRLSKDEIEK.M
	YFP_2_04162012-02.1505.1505.2	2.8993	0.033	0.991	1174.64	1174.64	-0.2	1	3.32283	6.56	0.933	1	K.GRLSKDEIEK.M
	YFP_2_04162012-01.1749.1749.2	2.1401	0.0498	0.975	961.517	961.52	-3	6	3.39728	4.72	0.846	2	R.LSKDEIEK.M
	YFP_2_04162012-02.3510.3510.2	6.7408	0.0687	1	1776.9	1776.9	-0.3	1	7.16893	4.57	0.958	1	R.LSKDEIEKMVQEAEK.Y
	YFP_2_04162012-03.3889.3889.3	7.3827	0.0401	1	3050.5	3050.5	1.4	1	8.80729	4.94	0.737	1	R.LSKDEIEKMVQEAEKYKSEDEEHKK.K
	YFP_2_04162012-03.3820.3820.4	6.2024	0.0396	0.999	3178.59	3178.59	-2.1	1	6.67759	5.29	0.551	1	R.LSKDEIEKMVQEAEKYKSEDEEHKKK.V
*	YFP_2_04162012-03.3789.3789.3	9.025	0.038	1	3605.83	3605.84	-0.5	1	9.38191	5.32	0.75	1	R.LSKDEIEKMVQEAEKYKSEDEEHKKKVEAK.N
*	YFP_2_04162012-04.3292.3292.3	7.383	0.0463	1	3605.84	3605.84	1.6	1	7.73643	5.32	0.522	1	R.LSKDEIEKMVQEAEKYKSEDEEHKKKVEAK.N
*	YFP_2_04162012-03.3763.3763.4	7.3285	0.0066	0.999	3605.83	3605.84	-0.6	1	7.93969	5.32	0.574	1	R.LSKDEIEKMVQEAEKYKSEDEEHKKKVEAK.N
*	YFP_2_04162012-03.3764.3764.5	3.8437	0.0165	0.972	3605.83	3605.84	-1.6	1	5.61872	5.32	0.454	1	R.LSKDEIEKMVQEAEKYKSEDEEHKKKVEAK.N
	YFP_2_04162012-02.1541.1541.2	5.4632	0.3624	1	1979.9	1979.9	-0.1	1	8.31539	4.71	0.852	1	K.MVQEAEKYKSEDEEHK.K
	YFP_2_04162012-02.1543.1543.3	3.9485	0.3295	1	1979.9	1979.9	-1.7	1	6.32439	4.71	0.58	1	K.MVQEAEKYKSEDEEHK.K
	YFP_2_04162012-02.1527.1527.2	4.3398	0.4305	1	2107.99	2108	-0.7	1	9.04363	5.08	0.76	1	K.MVQEAEKYKSEDEEHKK.K
	YFP_2_04162012-03.1067.1067.2	2.101	0.1373	0.978	2236.09	2236.09	-0.3	1	4.38793	5.88	0.407	1	K.MVQEAEKYKSEDEEHKKK.V
	YFP_2_04162012-03.1042.1042.3	5.0148	0.4562	1	2236.09	2236.09	-0.8	1	8.21266	5.88	0.607	1	K.MVQEAEKYKSEDEEHKKK.V
	YFP_2_04162012-03.1071.1071.2	3.7505	0.4756	1	2663.33	2663.33	-1.4	1	8.56014	5.93	0.64	1	K.MVQEAEKYKSEDEEHKKKVEAK.N
	YFP_2_04162012-03.1449.1449.3	4.7066	0.4083	1	2663.33	2663.33	0	1	6.89826	5.93	0.696	3	K.MVQEAEKYKSEDEEHKKKVEAK.N
	YFP_2_04162012-03.1152.1152.2	2.5283	0.3623	0.998	1847.94	1847.95	-4.9	1	7.56255	7.25	0.545	1	K.YKSEDEEHKKKVEAK.N
	YFP_2_04162012-02.1229.1229.2	2.2658	0.2177	0.993	1556.79	1556.79	-3.2	1	5.16406	5.85	0.667	1	K.SEDEEHKKKVEAK.N
	YFP_2_04162012-01.2583.2583.2	2.6946	0.3541	1	1358.61	1358.62	-1.2	1	6.10432	6.56	0.938	1	K.NALENYAYNMR.N
	YFP_2_04162012-02.852.852.2	4.4165	0.4219	1	1869.99	1869.99	-0.2	1	7.02866	4.89	0.815	3	R.NTIQDEKIGEKLPAADK.K
	YFP_2_04162012-02.869.869.3	2.6365	0.168	0.992	1869.99	1869.99	-2.7	1	4.26901	4.89	0.5	1	R.NTIQDEKIGEKLPAADK.K
	YFP_2_04162012-02.2393.2393.2	5.4565	0.3937	1	1998.09	1998.09	0.9	1	8.03946	6.34	0.815	1	R.NTIQDEKIGEKLPAADKK.K
	YFP_2_04162012-03.1015.1015.2	4.059	0.384	1	1998.08	1998.09	-1.2	1	7.2068	6.34	0.69	2	R.NTIQDEKIGEKLPAADKK.K
	YFP_2_04162012-02.2392.2392.3	4.2664	0.3187	1	1998.09	1998.09	-0.4	1	5.73335	6.34	0.577	1	R.NTIQDEKIGEKLPAADKK.K
	YFP_2_04162012-03.1012.1012.3	3.6968	0.4001	1	1998.08	1998.09	-1.7	1	5.62317	6.34	0.582	1	R.NTIQDEKIGEKLPAADKK.K
	YFP_2_04162012-03.1585.1585.2	3.8852	0.4715	1	2126.18	2126.18	-0.1	1	7.44988	8.59	0.655	1	R.NTIQDEKIGEKLPAADKKK.I
	YFP_2_04162012-02.1917.1917.2	2.5726	0.1491	0.993	1169.69	1169.69	-1.3	1	4.6826	8.64	0.722	1	K.IGEKLPAADKK.K
	YFP_2_04162012-03.1027.1027.2	3.2397	0.186	0.997	1169.68	1169.69	-3.3	1	5.08177	8.64	0.778	2	K.IGEKLPAADKK.K
	YFP_2_04162012-03.1493.1493.2	3.2663	0.2432	0.998	1297.78	1297.78	-1.2	1	4.63951	9.53	0.895	1	K.IGEKLPAADKKK.I
	YFP_2_04162012-04.1363.1363.2	3.122	0.162	0.997	1297.78	1297.78	-1.8	1	4.20185	9.53	0.842	1	K.IGEKLPAADKKK.I
	YFP_2_04162012-03.6030.6030.4	8.2354	0.5411	1	4775.34	4775.34	-0.7	1	9.80365	4.18	0.462	1	K.KIEDSIEQAIQWLEGNQLAEADEFEDKMKELESICNPIIAK.M
U	AT3G14415.1	41	47	0.64	367	40307	9	0.0149241	3.36516	| Symbols: | Aldolase-type TIM barrel family protein | chr3:4818667-4820748 FORWARD LENGTH=367
U	AT3G14415.3	41	47	0.64	367	40307	9	0.0149241	3.36516	| Symbols: | Aldolase-type TIM barrel family protein | chr3:4818667-4820748 FORWARD LENGTH=367
	Filename	XCorr	DeltCN	Conf%	ObsM+H+	CalcM+H+	PPM	SpR	Prob Score	pI	Ion%	#	Sequence
	YFP_2_04162012-01.2608.2608.2	5.3644	0.594	1	2439.06	2439.06	0.9	1	9.90721	3.96	0.815	1	K.MVYDYYASGAEDQWTLQENR.N
	YFP_2_04162012-03.5201.5201.2	6.1406	0.56	1	1991.13	1991.12	0.3	1	9.63549	6.56	0.897	1	R.ILIDVNKIDMATTVLGFK.I
	YFP_2_04162012-04.4342.4342.2	5.7481	0.5835	1	1991.12	1991.12	-0.6	1	9.96154	6.56	0.923	1	R.ILIDVNKIDMATTVLGFK.I
	YFP_2_04162012-02.5124.5124.2	3.1771	0.5416	1	2908.43	2908.44	-1.4	1	9.31057	4.46	0.621	1	R.AASAAGTIMTLSSWATSSVEEVASTGPGIR.F
	YFP_2_04162012-03.5959.5959.2	3.053	0.5049	1	2908.43	2908.44	-2.7	1	9.01617	4.46	0.69	1	R.AASAAGTIMTLSSWATSSVEEVASTGPGIR.F
	YFP_2_04162012-04.5003.5003.2	5.3959	0.6047	1	2908.43	2908.44	-1.9	1	10.9887	4.46	0.677	1	R.AASAAGTIMTLSSWATSSVEEVASTGPGIR.F
	YFP_2_04162012-02.5125.5125.3	3.1396	0.3473	1	2908.44	2908.44	1.8	1	6.14867	4.46	0.36	1	R.AASAAGTIMTLSSWATSSVEEVASTGPGIR.F
	YFP_2_04162012-03.5955.5955.3	2.8716	0.3866	1	2908.43	2908.44	-1.4	1	6.72532	4.46	0.333	1	R.AASAAGTIMTLSSWATSSVEEVASTGPGIR.F
	YFP_2_04162012-04.5000.5000.3	5.6426	0.6031	1	2908.43	2908.44	-0.2	1	9.61669	4.46	0.521	1	R.AASAAGTIMTLSSWATSSVEEVASTGPGIR.F
	YFP_2_04162012-04.1964.1964.2	3.487	0.2685	1	1240.75	1240.75	-1.8	1	5.78989	10.88	1	1	K.NRKVVEQLVR.R
	YFP_2_04162012-01.2584.2584.2	2.6891	0.187	0.997	1056.6	1056.6	-2.5	1	5.03672	6.56	0.882	1	K.AIALTVDTPR.L
	YFP_2_04162012-02.1348.1348.2	1.5912	0.0744	0.947	1017.54	1017.54	-3	1	3.64852	9.08	0.692	1	R.RESDIKNR.F
	YFP_2_04162012-03.3940.3940.2	3.7185	0.3219	1	1986.1	1986.1	0.1	2	5.00385	8.8	0.583	1	R.ESDIKNRFTLPPNLTLK.N
	YFP_2_04162012-01.2758.2758.2	2.0105	0.0894	0.973	1143.67	1143.68	-2.1	3	3.58402	9.08	0.812	1	R.FTLPPNLTLK.N
	YFP_2_04162012-01.2838.2838.2	4.1884	0.4804	1	2985.4	2985.39	2.9	1	8.43701	4.12	0.71	1	K.NFEGLDLGKMDEANDSGLASYVAGQIDR.T
	YFP_2_04162012-03.4985.4985.2	4.8355	0.5294	1	2985.39	2985.39	1.3	1	8.83018	4.12	0.8	1	K.NFEGLDLGKMDEANDSGLASYVAGQIDR.T
	YFP_2_04162012-02.4289.4289.3	4.6053	0.5672	1	2985.39	2985.39	-0.2	1	8.46892	4.12	0.461	1	K.NFEGLDLGKMDEANDSGLASYVAGQIDR.T
	YFP_2_04162012-03.4984.4984.3	5.4932	0.562	1	2985.39	2985.39	0.2	1	10.8922	4.12	0.536	1	K.NFEGLDLGKMDEANDSGLASYVAGQIDR.T
	YFP_2_04162012-04.4175.4175.3	6.1155	0.523	1	2985.39	2985.39	1.2	1	10.2113	4.12	0.564	1	K.NFEGLDLGKMDEANDSGLASYVAGQIDR.T
	YFP_2_04162012-02.4720.4720.2	5.7339	0.4578	1	2528.39	2528.39	-3.2	1	8.128	8.8	0.808	1	R.TLSWKDIQWLQTITNMPILVK.G
	YFP_2_04162012-03.5582.5582.2	6.0843	0.46	1	2528.39	2528.39	-1.5	1	7.92165	8.8	0.846	1	R.TLSWKDIQWLQTITNMPILVK.G
	YFP_2_04162012-04.4675.4675.2	5.8556	0.5189	1	2528.38	2528.39	-4.8	1	8.24246	8.8	0.769	1	R.TLSWKDIQWLQTITNMPILVK.G
	YFP_2_04162012-02.4721.4721.3	2.1223	0.1392	0.967	2528.39	2528.39	-1.7	6	3.48635	8.8	0.333	1	R.TLSWKDIQWLQTITNMPILVK.G
	YFP_2_04162012-03.5584.5584.3	4.0042	0.3309	1	2528.4	2528.39	2.2	1	5.70827	8.8	0.492	1	R.TLSWKDIQWLQTITNMPILVK.G
	YFP_2_04162012-04.4673.4673.3	2.2274	0.0833	0.952	2528.39	2528.39	-1.7	11	3.635	8.8	0.389	1	R.TLSWKDIQWLQTITNMPILVK.G
	YFP_2_04162012-01.2969.2969.2	5.2431	0.4851	1	1913.06	1913.06	-0.3	1	7.95473	6.56	0.731	1	K.DIQWLQTITNMPILVK.G
	YFP_2_04162012-01.1686.1686.2	1.6366	0.0241	0.937	917.466	917.469	-2.9	5	3.70339	4.46	0.733	1	K.GVLTGEDAR.I
	YFP_2_04162012-01.3284.3284.2	5.1714	0.5174	1	1718.97	1718.97	0.6	1	9.51436	10.06	0.8	1	R.IAIQAGAAGIIVSNHGAR.Q
	YFP_2_04162012-02.3339.3339.2	5.2961	0.5406	1	1718.97	1718.97	-0.4	1	9.09744	10.06	0.897	5	R.IAIQAGAAGIIVSNHGAR.Q
	YFP_2_04162012-03.3790.3790.2	5.3503	0.5257	1	1718.96	1718.97	-0.9	1	9.42466	10.06	0.897	1	R.IAIQAGAAGIIVSNHGAR.Q
	YFP_2_04162012-02.3341.3341.3	4.5282	0.4505	1	1718.96	1718.97	-1.9	1	7.39665	10.06	0.796	3	R.IAIQAGAAGIIVSNHGAR.Q
	YFP_2_04162012-01.2876.2876.2	4.2779	0.46	1	1875.01	1875.01	0	1	8.1935	4.14	0.963	1	R.QLDYVPATISALEEVVK.A
	YFP_2_04162012-04.3110.3110.3	3.8716	0.3273	1	1727.96	1727.97	-2.1	1	6.27742	11.69	0.612	1	K.ATQGRVPVFLDGGVRR.G
	YFP_2_04162012-04.4316.4316.2	6.381	0.5021	1	2397.21	2397.21	1.7	1	8.91269	6.56	0.852	1	K.KVLQMLRDEFELTMALSGCR.S
	YFP_2_04162012-04.4315.4315.3	5.1641	0.4367	1	2397.21	2397.21	-0.4	1	7.78384	6.56	0.686	1	K.KVLQMLRDEFELTMALSGCR.S
	YFP_2_04162012-02.4479.4479.2	6.3449	0.3981	1	2269.11	2269.11	0.5	1	8.91512	4.72	0.679	1	K.VLQMLRDEFELTMALSGCR.S
	YFP_2_04162012-03.5252.5252.2	6.9974	0.4418	1	2269.11	2269.11	0	1	10.1305	4.72	0.75	1	K.VLQMLRDEFELTMALSGCR.S
	YFP_2_04162012-04.4407.4407.2	6.8931	0.48	1	2269.12	2269.11	0.8	1	10.1292	4.72	0.821	1	K.VLQMLRDEFELTMALSGCR.S
	YFP_2_04162012-02.4480.4480.3	3.7759	0.4077	1	2269.11	2269.11	-0.5	1	6.70657	4.72	0.491	1	K.VLQMLRDEFELTMALSGCR.S
	YFP_2_04162012-03.5255.5255.3	2.7552	0.4228	1	2269.11	2269.11	-1.3	1	6.43102	4.72	0.436	1	K.VLQMLRDEFELTMALSGCR.S
	YFP_2_04162012-04.4408.4408.3	2.3157	0.262	0.998	2269.11	2269.11	-1.2	24	5.18344	4.72	0.352	1	K.VLQMLRDEFELTMALSGCR.S
U	AT5G49910.1	124	167	0.623	718	76997	5.3	0.0271049	3.19759	| Symbols: CPHSC70-2EAT SHOCK PROTEIN 70-2, HSC70-7, cpHsc70-2 | chloroplast heat shock protein 70-2 | chr5:20303470-20306295 FORWARD LENGTH=718
	Filename	XCorr	DeltCN	Conf%	ObsM+H+	CalcM+H+	PPM	SpR	Prob Score	pI	Ion%	#	Sequence
	YFP_2_04162012-02.208.208.2	4.5732	0.6131	1	3313.71	3313.71	0	1	10.0857	4.89	0.774	3	N.EKVVGIDLGTTNSAVAAMEGGKPTIVTNAEGQR.T
	YFP_2_04162012-02.4.4.3	8.4651	0.6118	1	3313.71	3313.71	-0.1	1	10.0314	4.89	0.659	6	N.EKVVGIDLGTTNSAVAAMEGGKPTIVTNAEGQR.T
	YFP_2_04162012-03.4281.4281.3	7.9361	0.6032	1	3313.7	3313.71	-1.2	1	10.2426	4.89	0.671	1	N.EKVVGIDLGTTNSAVAAMEGGKPTIVTNAEGQR.T
	YFP_2_04162012-04.3614.3614.3	8.5777	0.611	1	3313.71	3313.71	0.1	1	10.0009	4.89	0.648	1	N.EKVVGIDLGTTNSAVAAMEGGKPTIVTNAEGQR.T
	YFP_2_04162012-01.4485.4485.4	2.8988	0.2447	0.853	3313.7	3313.71	-0.2	2	4.43549	4.89	0.292	1	N.EKVVGIDLGTTNSAVAAMEGGKPTIVTNAEGQR.T
	YFP_2_04162012-02.343.343.4	6.0056	0.5341	1	3313.71	3313.71	0.3	1	8.87844	4.89	0.484	5	N.EKVVGIDLGTTNSAVAAMEGGKPTIVTNAEGQR.T
	YFP_2_04162012-01.2844.2844.3	3.6381	0.4486	1	3056.57	3056.57	-0.1	1	6.64328	4.72	0.39	1	K.VVGIDLGTTNSAVAAMEGGKPTIVTNAEGQR.T
	YFP_2_04162012-01.2192.2192.2	2.4471	0.4162	1	1066.58	1066.58	-1.5	1	7.79152	8.8	0.882	2	R.TTPSVVAYTK.S
*	YFP_2_04162012-03.1682.1682.2	2.6775	0.0016	0.974	1214.72	1214.72	-2.2	1	3.11463	9.98	0.941	1	K.SKDRLVGQIAK.R
*	YFP_2_04162012-04.1520.1520.2	2.4166	0.0615	0.979	1214.72	1214.72	-4.3	1	3.72965	9.98	0.778	1	K.SKDRLVGQIAK.R
*	YFP_2_04162012-04.1524.1524.2	1.9712	0.0087	0.944	1370.82	1370.82	-0.4	1	2.84389	10.99	0.611	1	K.SKDRLVGQIAKR.Q
	YFP_2_04162012-03.1696.1696.2	2.3268	0.1651	0.993	1155.69	1155.7	-2.9	1	3.43915	10.88	0.875	1	K.DRLVGQIAKR.Q
	YFP_2_04162012-02.1947.1947.2	2.0786	0.2148	0.994	884.566	884.568	-1.9	1	4.26347	10.99	0.923	1	R.LVGQIAKR.Q
	YFP_2_04162012-04.3285.3285.4	2.6078	0.2231	0.998	1892.01	1892.01	-2.3	1	4.28584	10.88	0.556	1	K.RQAVVNPENTFFSVKR.F
*	YFP_2_04162012-01.765.765.2	3.0233	0.2835	1	1192.56	1192.56	-1.8	1	5.15911	4.72	0.938	3	R.RMNEVAEESK.Q
*	YFP_2_04162012-03.1490.1490.2	6.2903	0.529	1	1825.88	1825.89	-0.6	1	9.23693	6.56	0.92	1	R.RMNEVAEESKQVSYR.V
*	YFP_2_04162012-02.2371.2371.3	4.7434	0.3525	1	1825.88	1825.89	-0.8	1	6.93905	6.56	0.814	1	R.RMNEVAEESKQVSYR.V
*	YFP_2_04162012-01.2919.2919.2	4.6055	0.5492	1	1669.78	1669.79	-0.7	1	9.10341	4.72	0.917	1	R.MNEVAEESKQVSYR.V
*	YFP_2_04162012-02.3356.3356.4	3.8424	0.4525	1	3620.8	3620.8	-0.6	1	6.41367	5.11	0.381	1	R.MNEVAEESKQVSYRVIKDENGNVKLDCPAIGK.Q
*	YFP_2_04162012-02.2651.2651.2	6.1194	0.5682	1	1970.03	1970.04	-1.3	1	9.41526	6.56	0.893	3	R.VIKDENGNVKLDCPAIGK.Q
*	YFP_2_04162012-02.2655.2655.3	4.1726	0.4598	1	1970.03	1970.04	-2.5	1	7.74383	6.56	0.654	3	R.VIKDENGNVKLDCPAIGK.Q
*	YFP_2_04162012-03.4004.4004.3	8.8264	0.6473	1	3540.88	3540.88	-0.7	1	12.114	6.34	0.566	1	R.VIKDENGNVKLDCPAIGKQFAAEEISAQVLRK.L
*	YFP_2_04162012-04.3450.3450.3	8.1523	0.6686	1	3540.89	3540.88	0.3	1	12.0942	6.34	0.657	1	R.VIKDENGNVKLDCPAIGKQFAAEEISAQVLRK.L
*	YFP_2_04162012-03.4008.4008.4	5.6047	0.5107	1	3540.87	3540.88	-2.8	1	8.55337	6.34	0.513	1	R.VIKDENGNVKLDCPAIGKQFAAEEISAQVLRK.L
*	YFP_2_04162012-04.3452.3452.4	6.0525	0.5034	1	3540.88	3540.88	-1.9	1	8.87186	6.34	0.426	1	R.VIKDENGNVKLDCPAIGKQFAAEEISAQVLRK.L
	YFP_2_04162012-01.2648.2648.2	4.0195	0.2203	1	1461.77	1461.77	2.5	1	5.49333	4.46	0.727	1	K.QFAAEEISAQVLR.K
	YFP_2_04162012-01.752.752.2	2.5394	0.172	0.997	903.487	903.489	-2.3	1	3.52372	6.56	1	1	R.KLVDDASR.F
	YFP_2_04162012-02.3143.3143.2	3.9886	0.3317	1	1720.92	1720.92	-2.1	1	5.2094	6.56	0.652	1	K.LVDDASRFLNDKVTK.A
	YFP_2_04162012-02.3137.3137.3	2.1703	0.2644	0.998	1720.92	1720.92	-3	1	4.67189	6.56	0.614	1	K.LVDDASRFLNDKVTK.A
	YFP_2_04162012-02.2304.2304.2	2.2925	0.103	0.991	964.545	964.546	-1.4	2	3.24044	8.8	0.929	1	R.FLNDKVTK.A
*	YFP_2_04162012-01.2601.2601.2	6.0468	0.5237	1	1751.89	1751.9	-0.9	1	8.74384	4.46	0.926	1	R.IINEPTAASLAYGFER.K
	YFP_2_04162012-02.2215.2215.2	3.6251	0.3912	1	1260.6	1260.6	-1.3	1	8.84413	5.8	0.889	1	D.THLGGDDFDKR.V
	YFP_2_04162012-02.2211.2211.3	2.8775	0.4728	1	1260.59	1260.6	-1.8	1	8.5534	5.8	0.727	1	D.THLGGDDFDKR.V
*	YFP_2_04162012-02.4178.4178.2	7.0419	0.5046	1	2177.19	2177.19	1	1	9.80106	4.89	0.885	1	R.VVDWLASTFKKDEGIDLLK.D
*	YFP_2_04162012-02.4177.4177.3	3.6895	0.3201	1	2177.19	2177.19	0.2	1	5.36796	4.89	0.615	1	R.VVDWLASTFKKDEGIDLLK.D
*	YFP_2_04162012-02.3953.3953.2	5.0577	0.4832	1	2420.31	2420.31	0.4	1	8.99259	5.02	0.897	1	R.VVDWLASTFKKDEGIDLLKDK.Q
*	YFP_2_04162012-02.3952.3952.3	5.0219	0.5006	1	2420.31	2420.31	0.4	1	7.51886	5.02	0.603	1	R.VVDWLASTFKKDEGIDLLKDK.Q
*	YFP_2_04162012-02.3956.3956.4	1.676	0.3262	0.994	2420.31	2420.31	-0.3	1	5.47956	5.02	0.494	1	R.VVDWLASTFKKDEGIDLLKDK.Q
*	YFP_2_04162012-04.3843.3843.3	7.8426	0.566	1	3016.65	3016.65	0.6	1	11.0457	6.34	0.606	1	R.VVDWLASTFKKDEGIDLLKDKQALQR.L
*	YFP_2_04162012-04.3844.3844.4	2.8126	0.0917	0.97	3016.65	3016.65	0.6	1	4.21232	6.34	0.533	1	R.VVDWLASTFKKDEGIDLLKDKQALQR.L
	YFP_2_04162012-02.2462.2462.2	4.5423	0.2934	1	1273.7	1273.7	-2.2	1	5.90733	4.89	0.944	1	K.KDEGIDLLKDK.Q
	YFP_2_04162012-02.2990.2990.2	6.1707	0.341	1	1870.04	1870.04	0.5	1	7.66379	6.34	0.84	1	K.KDEGIDLLKDKQALQR.L
	YFP_2_04162012-02.2994.2994.3	4.2044	0.2363	1	1870.04	1870.04	-1.9	1	5.75617	6.34	0.809	1	K.KDEGIDLLKDKQALQR.L
	YFP_2_04162012-01.412.412.2	2.0238	0.1098	0.977	960.534	960.536	-2	2	4.14939	6.56	0.933	1	R.LTEAAEKAK.I
	YFP_2_04162012-02.4281.4281.3	5.6862	0.5207	1	3476.82	3476.82	0.8	1	8.4483	4.89	0.592	1	R.LTEAAEKAKIELSSLTQTNMSLPFITATADGPK.H
	YFP_2_04162012-04.4223.4223.3	5.4896	0.4169	1	3476.82	3476.82	-0.4	1	8.28735	4.89	0.541	1	R.LTEAAEKAKIELSSLTQTNMSLPFITATADGPK.H
	YFP_2_04162012-02.4280.4280.4	3.856	0.3663	1	3476.84	3476.82	6.2	1	5.2931	4.89	0.349	1	R.LTEAAEKAKIELSSLTQTNMSLPFITATADGPK.H
	YFP_2_04162012-03.4930.4930.3	5.4486	0.5809	1	4428.34	4428.33	1.2	1	10.2256	5.85	0.564	1	R.LTEAAEKAKIELSSLTQTNMSLPFITATADGPKHIETTLTR.G
	YFP_2_04162012-04.4144.4144.3	5.6536	0.5807	1	4428.33	4428.33	0	1	10.0027	5.85	0.593	1	R.LTEAAEKAKIELSSLTQTNMSLPFITATADGPKHIETTLTR.G
	YFP_2_04162012-04.4140.4140.4	4.8841	0.3676	1	4428.33	4428.33	-0.4	1	5.83676	5.85	0.52	1	R.LTEAAEKAKIELSSLTQTNMSLPFITATADGPKHIETTLTR.G
	YFP_2_04162012-04.4145.4145.5	5.2046	0.3879	1	4428.34	4428.33	1.9	1	7.96917	5.85	0.508	1	R.LTEAAEKAKIELSSLTQTNMSLPFITATADGPKHIETTLTR.G
	YFP_2_04162012-02.90.90.2	5.0517	0.4871	1	2734.43	2734.43	-0.9	1	8.39337	6.56	0.793	1	K.AKIELSSLTQTNMSLPFITATADGPK.H
	YFP_2_04162012-03.4986.4986.2	5.3704	0.5379	1	2734.43	2734.43	-0.3	1	9.07633	6.56	0.786	1	K.AKIELSSLTQTNMSLPFITATADGPK.H
	YFP_2_04162012-02.4241.4241.3	2.1854	0.1285	0.965	2734.44	2734.43	3.6	1	4.02617	6.56	0.538	2	K.AKIELSSLTQTNMSLPFITATADGPK.H
	YFP_2_04162012-03.4987.4987.3	3.6109	0.305	1	2734.43	2734.43	-0.6	1	4.80652	6.56	0.414	1	K.AKIELSSLTQTNMSLPFITATADGPK.H
	YFP_2_04162012-04.4198.4198.3	3.1828	0.354	1	2734.43	2734.43	-1.9	1	5.04161	6.56	0.523	1	K.AKIELSSLTQTNMSLPFITATADGPK.H
	YFP_2_04162012-04.4096.4096.2	3.5644	0.488	1	3685.94	3685.95	-0.8	1	8.99999	7.33	0.786	1	K.AKIELSSLTQTNMSLPFITATADGPKHIETTLTR.G
	YFP_2_04162012-03.4881.4881.3	7.198	0.5522	1	3685.94	3685.95	-1.1	1	10.5671	7.33	0.663	1	K.AKIELSSLTQTNMSLPFITATADGPKHIETTLTR.G
	YFP_2_04162012-04.4078.4078.3	5.398	0.6083	1	3685.95	3685.95	0.8	1	10.2501	7.33	0.642	2	K.AKIELSSLTQTNMSLPFITATADGPKHIETTLTR.G
	YFP_2_04162012-03.4880.4880.4	2.6029	0.2063	0.993	3685.95	3685.95	1.8	1	4.39533	7.33	0.41	1	K.AKIELSSLTQTNMSLPFITATADGPKHIETTLTR.G
	YFP_2_04162012-04.4597.4597.4	4.1214	0.3273	1	3685.94	3685.95	-1.5	1	5.28826	7.33	0.355	4	K.AKIELSSLTQTNMSLPFITATADGPKHIETTLTR.G
	YFP_2_04162012-04.4083.4083.5	5.1409	0.4364	1	3685.95	3685.95	-0.3	1	7.76165	7.33	0.45	1	K.AKIELSSLTQTNMSLPFITATADGPKHIETTLTR.G
	YFP_2_04162012-02.4299.4299.2	4.0264	0.5567	1	3486.83	3486.81	3.5	1	9.00298	5.8	0.778	1	K.IELSSLTQTNMSLPFITATADGPKHIETTLTR.G
	YFP_2_04162012-02.44.44.3	3.5285	0.4961	1	3486.82	3486.81	0.4	1	6.78854	5.8	0.4	2	K.IELSSLTQTNMSLPFITATADGPKHIETTLTR.G
	YFP_2_04162012-03.5001.5001.3	4.016	0.5308	1	3486.82	3486.81	0.1	1	8.24142	5.8	0.507	1	K.IELSSLTQTNMSLPFITATADGPKHIETTLTR.G
	YFP_2_04162012-02.234.234.4	3.5818	0.3672	1	3486.82	3486.81	1.4	1	5.83519	5.8	0.395	1	K.IELSSLTQTNMSLPFITATADGPKHIETTLTR.G
	YFP_2_04162012-02.2196.2196.2	1.9275	0.007	0.952	970.529	970.532	-2.3	1	3.10875	7.33	0.769	1	K.HIETTLTR.G
*	YFP_2_04162012-02.3719.3719.3	3.0619	0.3399	1	1836.92	1836.93	-1.3	1	5.50523	4.89	0.622	1	R.GKFEELCSDLLDRVR.T
	YFP_2_04162012-03.1839.1839.2	2.6327	0.2729	0.997	1484.82	1484.82	-1.2	1	4.8087	9.08	0.682	2	R.VRTPVENSLRDAK.L
	YFP_2_04162012-01.1728.1728.2	2.4747	0.4465	1	1030.51	1030.52	-2.6	1	6.85138	4.46	0.929	1	R.TPVENSLRD.A
	YFP_2_04162012-01.3259.3259.2	5.6482	0.3408	1	1849	1849.01	-1.7	1	6.92062	4.72	0.679	1	K.LSFKDIDEVILVGGSTR.I
	YFP_2_04162012-02.4247.4247.2	6.7879	0.4832	1	1849.01	1849.01	0.9	1	8.97025	4.72	0.926	1	K.LSFKDIDEVILVGGSTR.I
	YFP_2_04162012-03.4982.4982.2	6.9953	0.493	1	1849.01	1849.01	0	1	8.79393	4.72	0.893	1	K.LSFKDIDEVILVGGSTR.I
	YFP_2_04162012-02.4248.4248.3	3.8119	0.3763	1	1849	1849.01	-0.9	1	5.52811	4.72	0.612	1	K.LSFKDIDEVILVGGSTR.I
	YFP_2_04162012-03.4991.4991.3	4.1236	0.3142	1	1849	1849.01	-1.6	1	6.21724	4.72	0.66	1	K.LSFKDIDEVILVGGSTR.I
	YFP_2_04162012-04.4201.4201.3	3.5117	0.348	1	1849	1849.01	-0.9	1	5.6097	4.72	0.48	1	K.LSFKDIDEVILVGGSTR.I
*	YFP_2_04162012-03.5356.5356.2	3.5918	0.2717	1	2840.59	2840.59	0.1	1	5.38097	4.89	0.6	1	K.LSFKDIDEVILVGGSTRIPAVQDLVR.K
*	YFP_2_04162012-04.4489.4489.2	3.7351	0.3009	1	2840.59	2840.59	0.9	1	6.06932	4.89	0.655	1	K.LSFKDIDEVILVGGSTRIPAVQDLVR.K
*	YFP_2_04162012-03.5385.5385.3	4.0831	0.4533	1	2840.59	2840.59	-0.8	1	6.15882	4.89	0.524	1	K.LSFKDIDEVILVGGSTRIPAVQDLVR.K
*	YFP_2_04162012-04.4358.4358.3	3.7	0.4539	1	2968.68	2968.68	0.2	1	6.87756	6.34	0.535	1	K.LSFKDIDEVILVGGSTRIPAVQDLVRK.L
*	YFP_2_04162012-04.4359.4359.4	4.2995	0.2757	1	2968.68	2968.68	-0.6	1	5.30513	6.34	0.471	1	K.LSFKDIDEVILVGGSTRIPAVQDLVRK.L
*	YFP_2_04162012-01.2733.2733.2	2.6395	0.2773	0.999	1010.6	1010.6	-2.4	1	5.70912	6.56	0.933	1	R.IPAVQDLVR.K
	YFP_2_04162012-02.3999.3999.3	3.9666	0.4586	1	3810.92	3810.91	1.5	1	7.52586	4.57	0.435	1	R.NTTLPTSKSEVFSTAADGQTSVEINVLQGEREFVR.D
	YFP_2_04162012-03.4656.4656.3	3.0446	0.445	1	3810.92	3810.91	0.8	1	7.63859	4.57	0.424	1	R.NTTLPTSKSEVFSTAADGQTSVEINVLQGEREFVR.D
	YFP_2_04162012-02.4000.4000.4	3.1838	0.3366	1	3810.91	3810.91	-1	1	5.05071	4.57	0.365	1	R.NTTLPTSKSEVFSTAADGQTSVEINVLQGEREFVR.D
	YFP_2_04162012-02.3834.3834.3	4.0761	0.41	1	4168.09	4168.08	3.6	1	7.28395	4.73	0.409	2	R.NTTLPTSKSEVFSTAADGQTSVEINVLQGEREFVRDNK.S
	YFP_2_04162012-03.4486.4486.3	3.5401	0.4804	1	4168.08	4168.08	0.4	1	6.89212	4.73	0.386	1	R.NTTLPTSKSEVFSTAADGQTSVEINVLQGEREFVRDNK.S
	YFP_2_04162012-04.3815.3815.3	3.8513	0.4708	1	4168.09	4168.08	2	1	7.77999	4.73	0.479	1	R.NTTLPTSKSEVFSTAADGQTSVEINVLQGEREFVRDNK.S
	YFP_2_04162012-02.4003.4003.4	4.9441	0.5475	1	4168.09	4168.08	1.8	1	8.13197	4.73	0.422	3	R.NTTLPTSKSEVFSTAADGQTSVEINVLQGEREFVRDNK.S
	YFP_2_04162012-04.3814.3814.4	4.3888	0.434	1	4168.09	4168.08	1.5	1	6.5525	4.73	0.457	1	R.NTTLPTSKSEVFSTAADGQTSVEINVLQGEREFVRDNK.S
	YFP_2_04162012-02.3833.3833.5	3.195	0.2561	1	4168.08	4168.08	0.6	1	5.59779	4.73	0.306	1	R.NTTLPTSKSEVFSTAADGQTSVEINVLQGEREFVRDNK.S
	YFP_2_04162012-03.4488.4488.5	2.2436	0.0575	0.936	4168.07	4168.08	-1.6	5	3.2109	4.73	0.209	1	R.NTTLPTSKSEVFSTAADGQTSVEINVLQGEREFVRDNK.S
	YFP_2_04162012-04.3822.3822.5	3.2352	0.3105	1	4168.07	4168.08	-0.9	1	4.93249	4.73	0.351	1	R.NTTLPTSKSEVFSTAADGQTSVEINVLQGEREFVRDNK.S
	YFP_2_04162012-01.4501.4501.3	4.7598	0.4609	1	3325.62	3325.63	-1.5	1	7.61069	4.42	0.423	1	K.SEVFSTAADGQTSVEINVLQGEREFVRDNK.S
	YFP_2_04162012-02.4038.4038.3	4.9681	0.4964	1	3325.63	3325.63	-0.3	1	7.86928	4.42	0.536	6	K.SEVFSTAADGQTSVEINVLQGEREFVRDNK.S
	YFP_2_04162012-02.3870.3870.4	2.3877	0.2152	0.992	3325.63	3325.63	-1.2	1	4.3228	4.42	0.372	1	K.SEVFSTAADGQTSVEINVLQGEREFVRDNK.S
	YFP_2_04162012-04.3835.3835.4	2.1858	0.0612	0.933	3325.63	3325.63	0.2	1	3.1773	4.42	0.437	1	K.SEVFSTAADGQTSVEINVLQGEREFVRDNK.S
	YFP_2_04162012-01.657.657.2	1.9043	0.0319	0.962	907.461	907.463	-2.7	4	2.56533	6.56	0.917	1	R.EFVRDNK.S
*	YFP_2_04162012-02.3747.3747.2	5.4634	0.5302	1	2875.44	2875.44	0.8	1	9.07123	4.42	0.929	3	K.KQDITITGASTLPKDEVDTMVQEAER.F
*	YFP_2_04162012-02.411.411.3	7.1831	0.5387	1	2875.43	2875.44	-0.1	1	9.04948	4.42	0.586	4	K.KQDITITGASTLPKDEVDTMVQEAER.F
*	YFP_2_04162012-02.3757.3757.4	2.8462	0.1074	0.977	2875.43	2875.44	-1.4	1	3.68559	4.42	0.297	2	K.KQDITITGASTLPKDEVDTMVQEAER.F
*	YFP_2_04162012-02.4234.4234.3	8.23	0.5059	1	3221.64	3221.64	2.3	1	9.94387	4.73	0.579	1	K.KQDITITGASTLPKDEVDTMVQEAERFAK.E
*	YFP_2_04162012-02.4233.4233.4	7.7713	0.5872	1	3221.63	3221.64	-0.8	1	9.94645	4.73	0.52	1	K.KQDITITGASTLPKDEVDTMVQEAERFAK.E
*	YFP_2_04162012-03.4682.4682.3	5.6419	0.588	1	4007.03	4007.04	-1.8	1	9.97876	4.94	0.527	1	K.KQDITITGASTLPKDEVDTMVQEAERFAKEDKEKR.D
*	YFP_2_04162012-03.4684.4684.5	4.4918	0.4113	1	4007.04	4007.04	0.2	1	6.60398	4.94	0.549	1	K.KQDITITGASTLPKDEVDTMVQEAERFAKEDKEKR.D
*	YFP_2_04162012-03.1070.1070.2	2.0779	0.1854	0.992	1150.62	1150.62	-2.8	1	3.92103	8.64	0.714	1	R.FAKEDKEKR.D
*	YFP_2_04162012-03.1046.1046.3	7.2572	0.4857	1	3156.58	3156.58	-0.2	1	8.87108	5.17	0.646	2	R.FAKEDKEKRDAIDTKNQADSVVYQTEK.Q
*	YFP_2_04162012-02.1194.1194.2	2.3198	0.0515	0.973	1447.74	1447.74	0.1	1	3.95885	5.02	0.55	1	K.EDKEKRDAIDTK.N
*	YFP_2_04162012-02.2414.2414.3	6.4377	0.4903	1	2810.38	2810.38	0.2	1	7.91943	4.81	0.672	1	K.EDKEKRDAIDTKNQADSVVYQTEK.Q
	YFP_2_04162012-01.2746.2746.2	4.7169	0.5379	1	2024.98	2024.98	1.6	1	8.81572	4.4	0.821	1	R.DAIDTKNQADSVVYQTEK.Q
	YFP_2_04162012-03.1054.1054.2	6.0918	0.5384	1	2024.98	2024.98	-0.2	1	10.4071	4.4	0.815	1	R.DAIDTKNQADSVVYQTEK.Q
	YFP_2_04162012-01.2769.2769.3	3.873	0.3744	1	2024.98	2024.98	0.5	1	6.92755	4.4	0.652	1	R.DAIDTKNQADSVVYQTEK.Q
*	YFP_2_04162012-03.4789.4789.4	5.9872	0.5035	1	4226.25	4226.26	-1.7	1	7.24033	5.22	0.52	1	R.DAIDTKNQADSVVYQTEKQLKELGEKIPGPVKEKVEAK.L
*	YFP_2_04162012-03.4788.4788.5	3.6138	0.4149	1	4226.25	4226.26	-1.7	1	5.56051	5.22	0.439	1	R.DAIDTKNQADSVVYQTEKQLKELGEKIPGPVKEKVEAK.L
	YFP_2_04162012-01.2182.2182.2	3.4738	0.5208	1	1381.66	1381.66	0	1	8.28698	4.46	1	2	K.NQADSVVYQTEK.Q
*	YFP_2_04162012-04.3970.3970.3	6.1993	0.5687	1	3582.94	3582.94	0.6	1	9.29227	6.78	0.507	1	K.NQADSVVYQTEKQLKELGEKIPGPVKEKVEAK.L
*	YFP_2_04162012-04.3975.3975.4	4.9755	0.5163	1	3582.94	3582.94	-0.4	1	7.61759	6.78	0.473	1	K.NQADSVVYQTEKQLKELGEKIPGPVKEKVEAK.L
*	YFP_2_04162012-04.3976.3976.5	1.6504	0.199	0.965	3582.93	3582.94	-2.4	4	3.84869	6.78	0.295	1	K.NQADSVVYQTEKQLKELGEKIPGPVKEKVEAK.L
*	YFP_2_04162012-03.1793.1793.2	2.3691	0.3394	0.997	1423.81	1423.82	-2.4	1	5.74066	6.56	0.5	2	K.ELGEKIPGPVKEK.V
*	YFP_2_04162012-03.2635.2635.2	4.0437	0.4391	1	1851.06	1851.06	2.2	1	6.58087	6.34	0.846	2	K.ELGEKIPGPVKEKVEAK.L
*	YFP_2_04162012-03.2654.2654.3	3.3791	0.4002	1	1851.05	1851.06	-2.7	1	5.70896	6.34	0.761	1	K.ELGEKIPGPVKEKVEAK.L
*	YFP_2_04162012-02.1777.1777.2	1.3006	0.0571	0.93	867.529	867.53	-1.3	6	3.19756	8.8	0.5	1	K.IPGPVKEK.V
*	YFP_2_04162012-04.1375.1375.2	2.6654	0.3536	1	1294.77	1294.77	-1.2	1	5.77323	8.64	0.6	1	K.IPGPVKEKVEAK.L
*	YFP_2_04162012-02.4615.4615.4	4.6471	0.508	1	5767.68	5767.68	-0.3	1	7.82589	4.28	0.358	1	K.EKIASGSTQEIKDTMAALNQEVMQIGQSLYNQPQPGGADSPPGGEASSSSDTSSSAK.G
U	AT2G40300.1	61	77	0.602	259	29029	6.6	0.0346454	2.99945	| Symbols: ATFER4, FER4 | ferritin 4 | chr2:16831501-16833214 REVERSE LENGTH=259
	Filename	XCorr	DeltCN	Conf%	ObsM+H+	CalcM+H+	PPM	SpR	Prob Score	pI	Ion%	#	Sequence
*	YFP_2_04162012-02.3735.3735.3	6.0798	0.5186	1	2256.17	2256.18	-0.9	1	8.74168	6.56	0.678	1	A.SKSSTTDALSGVVFEPFKEVK.K
*	YFP_2_04162012-03.3966.3966.2	5.1952	0.5013	1	2384.27	2384.27	-1.6	1	9.19458	8.7	0.867	1	A.SKSSTTDALSGVVFEPFKEVKK.E
*	YFP_2_04162012-04.4254.4254.3	4.8685	0.5852	1	4003.14	4003.14	0.5	1	10.3362	7.33	0.684	1	A.SKSSTTDALSGVVFEPFKEVKKELDLVPTSSHLSLAR.Q
*	YFP_2_04162012-04.4255.4255.4	4.3925	0.528	1	4003.15	4003.14	2.6	1	7.15893	7.33	0.586	1	A.SKSSTTDALSGVVFEPFKEVKKELDLVPTSSHLSLAR.Q
*	YFP_2_04162012-04.4263.4263.6	2.918	0.2559	0.879	4003.13	4003.14	-1.6	165	4.78621	7.33	0.308	1	A.SKSSTTDALSGVVFEPFKEVKKELDLVPTSSHLSLAR.Q
*	YFP_2_04162012-01.2845.2845.2	5.078	0.4485	1	2041.05	2041.05	1.6	1	8.03385	4.72	0.667	1	K.SSTTDALSGVVFEPFKEVK.K
*	YFP_2_04162012-01.2856.2856.3	2.0715	0.2051	0.983	2041.04	2041.05	-2.3	1	4.40265	4.72	0.538	1	K.SSTTDALSGVVFEPFKEVK.K
*	YFP_2_04162012-02.312.312.2	5.4323	0.4504	1	2169.14	2169.14	-0.2	1	8.58853	6.56	0.75	4	K.SSTTDALSGVVFEPFKEVKK.E
*	YFP_2_04162012-02.3744.3744.3	2.4234	0.181	0.987	2169.14	2169.14	0	1	3.65793	6.56	0.413	3	K.SSTTDALSGVVFEPFKEVKK.E
*	YFP_2_04162012-04.4352.4352.3	6.1223	0.6265	1	3788.02	3788.01	1.2	1	9.87245	5.85	0.64	1	K.SSTTDALSGVVFEPFKEVKKELDLVPTSSHLSLAR.Q
*	YFP_2_04162012-04.4351.4351.4	6.5194	0.5869	1	3788.01	3788.01	0.5	1	9.03293	5.85	0.495	1	K.SSTTDALSGVVFEPFKEVKKELDLVPTSSHLSLAR.Q
*	YFP_2_04162012-03.3760.3760.2	6.381	0.3883	1	2122.19	2122.19	0.8	1	7.27492	7.33	0.733	1	K.EVKKELDLVPTSSHLSLAR.Q
*	YFP_2_04162012-03.3757.3757.3	3.2729	0.2661	1	2122.19	2122.19	0.2	1	4.32286	7.33	0.692	1	K.EVKKELDLVPTSSHLSLAR.Q
*	YFP_2_04162012-03.3809.3809.2	4.7671	0.4535	1	1765.98	1765.98	-0.2	1	6.84633	7.33	0.963	1	K.KELDLVPTSSHLSLAR.Q
*	YFP_2_04162012-03.3802.3802.3	4.384	0.4006	1	1765.98	1765.98	-1.9	1	6.48997	7.33	0.755	1	K.KELDLVPTSSHLSLAR.Q
*	YFP_2_04162012-01.2911.2911.2	4.2634	0.4432	1	1637.89	1637.89	0.7	1	7.50737	5.63	0.826	1	K.ELDLVPTSSHLSLAR.Q
*	YFP_2_04162012-03.2418.2418.2	6	0.4407	1	1865.9	1865.9	-0.4	1	8.90272	5	0.885	5	K.FFKESSLEEREHAEK.L
*	YFP_2_04162012-03.2250.2250.3	3.2484	0.1261	0.994	1865.9	1865.9	-1	1	5.69208	5	0.674	3	K.FFKESSLEEREHAEK.L
*	YFP_2_04162012-03.3480.3480.2	5.1219	0.4039	1	2772.33	2772.33	-1.1	1	7.36342	5.08	0.8	1	K.FFKESSLEEREHAEKLMEYQNK.R
*	YFP_2_04162012-04.3098.3098.2	5.5214	0.4686	1	2772.33	2772.33	0.5	1	7.4945	5.08	0.92	1	K.FFKESSLEEREHAEKLMEYQNK.R
*	YFP_2_04162012-04.3095.3095.3	7.3109	0.6034	1	2772.33	2772.33	-0.1	1	9.42024	5.08	0.784	1	K.FFKESSLEEREHAEKLMEYQNK.R
*	YFP_2_04162012-03.3487.3487.4	5.0144	0.3054	1	2772.33	2772.33	-1.3	1	6.53754	5.08	0.565	1	K.FFKESSLEEREHAEKLMEYQNK.R
*	YFP_2_04162012-04.3099.3099.4	4.5601	0.3556	1	2772.33	2772.33	-0.1	1	6.08015	5.08	0.488	1	K.FFKESSLEEREHAEKLMEYQNK.R
*	YFP_2_04162012-04.3183.3183.2	3.2093	0.2835	0.998	2928.44	2928.43	2.4	1	6.18837	5.88	0.68	1	K.FFKESSLEEREHAEKLMEYQNKR.G
*	YFP_2_04162012-03.3460.3460.3	7.1747	0.505	1	2928.43	2928.43	-0.5	1	9.83643	5.88	0.65	1	K.FFKESSLEEREHAEKLMEYQNKR.G
*	YFP_2_04162012-04.3131.3131.3	8.7429	0.573	1	2928.43	2928.43	0.3	1	10.6143	5.88	0.768	1	K.FFKESSLEEREHAEKLMEYQNKR.G
*	YFP_2_04162012-04.3182.3182.4	4.5487	0.4234	1	2928.43	2928.43	-0.1	1	7.24256	5.88	0.431	2	K.FFKESSLEEREHAEKLMEYQNKR.G
*	YFP_2_04162012-04.3016.3016.5	2.9199	0.3031	1	2928.43	2928.43	-2	1	5.32305	5.88	0.535	2	K.FFKESSLEEREHAEKLMEYQNKR.G
*	YFP_2_04162012-02.830.830.2	3.0453	0.2136	0.997	1443.67	1443.67	-0.8	1	5.12238	4.58	0.737	3	K.ESSLEEREHAEK.L
*	YFP_2_04162012-02.2736.2736.2	5.8376	0.4834	1	2350.1	2350.1	-0.4	1	9.10937	4.71	0.731	1	K.ESSLEEREHAEKLMEYQNK.R
*	YFP_2_04162012-02.2733.2733.3	7.0137	0.496	1	2350.09	2350.1	-2.1	1	8.41782	4.71	0.745	1	K.ESSLEEREHAEKLMEYQNK.R
*	YFP_2_04162012-02.2746.2746.4	2.9254	0.3491	1	2350.09	2350.1	-2.6	1	5.72833	4.71	0.486	1	K.ESSLEEREHAEKLMEYQNK.R
*	YFP_2_04162012-02.2301.2301.2	4.6977	0.4943	1	1519.72	1519.72	-1.1	1	9.92095	5.8	0.9	1	R.EHAEKLMEYQNK.R
*	YFP_2_04162012-02.2308.2308.3	3.243	0.4729	1	1519.72	1519.72	-2.2	1	7.94071	5.8	0.758	1	R.EHAEKLMEYQNK.R
*	YFP_2_04162012-03.1097.1097.2	2.1603	0.0104	0.953	1675.82	1675.82	-1.8	1	4.12643	7.33	0.476	2	R.EHAEKLMEYQNKR.G
*	YFP_2_04162012-03.5400.5400.2	3.0727	0.4011	1	3689.92	3689.92	0.5	1	7.59145	4.71	0.84	1	R.VKLQSIVMPLSEFEHVDKGDALYGMELALSLEK.L
*	YFP_2_04162012-03.5396.5396.4	6.5681	0.4893	1	3689.91	3689.92	-2.6	1	9.24501	4.71	0.508	1	R.VKLQSIVMPLSEFEHVDKGDALYGMELALSLEK.L
*	YFP_2_04162012-04.4506.4506.5	2.9776	0.1249	0.983	3689.91	3689.92	-3	1	4.50569	4.71	0.387	1	R.VKLQSIVMPLSEFEHVDKGDALYGMELALSLEK.L
*	YFP_2_04162012-02.4654.4654.2	4.3665	0.5443	1	3462.76	3462.75	1.6	1	7.07874	4.42	0.692	1	K.LQSIVMPLSEFEHVDKGDALYGMELALSLEK.L
*	YFP_2_04162012-03.5503.5503.2	3.823	0.4127	1	3462.76	3462.75	0.5	1	6.76968	4.42	0.654	1	K.LQSIVMPLSEFEHVDKGDALYGMELALSLEK.L
*	YFP_2_04162012-03.5501.5501.3	7.2096	0.5426	1	3462.75	3462.75	-2	1	9.46619	4.42	0.658	1	K.LQSIVMPLSEFEHVDKGDALYGMELALSLEK.L
*	YFP_2_04162012-04.4605.4605.3	6.0716	0.4583	1	3462.75	3462.75	0.3	1	8.06368	4.42	0.56	1	K.LQSIVMPLSEFEHVDKGDALYGMELALSLEK.L
*	YFP_2_04162012-02.4650.4650.4	3.7687	0.4287	1	3462.76	3462.75	1	1	7.14938	4.42	0.439	1	K.LQSIVMPLSEFEHVDKGDALYGMELALSLEK.L
*	YFP_2_04162012-03.5504.5504.4	3.0673	0.2914	1	3462.75	3462.75	-1.6	1	4.95373	4.42	0.333	1	K.LQSIVMPLSEFEHVDKGDALYGMELALSLEK.L
*	YFP_2_04162012-04.4607.4607.4	4.7285	0.4041	1	3462.75	3462.75	-0.1	1	7.59249	4.42	0.404	1	K.LQSIVMPLSEFEHVDKGDALYGMELALSLEK.L
*	YFP_2_04162012-03.5809.5809.4	3.7664	0.3664	1	4046.09	4046.09	-0.1	1	6.19617	4.53	0.31	1	K.LQSIVMPLSEFEHVDKGDALYGMELALSLEKLVNEK.L
	YFP_2_04162012-03.3601.3601.2	5.1522	0.594	1	1664.97	1664.97	-0.7	1	10.1512	8.8	1	1	K.LVNEKLLNLHSVASK.N
*	YFP_2_04162012-04.4314.4314.4	3.2443	0.3352	1	3723.92	3723.92	-0.7	1	5.90482	4.7	0.44	1	K.LLNLHSVASKNNDVHLADFIESEFLTEQVEAIK.L
*	YFP_2_04162012-04.4318.4318.5	2.9147	0.4383	1	3723.92	3723.92	-2	1	5.90967	4.7	0.491	1	K.LLNLHSVASKNNDVHLADFIESEFLTEQVEAIK.L
*	YFP_2_04162012-03.5301.5301.2	6.9371	0.6196	1	2661.3	2661.3	-0.6	1	11.4671	4.12	0.929	1	K.NNDVHLADFIESEFLTEQVEAIK.L
*	YFP_2_04162012-04.4433.4433.2	7.2311	0.6199	1	2661.3	2661.3	-1.3	1	12.1889	4.12	0.929	1	K.NNDVHLADFIESEFLTEQVEAIK.L
*	YFP_2_04162012-02.4524.4524.3	5.7931	0.3964	1	2661.31	2661.3	0.8	1	7.3752	4.12	0.597	1	K.NNDVHLADFIESEFLTEQVEAIK.L
*	YFP_2_04162012-03.5303.5303.3	4.4734	0.3036	1	2661.3	2661.3	-0.9	1	6.22544	4.12	0.462	1	K.NNDVHLADFIESEFLTEQVEAIK.L
*	YFP_2_04162012-04.4432.4432.3	5.7518	0.3834	1	2661.3	2661.3	-1.2	1	6.57539	4.12	0.527	1	K.NNDVHLADFIESEFLTEQVEAIK.L
*	YFP_2_04162012-04.5600.5600.3	8.1262	0.641	1	3833.96	3833.96	-1.1	1	12.4331	4.28	0.696	1	K.NNDVHLADFIESEFLTEQVEAIKLISEYVAQLR.R
*	YFP_2_04162012-04.5601.5601.4	6.7434	0.5702	1	3833.95	3833.96	-1.3	1	10.5542	4.28	0.512	1	K.NNDVHLADFIESEFLTEQVEAIKLISEYVAQLR.R
*	YFP_2_04162012-04.5467.5467.3	5.5098	0.5683	1	3990.05	3990.06	-2.2	1	10.3341	4.53	0.519	1	K.NNDVHLADFIESEFLTEQVEAIKLISEYVAQLRR.V
*	YFP_2_04162012-04.5469.5469.4	5.507	0.3043	1	3990.05	3990.06	-1.5	1	6.75772	4.53	0.445	1	K.NNDVHLADFIESEFLTEQVEAIKLISEYVAQLRR.V
*	YFP_2_04162012-01.2622.2622.2	2.2552	0.1977	0.994	1191.67	1191.67	-1.9	1	5.02443	6.56	0.882	1	K.LISEYVAQLR.R
*	YFP_2_04162012-03.4132.4132.2	2.721	0.4037	1	1626.75	1626.75	-1.1	1	6.39965	6.51	0.8	1	K.GHGTWHFNQMLLEG.-
*	YFP_2_04162012-04.3599.3599.2	3.0993	0.3645	1	1626.75	1626.75	-0.6	1	7.40648	6.51	0.95	1	K.GHGTWHFNQMLLEG.-
U	AT3G09440.1	65	70	0.599	649	71148	5.1	0.0125692	2.97192	| Symbols: | Heat shock protein 70 (Hsp 70) family protein | chr3:2903434-2905632 REVERSE LENGTH=649
U	AT3G09440.2	65	70	0.599	649	71148	5.1	0.0125692	2.97192	| Symbols: | Heat shock protein 70 (Hsp 70) family protein | chr3:2903434-2905632 REVERSE LENGTH=649
	Filename	XCorr	DeltCN	Conf%	ObsM+H+	CalcM+H+	PPM	SpR	Prob Score	pI	Ion%	#	Sequence
	YFP_2_04162012-01.2308.2308.2	3.317	0.5033	1	1473.69	1473.69	0.9	1	8.78531	4.46	0.85	1	R.TTPSYVAFTDSER.L
	YFP_2_04162012-01.2840.2840.2	5.3303	0.4706	1	2142.07	2142.07	1.1	1	8.10924	4.72	0.667	1	R.TTPSYVAFTDSERLIGDAAK.N
	YFP_2_04162012-03.5058.5058.3	5.5358	0.5783	1	3940.99	3940.99	0.1	1	9.63802	6.34	0.398	1	R.TTPSYVAFTDSERLIGDAAKNQVAMNPINTVFDAKR.L
	YFP_2_04162012-03.5060.5060.4	3.1462	0.4642	1	3940.99	3940.99	-0.1	1	7.05003	6.34	0.423	1	R.TTPSYVAFTDSERLIGDAAKNQVAMNPINTVFDAKR.L
	YFP_2_04162012-04.4123.4123.2	4.8915	0.5175	1	2268.2	2268.2	-0.3	1	7.76119	8.8	0.786	1	R.RFTDSSVQSDIKLWPFTLK.S
	YFP_2_04162012-01.2938.2938.2	5.4555	0.4925	1	2112.11	2112.1	3.4	1	7.99894	6.56	0.704	1	R.FTDSSVQSDIKLWPFTLK.S
	YFP_2_04162012-04.4062.4062.2	4.313	0.5466	1	3539.81	3539.8	1.3	1	9.60821	4.73	0.692	1	K.SGPAEKPMIVVNYKGEDKEFSAEEISSMILIK.M
	YFP_2_04162012-04.4055.4055.3	7.7537	0.5764	1	3539.81	3539.8	1.4	1	10.6347	4.73	0.684	1	K.SGPAEKPMIVVNYKGEDKEFSAEEISSMILIK.M
	YFP_2_04162012-02.3365.3365.2	5.3743	0.4997	1	1595.85	1595.85	0.2	1	8.41192	6.56	0.875	2	K.MREIAEAYLGTTIK.N
	YFP_2_04162012-01.2495.2495.2	2.8153	0.294	0.997	1680.83	1680.83	-1.5	2	5.17364	6.56	0.5	1	K.NAVVTVPAYFNDSQR.Q
	YFP_2_04162012-01.2578.2578.2	2.9414	0.3655	1	1215.65	1215.65	-1.8	1	6.35706	6.56	0.95	1	K.DAGVIAGLNVMR.I
	YFP_2_04162012-01.2561.2561.2	3.5604	0.3657	1	1659.9	1659.9	0.7	1	6.98015	4.46	0.852	1	R.IINEPTAAAIAYGLDK.K
	YFP_2_04162012-01.2886.2886.2	5.339	0.5107	1	1787.99	1787.99	0	1	8.84469	6.56	0.893	1	R.IINEPTAAAIAYGLDKK.A
	YFP_2_04162012-01.259.259.2	2.5281	0.098	0.993	819.455	819.457	-2.3	1	4.7346	8.8	1	1	K.KATSVGEK.N
	YFP_2_04162012-01.2827.2827.2	4.427	0.5447	1	1675.73	1675.73	1.2	1	8.86517	4.4	0.846	1	K.ATAGDTHLGGEDFDNR.M
	YFP_2_04162012-01.2828.2828.3	2.8147	0.4126	1	1675.73	1675.73	-2.6	1	7.67467	4.4	0.66	1	K.ATAGDTHLGGEDFDNR.M
	YFP_2_04162012-02.3832.3832.2	3.8727	0.4665	1	2935.35	2935.34	1.3	1	8.18302	4.98	0.958	1	K.ATAGDTHLGGEDFDNRMVNHFVQEFK.R
	YFP_2_04162012-02.3829.3829.3	7.0152	0.5366	1	2935.34	2935.34	0.4	1	9.99708	4.98	0.61	1	K.ATAGDTHLGGEDFDNRMVNHFVQEFK.R
	YFP_2_04162012-02.3831.3831.4	3.9915	0.56	1	2935.34	2935.34	-0.7	1	8.52077	4.98	0.527	1	K.ATAGDTHLGGEDFDNRMVNHFVQEFK.R
	YFP_2_04162012-03.4214.4214.3	5.0726	0.5091	1	3091.44	3091.44	-2.1	1	7.95773	5.66	0.542	1	K.ATAGDTHLGGEDFDNRMVNHFVQEFKR.K
	YFP_2_04162012-03.3197.3197.2	3.9004	0.4929	1	1434.73	1434.73	-1.7	1	7.29975	9.08	0.944	1	R.MVNHFVQEFKR.K
	YFP_2_04162012-04.2916.2916.2	3.9446	0.4363	1	1434.73	1434.73	-1.8	1	7.42311	9.08	1	3	R.MVNHFVQEFKR.K
	YFP_2_04162012-04.2858.2858.3	1.4649	0.1069	0.917	1434.73	1434.73	-2.9	1	3.17545	9.08	0.433	1	R.MVNHFVQEFKR.K
	YFP_2_04162012-03.2180.2180.2	2.307	0.2605	0.914	1090.58	1090.58	-3.2	1	5.67949	9.08	0.769	1	N.HFVQEFKR.K
	YFP_2_04162012-02.3994.3994.2	3.791	0.4236	1	1522.8	1522.8	-1.2	1	6.16689	4.72	0.947	1	R.ARFEELNIDLFR.K
	YFP_2_04162012-03.4131.4131.2	3.5018	0.3851	1	1650.89	1650.9	-1.3	1	6.65144	6.56	1	1	R.ARFEELNIDLFRK.C
	YFP_2_04162012-01.750.750.2	1.9199	0.1923	0.991	1020.48	1020.49	-1.4	2	3.5874	6.56	0.923	1	R.KCMEPVEK.C
	YFP_2_04162012-01.1580.1580.2	1.545	0.0326	0.937	892.389	892.39	-1.3	2	3.87024	4.46	0.917	1	K.CMEPVEK.C
	YFP_2_04162012-01.2931.2931.2	4.0714	0.3424	1	1805.91	1805.91	1.8	1	6.10286	4.72	0.875	1	K.MDKNSIDDVVLVGGSTR.I
	YFP_2_04162012-02.5977.5977.2	5.4089	0.5726	1	3064.73	3064.73	0.2	1	11.1168	4.14	0.812	1	K.VQDLLLLDVTPLSLGLETAGGVMTVLIQR.N
	YFP_2_04162012-02.5973.5973.3	4.5292	0.415	1	3064.74	3064.73	3.2	1	7.22687	4.14	0.378	1	K.VQDLLLLDVTPLSLGLETAGGVMTVLIQR.N
	YFP_2_04162012-03.6981.6981.3	3.8335	0.458	1	3064.74	3064.73	1.1	1	7.21525	4.14	0.395	1	K.VQDLLLLDVTPLSLGLETAGGVMTVLIQR.N
	YFP_2_04162012-02.3715.3715.2	2.5327	0.3707	0.998	3541.77	3541.78	-2.1	1	6.98274	4.89	0.692	1	R.NTTIPTKKEQVFSTYSDNQPGVLIQVYEGER.A
	YFP_2_04162012-02.3700.3700.3	5.3171	0.5992	1	3541.78	3541.78	0.4	1	10.0741	4.89	0.577	1	R.NTTIPTKKEQVFSTYSDNQPGVLIQVYEGER.A
	YFP_2_04162012-02.3705.3705.4	3.1816	0.3739	1	3541.78	3541.78	-1.1	1	5.90546	4.89	0.43	1	R.NTTIPTKKEQVFSTYSDNQPGVLIQVYEGER.A
	YFP_2_04162012-03.4048.4048.4	4.3647	0.4773	1	3768.92	3768.92	0.1	1	7.47777	6.34	0.344	1	R.NTTIPTKKEQVFSTYSDNQPGVLIQVYEGERAR.T
	YFP_2_04162012-01.2711.2711.2	3.828	0.4278	1	2658.27	2658.27	1.3	1	8.79392	3.96	0.786	1	K.EQVFSTYSDNQPGVLIQVYEGER.A
	YFP_2_04162012-03.4782.4782.2	3.8197	0.5246	1	2658.27	2658.27	1.4	1	8.13928	3.96	0.679	1	K.EQVFSTYSDNQPGVLIQVYEGER.A
	YFP_2_04162012-03.4798.4798.3	3.3645	0.3052	1	2658.26	2658.27	-3.9	7	5.27548	3.96	0.371	1	K.EQVFSTYSDNQPGVLIQVYEGER.A
	YFP_2_04162012-03.1635.1635.2	5.1996	0.1509	1	2202.21	2202.21	0	1	8.3537	8.7	0.857	1	K.NKITITNDKGRLSKDEIEK.M
	YFP_2_04162012-03.1631.1631.3	2.8461	0.0582	0.968	2202.21	2202.21	-1.1	1	4.58575	8.7	0.396	1	K.NKITITNDKGRLSKDEIEK.M
	YFP_2_04162012-03.1643.1643.2	2.1213	0.0489	0.957	1960.07	1960.07	0.2	1	3.74373	6.34	0.522	1	K.ITITNDKGRLSKDEIEK.M
	YFP_2_04162012-02.1505.1505.2	2.8993	0.033	0.991	1174.64	1174.64	-0.2	1	3.32283	6.56	0.933	1	K.GRLSKDEIEK.M
	YFP_2_04162012-01.1749.1749.2	2.1401	0.0498	0.975	961.517	961.52	-3	6	3.39728	4.72	0.846	2	R.LSKDEIEK.M
	YFP_2_04162012-02.3510.3510.2	6.7408	0.0687	1	1776.9	1776.9	-0.3	1	7.16893	4.57	0.958	1	R.LSKDEIEKMVQEAEK.Y
	YFP_2_04162012-03.3889.3889.3	7.3827	0.0401	1	3050.5	3050.5	1.4	1	8.80729	4.94	0.737	1	R.LSKDEIEKMVQEAEKYKSEDEEHKK.K
	YFP_2_04162012-03.3820.3820.4	6.2024	0.0396	0.999	3178.59	3178.59	-2.1	1	6.67759	5.29	0.551	1	R.LSKDEIEKMVQEAEKYKSEDEEHKKK.V
	YFP_2_04162012-03.3797.3797.2	4.3882	0.5518	1	3591.82	3591.82	-0.9	1	9.81627	5.32	0.875	1	R.LSKDEIEKMVQEAEKYKSEDEEHKKKVDAK.N
	YFP_2_04162012-03.3793.3793.6	1.3635	0.22	0.953	3591.82	3591.82	-1.1	3	3.48288	5.32	0.379	1	R.LSKDEIEKMVQEAEKYKSEDEEHKKKVDAK.N
	YFP_2_04162012-02.1541.1541.2	5.4632	0.3624	1	1979.9	1979.9	-0.1	1	8.31539	4.71	0.852	1	K.MVQEAEKYKSEDEEHK.K
	YFP_2_04162012-02.1543.1543.3	3.9485	0.3295	1	1979.9	1979.9	-1.7	1	6.32439	4.71	0.58	1	K.MVQEAEKYKSEDEEHK.K
	YFP_2_04162012-02.1527.1527.2	4.3398	0.4305	1	2107.99	2108	-0.7	1	9.04363	5.08	0.76	1	K.MVQEAEKYKSEDEEHKK.K
	YFP_2_04162012-03.1067.1067.2	2.101	0.1373	0.978	2236.09	2236.09	-0.3	1	4.38793	5.88	0.407	1	K.MVQEAEKYKSEDEEHKKK.V
	YFP_2_04162012-03.1042.1042.3	5.0148	0.4562	1	2236.09	2236.09	-0.8	1	8.21266	5.88	0.607	1	K.MVQEAEKYKSEDEEHKKK.V
	YFP_2_04162012-03.1082.1082.2	3.0779	0.349	1	2649.32	2649.32	1.4	1	6.00368	5.93	0.538	1	K.MVQEAEKYKSEDEEHKKKVDAK.N
	YFP_2_04162012-03.1066.1066.3	3.9228	0.4825	1	2649.32	2649.32	-0.6	1	7.41482	5.93	0.672	1	K.MVQEAEKYKSEDEEHKKKVDAK.N
	YFP_2_04162012-01.2583.2583.2	2.6946	0.3541	1	1358.61	1358.62	-1.2	1	6.10432	6.56	0.938	1	K.NALENYAYNMR.N
	YFP_2_04162012-02.1815.1815.2	3.1248	0.1386	0.997	1302.7	1302.7	-1.2	1	4.35035	6.56	0.833	1	R.NTIRDEKIGEK.L
	YFP_2_04162012-02.1538.1538.3	2.2183	0.1929	0.993	1302.7	1302.7	-1.2	1	3.98316	6.56	0.636	1	R.NTIRDEKIGEK.L
	YFP_2_04162012-03.1516.1516.2	5.5774	0.4454	1	2030.09	2030.09	-0.5	1	7.725	6.34	0.923	2	R.NTIRDEKIGEKLAGDDKK.K
	YFP_2_04162012-03.1526.1526.2	4.6068	0.4148	1	2158.18	2158.18	-0.9	1	8.06723	8.59	0.714	1	R.NTIRDEKIGEKLAGDDKKK.I
	YFP_2_04162012-02.1667.1667.2	3.3068	0.2954	1	1173.64	1173.65	-2	1	5.45958	6.56	0.882	1	K.IGEKLAGDDKK.K
	YFP_2_04162012-04.5057.5057.3	6.8694	0.54	1	4822.28	4822.31	-6.7	1	9.63377	4.11	0.587	1	K.KIEDSIEAAIEWLEANQLAECDEFEDKMKELESICNPIIAK.M
	YFP_2_04162012-03.6025.6025.4	8.7081	0.5654	1	4822.33	4822.31	4.1	1	9.09422	4.11	0.457	1	K.KIEDSIEAAIEWLEANQLAECDEFEDKMKELESICNPIIAK.M
	YFP_2_04162012-04.5065.5065.4	7.1857	0.5076	1	4822.31	4822.31	-1.9	1	8.9433	4.11	0.523	1	K.KIEDSIEAAIEWLEANQLAECDEFEDKMKELESICNPIIAK.M
U	AT3G14415.2	36	42	0.555	373	40934	8.8	0.0131219	2.58922	| Symbols: | Aldolase-type TIM barrel family protein | chr3:4818667-4820748 FORWARD LENGTH=373
	Filename	XCorr	DeltCN	Conf%	ObsM+H+	CalcM+H+	PPM	SpR	Prob Score	pI	Ion%	#	Sequence
	YFP_2_04162012-01.2608.2608.2	5.3644	0.594	1	2439.06	2439.06	0.9	1	9.90721	3.96	0.815	1	K.MVYDYYASGAEDQWTLQENR.N
	YFP_2_04162012-03.5201.5201.2	6.1406	0.56	1	1991.13	1991.12	0.3	1	9.63549	6.56	0.897	1	R.ILIDVNKIDMATTVLGFK.I
	YFP_2_04162012-04.4342.4342.2	5.7481	0.5835	1	1991.12	1991.12	-0.6	1	9.96154	6.56	0.923	1	R.ILIDVNKIDMATTVLGFK.I
	YFP_2_04162012-02.5124.5124.2	3.1771	0.5416	1	2908.43	2908.44	-1.4	1	9.31057	4.46	0.621	1	R.AASAAGTIMTLSSWATSSVEEVASTGPGIR.F
	YFP_2_04162012-03.5959.5959.2	3.053	0.5049	1	2908.43	2908.44	-2.7	1	9.01617	4.46	0.69	1	R.AASAAGTIMTLSSWATSSVEEVASTGPGIR.F
	YFP_2_04162012-04.5003.5003.2	5.3959	0.6047	1	2908.43	2908.44	-1.9	1	10.9887	4.46	0.677	1	R.AASAAGTIMTLSSWATSSVEEVASTGPGIR.F
	YFP_2_04162012-02.5125.5125.3	3.1396	0.3473	1	2908.44	2908.44	1.8	1	6.14867	4.46	0.36	1	R.AASAAGTIMTLSSWATSSVEEVASTGPGIR.F
	YFP_2_04162012-03.5955.5955.3	2.8716	0.3866	1	2908.43	2908.44	-1.4	1	6.72532	4.46	0.333	1	R.AASAAGTIMTLSSWATSSVEEVASTGPGIR.F
	YFP_2_04162012-04.5000.5000.3	5.6426	0.6031	1	2908.43	2908.44	-0.2	1	9.61669	4.46	0.521	1	R.AASAAGTIMTLSSWATSSVEEVASTGPGIR.F
	YFP_2_04162012-04.1964.1964.2	3.487	0.2685	1	1240.75	1240.75	-1.8	1	5.78989	10.88	1	1	K.NRKVVEQLVR.R
	YFP_2_04162012-01.2584.2584.2	2.6891	0.187	0.997	1056.6	1056.6	-2.5	1	5.03672	6.56	0.882	1	K.AIALTVDTPR.L
	YFP_2_04162012-02.1348.1348.2	1.5912	0.0744	0.947	1017.54	1017.54	-3	1	3.64852	9.08	0.692	1	R.RESDIKNR.F
	YFP_2_04162012-03.3940.3940.2	3.7185	0.3219	1	1986.1	1986.1	0.1	2	5.00385	8.8	0.583	1	R.ESDIKNRFTLPPNLTLK.N
	YFP_2_04162012-01.2758.2758.2	2.0105	0.0894	0.973	1143.67	1143.68	-2.1	3	3.58402	9.08	0.812	1	R.FTLPPNLTLK.N
	YFP_2_04162012-02.4720.4720.2	5.7339	0.4578	1	2528.39	2528.39	-3.2	1	8.128	8.8	0.808	1	R.TLSWKDIQWLQTITNMPILVK.G
	YFP_2_04162012-03.5582.5582.2	6.0843	0.46	1	2528.39	2528.39	-1.5	1	7.92165	8.8	0.846	1	R.TLSWKDIQWLQTITNMPILVK.G
	YFP_2_04162012-04.4675.4675.2	5.8556	0.5189	1	2528.38	2528.39	-4.8	1	8.24246	8.8	0.769	1	R.TLSWKDIQWLQTITNMPILVK.G
	YFP_2_04162012-02.4721.4721.3	2.1223	0.1392	0.967	2528.39	2528.39	-1.7	6	3.48635	8.8	0.333	1	R.TLSWKDIQWLQTITNMPILVK.G
	YFP_2_04162012-03.5584.5584.3	4.0042	0.3309	1	2528.4	2528.39	2.2	1	5.70827	8.8	0.492	1	R.TLSWKDIQWLQTITNMPILVK.G
	YFP_2_04162012-04.4673.4673.3	2.2274	0.0833	0.952	2528.39	2528.39	-1.7	11	3.635	8.8	0.389	1	R.TLSWKDIQWLQTITNMPILVK.G
	YFP_2_04162012-01.2969.2969.2	5.2431	0.4851	1	1913.06	1913.06	-0.3	1	7.95473	6.56	0.731	1	K.DIQWLQTITNMPILVK.G
	YFP_2_04162012-01.1686.1686.2	1.6366	0.0241	0.937	917.466	917.469	-2.9	5	3.70339	4.46	0.733	1	K.GVLTGEDAR.I
	YFP_2_04162012-01.3284.3284.2	5.1714	0.5174	1	1718.97	1718.97	0.6	1	9.51436	10.06	0.8	1	R.IAIQAGAAGIIVSNHGAR.Q
	YFP_2_04162012-02.3339.3339.2	5.2961	0.5406	1	1718.97	1718.97	-0.4	1	9.09744	10.06	0.897	5	R.IAIQAGAAGIIVSNHGAR.Q
	YFP_2_04162012-03.3790.3790.2	5.3503	0.5257	1	1718.96	1718.97	-0.9	1	9.42466	10.06	0.897	1	R.IAIQAGAAGIIVSNHGAR.Q
	YFP_2_04162012-02.3341.3341.3	4.5282	0.4505	1	1718.96	1718.97	-1.9	1	7.39665	10.06	0.796	3	R.IAIQAGAAGIIVSNHGAR.Q
	YFP_2_04162012-01.2876.2876.2	4.2779	0.46	1	1875.01	1875.01	0	1	8.1935	4.14	0.963	1	R.QLDYVPATISALEEVVK.A
	YFP_2_04162012-04.3110.3110.3	3.8716	0.3273	1	1727.96	1727.97	-2.1	1	6.27742	11.69	0.612	1	K.ATQGRVPVFLDGGVRR.G
	YFP_2_04162012-04.4316.4316.2	6.381	0.5021	1	2397.21	2397.21	1.7	1	8.91269	6.56	0.852	1	K.KVLQMLRDEFELTMALSGCR.S
	YFP_2_04162012-04.4315.4315.3	5.1641	0.4367	1	2397.21	2397.21	-0.4	1	7.78384	6.56	0.686	1	K.KVLQMLRDEFELTMALSGCR.S
	YFP_2_04162012-02.4479.4479.2	6.3449	0.3981	1	2269.11	2269.11	0.5	1	8.91512	4.72	0.679	1	K.VLQMLRDEFELTMALSGCR.S
	YFP_2_04162012-03.5252.5252.2	6.9974	0.4418	1	2269.11	2269.11	0	1	10.1305	4.72	0.75	1	K.VLQMLRDEFELTMALSGCR.S
	YFP_2_04162012-04.4407.4407.2	6.8931	0.48	1	2269.12	2269.11	0.8	1	10.1292	4.72	0.821	1	K.VLQMLRDEFELTMALSGCR.S
	YFP_2_04162012-02.4480.4480.3	3.7759	0.4077	1	2269.11	2269.11	-0.5	1	6.70657	4.72	0.491	1	K.VLQMLRDEFELTMALSGCR.S
	YFP_2_04162012-03.5255.5255.3	2.7552	0.4228	1	2269.11	2269.11	-1.3	1	6.43102	4.72	0.436	1	K.VLQMLRDEFELTMALSGCR.S
	YFP_2_04162012-04.4408.4408.3	2.3157	0.262	0.998	2269.11	2269.11	-1.2	24	5.18344	4.72	0.352	1	K.VLQMLRDEFELTMALSGCR.S
U	AT4G24280.1	136	178	0.549	718	76508	5.2	0.0288902	2.53997	| Symbols: cpHsc70-1 | chloroplast heat shock protein 70-1 | chr4:12590094-12593437 FORWARD LENGTH=718
	Filename	XCorr	DeltCN	Conf%	ObsM+H+	CalcM+H+	PPM	SpR	Prob Score	pI	Ion%	#	Sequence
	YFP_2_04162012-02.208.208.2	4.5732	0.6131	1	3313.71	3313.71	0	1	10.0857	4.89	0.774	3	N.EKVVGIDLGTTNSAVAAMEGGKPTIVTNAEGQR.T
	YFP_2_04162012-02.4.4.3	8.4651	0.6118	1	3313.71	3313.71	-0.1	1	10.0314	4.89	0.659	6	N.EKVVGIDLGTTNSAVAAMEGGKPTIVTNAEGQR.T
	YFP_2_04162012-03.4281.4281.3	7.9361	0.6032	1	3313.7	3313.71	-1.2	1	10.2426	4.89	0.671	1	N.EKVVGIDLGTTNSAVAAMEGGKPTIVTNAEGQR.T
	YFP_2_04162012-04.3614.3614.3	8.5777	0.611	1	3313.71	3313.71	0.1	1	10.0009	4.89	0.648	1	N.EKVVGIDLGTTNSAVAAMEGGKPTIVTNAEGQR.T
	YFP_2_04162012-01.4485.4485.4	2.8988	0.2447	0.853	3313.7	3313.71	-0.2	2	4.43549	4.89	0.292	1	N.EKVVGIDLGTTNSAVAAMEGGKPTIVTNAEGQR.T
	YFP_2_04162012-02.343.343.4	6.0056	0.5341	1	3313.71	3313.71	0.3	1	8.87844	4.89	0.484	5	N.EKVVGIDLGTTNSAVAAMEGGKPTIVTNAEGQR.T
	YFP_2_04162012-01.2844.2844.3	3.6381	0.4486	1	3056.57	3056.57	-0.1	1	6.64328	4.72	0.39	1	K.VVGIDLGTTNSAVAAMEGGKPTIVTNAEGQR.T
	YFP_2_04162012-01.2192.2192.2	2.4471	0.4162	1	1066.58	1066.58	-1.5	1	7.79152	8.8	0.882	2	R.TTPSVVAYTK.S
*	YFP_2_04162012-03.1935.1935.2	3.3284	0.2014	0.997	1299.75	1299.75	-2.3	1	4.46932	10.88	0.941	3	K.SGDRLVGQIAKR.Q
*	YFP_2_04162012-04.914.914.2	3.0983	0.2192	0.997	1299.75	1299.75	-1.7	1	4.37362	10.88	0.882	3	K.SGDRLVGQIAKR.Q
*	YFP_2_04162012-03.1900.1900.3	3.87	0.3024	1	1299.75	1299.75	-2.6	1	4.68891	10.88	0.806	1	K.SGDRLVGQIAKR.Q
	YFP_2_04162012-03.1696.1696.2	2.3268	0.1651	0.993	1155.69	1155.7	-2.9	1	3.43915	10.88	0.875	1	G.DRLVGQIAKR.Q
	YFP_2_04162012-02.1947.1947.2	2.0786	0.2148	0.994	884.566	884.568	-1.9	1	4.26347	10.99	0.923	1	R.LVGQIAKR.Q
	YFP_2_04162012-04.3285.3285.4	2.6078	0.2231	0.998	1892.01	1892.01	-2.3	1	4.28584	10.88	0.556	1	K.RQAVVNPENTFFSVKR.F
*	YFP_2_04162012-01.720.720.2	2.5484	0.2543	0.997	1208.55	1208.55	2.4	1	4.31892	4.4	0.812	1	R.KMNEVDEESK.Q
*	YFP_2_04162012-02.2317.2317.3	2.8147	0.1169	0.986	1841.88	1841.87	6	2	3.66874	4.89	0.703	1	R.KMNEVDEESKQVSYR.V
*	YFP_2_04162012-03.3636.3636.5	3.0125	0.1864	0.994	3934.93	3934.94	-1.2	1	4.44967	5.17	0.328	1	R.KMNEVDEESKQVSYRVVRDENNNVKLECPAINK.Q
*	YFP_2_04162012-03.4087.4087.4	5.0651	0.3775	1	5377.69	5377.69	-0.6	4	5.81906	4.94	0.288	1	R.KMNEVDEESKQVSYRVVRDENNNVKLECPAINKQFAAEEISAQVLR.K
*	YFP_2_04162012-03.4085.4085.5	4.2585	0.2708	1	5377.69	5377.69	0.3	2	4.81614	4.94	0.388	1	R.KMNEVDEESKQVSYRVVRDENNNVKLECPAINKQFAAEEISAQVLR.K
*	YFP_2_04162012-01.2890.2890.2	4.6682	0.6121	1	1713.77	1713.77	-0.9	1	9.33722	4.4	0.957	1	K.MNEVDEESKQVSYR.V
*	YFP_2_04162012-02.3265.3265.3	4.2087	0.3989	1	3806.85	3806.84	2.1	4	5.85014	4.81	0.403	1	K.MNEVDEESKQVSYRVVRDENNNVKLECPAINK.Q
*	YFP_2_04162012-02.3263.3263.4	5.265	0.3642	1	3806.85	3806.84	1.7	1	5.85784	4.81	0.459	1	K.MNEVDEESKQVSYRVVRDENNNVKLECPAINK.Q
*	YFP_2_04162012-02.2421.2421.2	6.0337	0.3521	1	2112.09	2112.09	1	1	7.1492	6.56	0.889	1	R.VVRDENNNVKLECPAINK.Q
*	YFP_2_04162012-02.2420.2420.3	5.4635	0.1933	1	2112.09	2112.09	0	1	5.6579	6.56	0.688	1	R.VVRDENNNVKLECPAINK.Q
*	YFP_2_04162012-03.4069.4069.3	10.0725	0.6013	1	3554.84	3554.84	0.3	1	11.3881	5.02	0.679	1	R.VVRDENNNVKLECPAINKQFAAEEISAQVLR.K
*	YFP_2_04162012-03.4072.4072.4	8.5942	0.6172	1	3554.83	3554.84	-1.2	1	10.7977	5.02	0.5	1	R.VVRDENNNVKLECPAINKQFAAEEISAQVLR.K
*	YFP_2_04162012-03.3913.3913.3	9.1575	0.5931	1	3682.93	3682.93	0.1	1	10.8407	6.34	0.712	1	R.VVRDENNNVKLECPAINKQFAAEEISAQVLRK.L
*	YFP_2_04162012-04.3357.3357.3	9.0389	0.5248	1	3682.94	3682.93	1.5	1	10.7581	6.34	0.667	1	R.VVRDENNNVKLECPAINKQFAAEEISAQVLRK.L
*	YFP_2_04162012-03.3912.3912.4	8.0961	0.5616	1	3682.93	3682.93	-0.3	1	9.42852	6.34	0.61	1	R.VVRDENNNVKLECPAINKQFAAEEISAQVLRK.L
*	YFP_2_04162012-04.3355.3355.4	7.2237	0.4993	1	3682.93	3682.93	-0.5	1	8.54123	6.34	0.608	1	R.VVRDENNNVKLECPAINKQFAAEEISAQVLRK.L
*	YFP_2_04162012-03.3914.3914.5	8.326	0.5173	1	3682.93	3682.93	-0.2	1	8.86544	6.34	0.571	1	R.VVRDENNNVKLECPAINKQFAAEEISAQVLRK.L
*	YFP_2_04162012-04.3356.3356.5	8.1405	0.5209	1	3682.94	3682.93	0.5	1	8.62516	6.34	0.509	1	R.VVRDENNNVKLECPAINKQFAAEEISAQVLRK.L
*	YFP_2_04162012-02.3654.3654.3	7.0161	0.4636	1	3328.7	3328.7	-0.1	1	7.56487	5.02	0.582	1	R.DENNNVKLECPAINKQFAAEEISAQVLRK.L
	YFP_2_04162012-01.2648.2648.2	4.0195	0.2203	1	1461.77	1461.77	2.5	1	5.49333	4.46	0.727	1	K.QFAAEEISAQVLR.K
	YFP_2_04162012-01.752.752.2	2.5394	0.172	0.997	903.487	903.489	-2.3	1	3.52372	6.56	1	1	R.KLVDDASR.F
	YFP_2_04162012-02.3143.3143.2	3.9886	0.3317	1	1720.92	1720.92	-2.1	1	5.2094	6.56	0.652	1	K.LVDDASRFLNDKVTK.A
	YFP_2_04162012-02.3137.3137.3	2.1703	0.2644	0.998	1720.92	1720.92	-3	1	4.67189	6.56	0.614	1	K.LVDDASRFLNDKVTK.A
	YFP_2_04162012-02.2304.2304.2	2.2925	0.103	0.991	964.545	964.546	-1.4	2	3.24044	8.8	0.929	1	R.FLNDKVTK.A
*	YFP_2_04162012-01.2717.2717.2	4.0515	0.4823	1	1737.88	1737.88	-1.1	1	8.44019	4.46	0.8	1	R.IINEPTAASLAYGFDR.K
*	YFP_2_04162012-01.3027.3027.2	5.1292	0.4711	1	1865.98	1865.98	1.4	1	7.83347	6.56	0.857	1	R.IINEPTAASLAYGFDRK.A
	YFP_2_04162012-02.2215.2215.2	3.6251	0.3912	1	1260.6	1260.6	-1.3	1	8.84413	5.8	0.889	1	D.THLGGDDFDKR.V
	YFP_2_04162012-02.2211.2211.3	2.8775	0.4728	1	1260.59	1260.6	-1.8	1	8.5534	5.8	0.727	1	D.THLGGDDFDKR.V
*	YFP_2_04162012-02.4218.4218.3	4.2566	0.467	1	2189.18	2189.19	-0.4	1	7.06059	4.57	0.679	1	R.VVDWLAAEFKKDEGIDLLK.D
*	YFP_2_04162012-02.4028.4028.2	5.8906	0.3875	1	2432.31	2432.31	0.8	1	7.89748	4.73	0.931	1	R.VVDWLAAEFKKDEGIDLLKDK.Q
*	YFP_2_04162012-03.4744.4744.2	5.1946	0.383	1	2432.31	2432.31	0.2	1	7.20874	4.73	0.759	1	R.VVDWLAAEFKKDEGIDLLKDK.Q
*	YFP_2_04162012-02.4027.4027.3	4.7646	0.3477	1	2432.31	2432.31	0.2	1	5.67409	4.73	0.727	1	R.VVDWLAAEFKKDEGIDLLKDK.Q
*	YFP_2_04162012-03.4743.4743.3	5.0104	0.4497	1	2432.3	2432.31	-1.5	1	7.08697	4.73	0.672	1	R.VVDWLAAEFKKDEGIDLLKDK.Q
*	YFP_2_04162012-02.4029.4029.4	1.3366	0.0842	0.884	2432.3	2432.31	-1.7	1	5.11111	4.73	0.494	1	R.VVDWLAAEFKKDEGIDLLKDK.Q
*	YFP_2_04162012-03.4574.4574.3	7.6263	0.5696	1	3028.65	3028.65	-0.2	1	10.3841	5.11	0.766	1	R.VVDWLAAEFKKDEGIDLLKDKQALQR.L
	YFP_2_04162012-02.2462.2462.2	4.5423	0.2934	1	1273.7	1273.7	-2.2	1	5.90733	4.89	0.944	1	K.KDEGIDLLKDK.Q
	YFP_2_04162012-02.2990.2990.2	6.1707	0.341	1	1870.04	1870.04	0.5	1	7.66379	6.34	0.84	1	K.KDEGIDLLKDKQALQR.L
	YFP_2_04162012-02.2994.2994.3	4.2044	0.2363	1	1870.04	1870.04	-1.9	1	5.75617	6.34	0.809	1	K.KDEGIDLLKDKQALQR.L
	YFP_2_04162012-01.412.412.2	2.0238	0.1098	0.977	960.534	960.536	-2	2	4.14939	6.56	0.933	1	R.LTEAAEKAK.I
	YFP_2_04162012-02.4281.4281.3	5.6862	0.5207	1	3476.82	3476.82	0.8	1	8.4483	4.89	0.592	1	R.LTEAAEKAKIELSSLTQTNMSLPFITATADGPK.H
	YFP_2_04162012-04.4223.4223.3	5.4896	0.4169	1	3476.82	3476.82	-0.4	1	8.28735	4.89	0.541	1	R.LTEAAEKAKIELSSLTQTNMSLPFITATADGPK.H
	YFP_2_04162012-02.4280.4280.4	3.856	0.3663	1	3476.84	3476.82	6.2	1	5.2931	4.89	0.349	1	R.LTEAAEKAKIELSSLTQTNMSLPFITATADGPK.H
	YFP_2_04162012-03.4930.4930.3	5.4486	0.5809	1	4428.34	4428.33	1.2	1	10.2256	5.85	0.564	1	R.LTEAAEKAKIELSSLTQTNMSLPFITATADGPKHIETTLTR.A
	YFP_2_04162012-04.4144.4144.3	5.6536	0.5807	1	4428.33	4428.33	0	1	10.0027	5.85	0.593	1	R.LTEAAEKAKIELSSLTQTNMSLPFITATADGPKHIETTLTR.A
	YFP_2_04162012-04.4140.4140.4	4.8841	0.3676	1	4428.33	4428.33	-0.4	1	5.83676	5.85	0.52	1	R.LTEAAEKAKIELSSLTQTNMSLPFITATADGPKHIETTLTR.A
	YFP_2_04162012-04.4145.4145.5	5.2046	0.3879	1	4428.34	4428.33	1.9	1	7.96917	5.85	0.508	1	R.LTEAAEKAKIELSSLTQTNMSLPFITATADGPKHIETTLTR.A
	YFP_2_04162012-02.90.90.2	5.0517	0.4871	1	2734.43	2734.43	-0.9	1	8.39337	6.56	0.793	1	K.AKIELSSLTQTNMSLPFITATADGPK.H
	YFP_2_04162012-03.4986.4986.2	5.3704	0.5379	1	2734.43	2734.43	-0.3	1	9.07633	6.56	0.786	1	K.AKIELSSLTQTNMSLPFITATADGPK.H
	YFP_2_04162012-02.4241.4241.3	2.1854	0.1285	0.965	2734.44	2734.43	3.6	1	4.02617	6.56	0.538	2	K.AKIELSSLTQTNMSLPFITATADGPK.H
	YFP_2_04162012-03.4987.4987.3	3.6109	0.305	1	2734.43	2734.43	-0.6	1	4.80652	6.56	0.414	1	K.AKIELSSLTQTNMSLPFITATADGPK.H
	YFP_2_04162012-04.4198.4198.3	3.1828	0.354	1	2734.43	2734.43	-1.9	1	5.04161	6.56	0.523	1	K.AKIELSSLTQTNMSLPFITATADGPK.H
	YFP_2_04162012-04.4096.4096.2	3.5644	0.488	1	3685.94	3685.95	-0.8	1	8.99999	7.33	0.786	1	K.AKIELSSLTQTNMSLPFITATADGPKHIETTLTR.A
	YFP_2_04162012-03.4881.4881.3	7.198	0.5522	1	3685.94	3685.95	-1.1	1	10.5671	7.33	0.663	1	K.AKIELSSLTQTNMSLPFITATADGPKHIETTLTR.A
	YFP_2_04162012-04.4078.4078.3	5.398	0.6083	1	3685.95	3685.95	0.8	1	10.2501	7.33	0.642	2	K.AKIELSSLTQTNMSLPFITATADGPKHIETTLTR.A
	YFP_2_04162012-03.4880.4880.4	2.6029	0.2063	0.993	3685.95	3685.95	1.8	1	4.39533	7.33	0.41	1	K.AKIELSSLTQTNMSLPFITATADGPKHIETTLTR.A
	YFP_2_04162012-04.4597.4597.4	4.1214	0.3273	1	3685.94	3685.95	-1.5	1	5.28826	7.33	0.355	4	K.AKIELSSLTQTNMSLPFITATADGPKHIETTLTR.A
	YFP_2_04162012-04.4083.4083.5	5.1409	0.4364	1	3685.95	3685.95	-0.3	1	7.76165	7.33	0.45	1	K.AKIELSSLTQTNMSLPFITATADGPKHIETTLTR.A
	YFP_2_04162012-02.4299.4299.2	4.0264	0.5567	1	3486.83	3486.81	3.5	1	9.00298	5.8	0.778	1	K.IELSSLTQTNMSLPFITATADGPKHIETTLTR.A
	YFP_2_04162012-02.44.44.3	3.5285	0.4961	1	3486.82	3486.81	0.4	1	6.78854	5.8	0.4	2	K.IELSSLTQTNMSLPFITATADGPKHIETTLTR.A
	YFP_2_04162012-03.5001.5001.3	4.016	0.5308	1	3486.82	3486.81	0.1	1	8.24142	5.8	0.507	1	K.IELSSLTQTNMSLPFITATADGPKHIETTLTR.A
	YFP_2_04162012-02.234.234.4	3.5818	0.3672	1	3486.82	3486.81	1.4	1	5.83519	5.8	0.395	1	K.IELSSLTQTNMSLPFITATADGPKHIETTLTR.A
	YFP_2_04162012-02.2196.2196.2	1.9275	0.007	0.952	970.529	970.532	-2.3	1	3.10875	7.33	0.769	1	K.HIETTLTR.A
*	YFP_2_04162012-01.3243.3243.2	4.0348	0.472	1	1595.77	1595.77	-0.2	1	7.46953	4.4	1	1	R.AKFEELCSDLLDR.V
*	YFP_2_04162012-02.3620.3620.2	4.3961	0.3803	1	1850.94	1850.94	-0.9	1	5.93373	4.89	0.75	1	R.AKFEELCSDLLDRVR.T
*	YFP_2_04162012-02.3621.3621.3	2.3339	0.2311	0.996	1850.94	1850.94	-2.4	1	5.22712	4.89	0.644	1	R.AKFEELCSDLLDRVR.T
*	YFP_2_04162012-02.3633.3633.4	1.4772	0.1809	0.951	1850.94	1850.94	0.8	9	3.36368	4.89	0.409	1	R.AKFEELCSDLLDRVR.T
	YFP_2_04162012-03.1839.1839.2	2.6327	0.2729	0.997	1484.82	1484.82	-1.2	1	4.8087	9.08	0.682	2	R.VRTPVENSLRDAK.L
	YFP_2_04162012-01.1728.1728.2	2.4747	0.4465	1	1030.51	1030.52	-2.6	1	6.85138	4.46	0.929	1	R.TPVENSLRD.A
	YFP_2_04162012-01.3259.3259.2	5.6482	0.3408	1	1849	1849.01	-1.7	1	6.92062	4.72	0.679	1	K.LSFKDIDEVILVGGSTR.I
	YFP_2_04162012-02.4247.4247.2	6.7879	0.4832	1	1849.01	1849.01	0.9	1	8.97025	4.72	0.926	1	K.LSFKDIDEVILVGGSTR.I
	YFP_2_04162012-03.4982.4982.2	6.9953	0.493	1	1849.01	1849.01	0	1	8.79393	4.72	0.893	1	K.LSFKDIDEVILVGGSTR.I
	YFP_2_04162012-02.4248.4248.3	3.8119	0.3763	1	1849	1849.01	-0.9	1	5.52811	4.72	0.612	1	K.LSFKDIDEVILVGGSTR.I
	YFP_2_04162012-03.4991.4991.3	4.1236	0.3142	1	1849	1849.01	-1.6	1	6.21724	4.72	0.66	1	K.LSFKDIDEVILVGGSTR.I
	YFP_2_04162012-04.4201.4201.3	3.5117	0.348	1	1849	1849.01	-0.9	1	5.6097	4.72	0.48	1	K.LSFKDIDEVILVGGSTR.I
*	YFP_2_04162012-03.5341.5341.2	3.4746	0.4438	1	2854.6	2854.6	-0.9	1	6.36139	4.89	0.714	1	K.LSFKDIDEVILVGGSTRIPAVQELVR.K
*	YFP_2_04162012-04.4482.4482.2	3.5422	0.418	1	2854.6	2854.6	-1	1	6.27558	4.89	0.567	1	K.LSFKDIDEVILVGGSTRIPAVQELVR.K
*	YFP_2_04162012-03.5327.5327.3	3.9482	0.4558	1	2854.6	2854.6	-1.7	1	6.86675	4.89	0.5	1	K.LSFKDIDEVILVGGSTRIPAVQELVR.K
*	YFP_2_04162012-04.4469.4469.3	4.1509	0.468	1	2854.6	2854.6	-1.1	1	8.35928	4.89	0.625	1	K.LSFKDIDEVILVGGSTRIPAVQELVR.K
*	YFP_2_04162012-03.5355.5355.4	1.9695	0.0259	0.898	2854.6	2854.6	-2.2	1	3.13966	4.89	0.248	1	K.LSFKDIDEVILVGGSTRIPAVQELVR.K
*	YFP_2_04162012-01.2736.2736.2	2.7392	0.2772	0.998	1024.62	1024.62	1.1	1	5.80446	6.56	0.867	1	R.IPAVQELVR.K
	YFP_2_04162012-02.3999.3999.3	3.9666	0.4586	1	3810.92	3810.91	1.5	1	7.52586	4.57	0.435	1	R.NTTLPTSKSEVFSTAADGQTSVEINVLQGEREFVR.D
	YFP_2_04162012-03.4656.4656.3	3.0446	0.445	1	3810.92	3810.91	0.8	1	7.63859	4.57	0.424	1	R.NTTLPTSKSEVFSTAADGQTSVEINVLQGEREFVR.D
	YFP_2_04162012-02.4000.4000.4	3.1838	0.3366	1	3810.91	3810.91	-1	1	5.05071	4.57	0.365	1	R.NTTLPTSKSEVFSTAADGQTSVEINVLQGEREFVR.D
	YFP_2_04162012-02.3834.3834.3	4.0761	0.41	1	4168.09	4168.08	3.6	1	7.28395	4.73	0.409	2	R.NTTLPTSKSEVFSTAADGQTSVEINVLQGEREFVRDNK.S
	YFP_2_04162012-03.4486.4486.3	3.5401	0.4804	1	4168.08	4168.08	0.4	1	6.89212	4.73	0.386	1	R.NTTLPTSKSEVFSTAADGQTSVEINVLQGEREFVRDNK.S
	YFP_2_04162012-04.3815.3815.3	3.8513	0.4708	1	4168.09	4168.08	2	1	7.77999	4.73	0.479	1	R.NTTLPTSKSEVFSTAADGQTSVEINVLQGEREFVRDNK.S
	YFP_2_04162012-02.4003.4003.4	4.9441	0.5475	1	4168.09	4168.08	1.8	1	8.13197	4.73	0.422	3	R.NTTLPTSKSEVFSTAADGQTSVEINVLQGEREFVRDNK.S
	YFP_2_04162012-04.3814.3814.4	4.3888	0.434	1	4168.09	4168.08	1.5	1	6.5525	4.73	0.457	1	R.NTTLPTSKSEVFSTAADGQTSVEINVLQGEREFVRDNK.S
	YFP_2_04162012-02.3833.3833.5	3.195	0.2561	1	4168.08	4168.08	0.6	1	5.59779	4.73	0.306	1	R.NTTLPTSKSEVFSTAADGQTSVEINVLQGEREFVRDNK.S
	YFP_2_04162012-03.4488.4488.5	2.2436	0.0575	0.936	4168.07	4168.08	-1.6	5	3.2109	4.73	0.209	1	R.NTTLPTSKSEVFSTAADGQTSVEINVLQGEREFVRDNK.S
	YFP_2_04162012-04.3822.3822.5	3.2352	0.3105	1	4168.07	4168.08	-0.9	1	4.93249	4.73	0.351	1	R.NTTLPTSKSEVFSTAADGQTSVEINVLQGEREFVRDNK.S
	YFP_2_04162012-01.4501.4501.3	4.7598	0.4609	1	3325.62	3325.63	-1.5	1	7.61069	4.42	0.423	1	K.SEVFSTAADGQTSVEINVLQGEREFVRDNK.S
	YFP_2_04162012-02.4038.4038.3	4.9681	0.4964	1	3325.63	3325.63	-0.3	1	7.86928	4.42	0.536	6	K.SEVFSTAADGQTSVEINVLQGEREFVRDNK.S
	YFP_2_04162012-02.3870.3870.4	2.3877	0.2152	0.992	3325.63	3325.63	-1.2	1	4.3228	4.42	0.372	1	K.SEVFSTAADGQTSVEINVLQGEREFVRDNK.S
	YFP_2_04162012-04.3835.3835.4	2.1858	0.0612	0.933	3325.63	3325.63	0.2	1	3.1773	4.42	0.437	1	K.SEVFSTAADGQTSVEINVLQGEREFVRDNK.S
	YFP_2_04162012-01.657.657.2	1.9043	0.0319	0.962	907.461	907.463	-2.7	4	2.56533	6.56	0.917	1	R.EFVRDNK.S
*	YFP_2_04162012-02.3617.3617.3	6.5576	0.5103	1	3245.63	3245.63	-1.8	1	8.94329	4.73	0.575	1	K.GTGKKQDITITGASTLPKDEVDQMVQEAER.F
*	YFP_2_04162012-02.320.320.2	5.2412	0.555	1	2902.45	2902.45	2.4	1	9.31208	4.42	0.828	2	K.KQDITITGASTLPKDEVDQMVQEAER.F
*	YFP_2_04162012-02.3756.3756.3	8.0994	0.4943	1	2902.44	2902.45	-2.1	1	9.6973	4.42	0.662	5	K.KQDITITGASTLPKDEVDQMVQEAER.F
*	YFP_2_04162012-02.359.359.4	4.0787	0.328	1	2902.44	2902.45	-0.8	5	5.4127	4.42	0.374	4	K.KQDITITGASTLPKDEVDQMVQEAER.F
*	YFP_2_04162012-02.4261.4261.3	7.4944	0.6199	1	3248.65	3248.65	2.3	1	10.7859	4.73	0.69	1	K.KQDITITGASTLPKDEVDQMVQEAERFAK.D
*	YFP_2_04162012-02.4260.4260.4	6.4396	0.5261	1	3248.65	3248.65	-0.2	1	8.74023	4.73	0.467	1	K.KQDITITGASTLPKDEVDQMVQEAERFAK.D
*	YFP_2_04162012-03.4689.4689.3	5.2005	0.5655	1	4020.04	4020.03	0.6	1	9.31198	4.94	0.527	1	K.KQDITITGASTLPKDEVDQMVQEAERFAKDDKEKR.D
*	YFP_2_04162012-03.4699.4699.5	5.4742	0.4437	1	4020.03	4020.03	-0.9	1	7.62437	4.94	0.443	1	K.KQDITITGASTLPKDEVDQMVQEAERFAKDDKEKR.D
*	YFP_2_04162012-03.4696.4696.6	3.2471	0.3506	1	4020.02	4020.03	-2.7	1	5.44126	4.94	0.362	1	K.KQDITITGASTLPKDEVDQMVQEAERFAKDDKEKR.D
*	YFP_2_04162012-03.1065.1065.2	2.5384	0.0725	0.991	1136.6	1136.61	-3.1	1	5.25041	8.64	0.857	1	R.FAKDDKEKR.D
*	YFP_2_04162012-02.1467.1467.2	3.2683	0.3413	1	1779.93	1779.92	1.3	1	5.481	6.34	0.727	2	R.FAKDDKEKRDAIDTK.N
*	YFP_2_04162012-03.1521.1521.3	7.5553	0.432	1	3142.57	3142.57	0.4	1	7.93703	5.17	0.667	2	R.FAKDDKEKRDAIDTKNQADSVVYQTEK.Q
*	YFP_2_04162012-03.1041.1041.4	4.3415	0.4385	1	3142.56	3142.57	-0.6	1	6.61728	5.17	0.479	1	R.FAKDDKEKRDAIDTKNQADSVVYQTEK.Q
*	YFP_2_04162012-02.1198.1198.2	2.2659	0.1022	0.982	1433.72	1433.72	-1.2	1	4.12083	5.02	0.684	1	K.DDKEKRDAIDTK.N
	YFP_2_04162012-01.2746.2746.2	4.7169	0.5379	1	2024.98	2024.98	1.6	1	8.81572	4.4	0.821	1	R.DAIDTKNQADSVVYQTEK.Q
	YFP_2_04162012-03.1054.1054.2	6.0918	0.5384	1	2024.98	2024.98	-0.2	1	10.4071	4.4	0.815	1	R.DAIDTKNQADSVVYQTEK.Q
	YFP_2_04162012-01.2769.2769.3	3.873	0.3744	1	2024.98	2024.98	0.5	1	6.92755	4.4	0.652	1	R.DAIDTKNQADSVVYQTEK.Q
*	YFP_2_04162012-02.4198.4198.4	4.4093	0.3786	1	3573.86	3573.86	-0.9	1	5.5859	4.81	0.514	1	R.DAIDTKNQADSVVYQTEKQLKELGEKIPGEVK.E
*	YFP_2_04162012-03.4886.4886.5	3.7241	0.3785	1	4258.25	4258.24	1.1	1	5.88658	4.94	0.423	1	R.DAIDTKNQADSVVYQTEKQLKELGEKIPGEVKEKVEAK.L
	YFP_2_04162012-01.2182.2182.2	3.4738	0.5208	1	1381.66	1381.66	0	1	8.28698	4.46	1	2	K.NQADSVVYQTEK.Q
*	YFP_2_04162012-03.4831.4831.3	6.9957	0.5753	1	3614.93	3614.93	2	1	9.46252	5.17	0.672	1	K.NQADSVVYQTEKQLKELGEKIPGEVKEKVEAK.L
*	YFP_2_04162012-03.4840.4840.4	3.9769	0.2732	1	3614.93	3614.93	0.5	1	5.50186	5.17	0.436	1	K.NQADSVVYQTEKQLKELGEKIPGEVKEKVEAK.L
*	YFP_2_04162012-02.2386.2386.2	4.2176	0.292	1	1455.81	1455.81	0.3	1	6.01966	4.89	0.773	1	K.ELGEKIPGEVKEK.V
*	YFP_2_04162012-02.2802.2802.2	4.2196	0.4701	1	1883.05	1883.05	-1.3	1	6.79217	5.02	0.962	1	K.ELGEKIPGEVKEKVEAK.L
*	YFP_2_04162012-02.2797.2797.3	3.3303	0.3405	1	1883.05	1883.05	-1	1	6.03463	5.02	0.625	1	K.ELGEKIPGEVKEKVEAK.L
*	YFP_2_04162012-02.2109.2109.2	4.3884	0.44	1	1326.76	1326.76	-0.9	1	7.84632	6.56	0.9	1	K.IPGEVKEKVEAK.L
U	AT5G24165.1	3	3	0.52	75	7756	10.4	0.00466139	2.31131	| Symbols: | unknown protein; FUNCTIONS IN: molecular_function unknown; INVOLVED IN: biological_process unknown; LOCATED IN: chloroplast; EXPRESSED IN: 22 plant structures; EXPRESSED DURING: 13 growth stages; BEST Arabidopsis thaliana protein match is: unknown protein (TAIR:AT4G23885.1); Has 30201 Blast hits to 17322 proteins in 780 species: Archae - 12; Bacteria - 1396; Metazoa - 17338; Fungi - …
	Filename	XCorr	DeltCN	Conf%	ObsM+H+	CalcM+H+	PPM	SpR	Prob Score	pI	Ion%	#	Sequence
*	YFP_2_04162012-03.1566.1566.2	4.9995	0.5588	1	1738.91	1738.91	-1.5	1	11.0113	10.04	0.758	1	R.HSISSGSGPAPGSVSGVKK.N
*	YFP_2_04162012-02.2147.2147.2	5.3345	0.5489	1	2028.04	2028.04	0.8	1	8.91272	8.64	0.6	1	K.KNVTASSDVPAAPKNTADGGK.A
*	YFP_2_04162012-02.2135.2135.3	3.9555	0.2948	1	2028.03	2028.04	-1.7	1	6.76461	8.64	0.492	1	K.KNVTASSDVPAAPKNTADGGK.A
U	AT4G33470.1	18	29	0.489	423	45577	6.7	0.00798937	2.08319	| Symbols: hda14, ATHDA14 | histone deacetylase 14 | chr4:16102774-16105439 REVERSE LENGTH=423
	Filename	XCorr	DeltCN	Conf%	ObsM+H+	CalcM+H+	PPM	SpR	Prob Score	pI	Ion%	#	Sequence
*	YFP_2_04162012-04.3018.3018.2	5.2102	0.6033	1	2426.19	2426.19	-0.4	1	11.2352	7.38	0.793	2	R.LIYSVSAALGHNKESHPECSAR.V
*	YFP_2_04162012-03.3268.3268.3	5.8508	0.621	1	2426.18	2426.19	-2.4	1	10.4552	7.38	0.696	1	R.LIYSVSAALGHNKESHPECSAR.V
*	YFP_2_04162012-04.3226.3226.3	5.7438	0.5806	1	2426.19	2426.19	-0.5	1	9.60662	7.38	0.732	2	R.LIYSVSAALGHNKESHPECSAR.V
*	YFP_2_04162012-04.3020.3020.4	2.0791	0.2173	0.985	2426.18	2426.19	-1.8	1	6.82582	7.38	0.469	1	R.LIYSVSAALGHNKESHPECSAR.V
*	YFP_2_04162012-01.2797.2797.2	4.4949	0.5082	1	1738.94	1738.94	-0.4	1	9.2008	4.46	0.783	1	R.VPAIVNALEMNELTPK.F
*	YFP_2_04162012-03.4257.4257.2	4.6452	0.4062	1	1522.84	1522.84	-1	1	6.75936	9.08	0.864	1	K.FRGSQILELANFK.T
*	YFP_2_04162012-04.3702.3702.2	4.1992	0.3919	1	1522.84	1522.84	-1.8	1	6.59279	9.08	0.818	1	K.FRGSQILELANFK.T
*	YFP_2_04162012-01.2634.2634.2	1.6355	0.1857	0.974	1219.67	1219.67	-1.7	1	4.25246	6.56	0.938	1	R.GSQILELANFK.T
*	YFP_2_04162012-02.683.683.2	5.3432	0.5434	1	2320.18	2320.18	0.8	1	9.73097	4.89	0.714	4	K.TATVEDIANVHDKAYVFGLEK.A
[truncated: 1,522 more rows]

## Sheet: YFP (ex3; -ABA)
Supplementary Data 2. List of YFP-interacting protein candidates in the YFPox plants derived from LC-MS/MS data.
[truncated: 2,187 more rows]

[truncated: 3 more sheets: YFP (ex4; +ABA), YFP (ex5; +ABA), YFP (ex6; +ABA)]
